# Supplementary material for: Genome- and Community-Level Interaction Insights into Carbon Utilization and Element Cycling Functions of Hydrothermarchaeota in Hydrothermal Sediment
Source: mSystems. 2020 Jan 7;5(1):e00795-19. doi: 10.1128/mSystems.00795-19 (PMC6946796; doi:10.1128/mSystems.00795-19)
Supplement: TABLE S4 [file mSystems.00795-19-st004.xlsx]

## Sheet: all.annotation.wpathwayinfo
Table S4 | The annotation result of four Hydrothermarchaeota MAGs. The KO annotations were made by GhostKOALA v2.0, KAAS v2.1 and eggNOG-mapper v4.5.1 (Use its first KO hit and COG hit, COGs were translated to KOs by ‘ko2cog.xl’ provide by KEGG database). The integrated KO annotation was assigned by the order of the annotation results of GhostKOALA , KAAS, eggNOG-based KO and eggNOG-based COG tra…
Protein	Protein ID	KO	EC	KO protein ID	KO protein name	eggNOG OG	eggNOG HMM Desc.	nr annotation	nr phylogenetic assignment	KO (4 intergrated)	GhostKOALA KO	KAAS KO	eggNOG KO (1st)	eggNOG COG transferred KO
		Galactose => Glucose-1P (Galactose breakdown)
Hydrothermarchaeota_JdFR-18___2730022460	1	K00965	[EC:2.7.7.12]	galT, GALT	UDPglucose--hexose-1-phosphate uridylyltransferase	05GSV@bactNOG,COG1085@NOG	Inherit from COG: galactose-1-phosphate uridylyltransferase	galactose-1-phosphate uridylyltransferase	archaeon BMS3Bbin16	K00965				K00965
Hydrothermarchaeota_TVG13_SZUA-236___Ga0212232_1000453_10	1	K00965	[EC:2.7.7.12]	galT, GALT	UDPglucose--hexose-1-phosphate uridylyltransferase	05GSV@bactNOG,0GKJ2@delNOG,0HKR8@dproNOG,18AXA@proNOG,COG1085@NOG	Inherit from COG: galactose-1-phosphate uridylyltransferase	galactose-1-phosphate uridylyltransferase	archaeon BMS3Bbin16	K00965				K00965
		Glycogen => Glucose-1P (Glycogen breakdown)
Hydrothermarchaeota_JdFR-18___2730020554	2	K01196	[EC:2.4.1.25][EC:3.2.1.33]	AGL	glycogen debranching enzyme	0KRAU@eurNOG,0WJY4@methaNOG,COG3408@NOG,arCOG03287@arNOG	Glycogen debranching enzyme	glycogen debranching protein	Methanolobus profundi	K01196		K01196
		Glucose-1P => Glycogen (Glycogenesis)
Hydrothermarchaeota_JdFR-18___2730022505	3	K00975	[EC:2.7.7.27]	glgC	glucose-1-phosphate adenylyltransferase	0KSSC@eurNOG,0WNC5@methaNOG,COG1208@NOG,arCOG00666@arNOG	Nucleotidyl transferase	glucose-1-phosphate adenylyltransferase	archaeon BMS3Bbin15	K00975		K00975	K00966
		Glycolysis Embden–Meyerhof pathway
Hydrothermarchaeota_TVG10_SZUA-158___Ga0212224_1001442_1	4	K00845	[EC:2.7.1.2]	glk	glucokinase	05E2R@bactNOG,0EQEP@cloNOG,0NFRI@firmNOG,COG1940@NOG	ROK family	ROK family transcriptional regulator	Bacillus akibai	K00845			K00845	K20433
Hydrothermarchaeota_TVG13_SZUA-236___Ga0212232_1001289_4	4	K00845	[EC:2.7.1.2]	glk	glucokinase	05E2R@bactNOG,0GF8A@delNOG,0HEP7@dproNOG,1707P@proNOG,COG1940@NOG	glucokinase (EC 2.7.1.2)	glucokinase	Dehalogenimonas formicexedens	K00845	K00845		K00845	K20433
HyVt-292___HyVt-292_k295_320900_13	4	K00918	[EC:2.7.1.146][EC:2.7.1.147]	pfkC	ADP-dependent phosphofructokinase/glucokinase	0KRHK@eurNOG,0WK1U@methaNOG,COG4809@NOG,arCOG03371@arNOG	ec 2.7.1.146	ADP-specific phosphofructokinase	archaeon BMS3Bbin15	K00918			K00918
Hydrothermarchaeota_TVG10_SZUA-158___Ga0212224_1000237_11	4	K00918	[EC:2.7.1.146][EC:2.7.1.147]	pfkC	ADP-dependent phosphofructokinase/glucokinase	0KRHK@eurNOG,1CDWV@thermNOG,COG4809@NOG,arCOG03371@arNOG	Catalyzes the phosphorylation of D-glucose to D-glucose 6-phosphate using ADP as the phosphate donor	ADP-specific phosphofructokinase	archaeon BMS3Bbin15	K00918			K00918
Hydrothermarchaeota_JdFR-18___2730022537	5	K06859	[EC:5.3.1.9]	pgi1	glucose-6-phosphate isomerase, archaeal	0KSNM@eurNOG,COG2140@NOG,arCOG02602@arNOG	glucose-6-phosphate isomerase	glucose-6-phosphate isomerase	Methanocella arvoryzae	K06859	K06859	K06859	K06859
Hydrothermarchaeota_TVG13_SZUA-236___Ga0212232_1001289_1	5	K13810	[EC:2.2.1.2][EC:5.3.1.9]	tal-pgi	transaldolase / glucose-6-phosphate isomerase	COG0166@NOG,COG0176@NOG	glucose-6-phosphate isomerase activity	transaldolase	Salinibacter ruber	K13810	K13810	K00616	K00616	K08314
Hydrothermarchaeota_TVG13_SZUA-236___Ga0212232_1003420_1	5	K13810	[EC:2.2.1.2][EC:5.3.1.9]	tal-pgi	transaldolase / glucose-6-phosphate isomerase	COG0166@NOG,COG0176@NOG	glucose-6-phosphate isomerase activity	Glucose-6-phosphate isomerase	bacterium HR11	K13810	K13810		K00616	K08314
HyVt-292___HyVt-292_k295_8338_3	6	K00850	[EC:2.7.1.11]	pfkA, PFK	6-phosphofructokinase 1	0KUVS@eurNOG,COG0524@NOG,arCOG00014@arNOG	Carbohydrate pyrimidine kinase	aminoimidazole riboside kinase	archaeon BMS3Bbin15	K00850			K00850
Hydrothermarchaeota_JdFR-18___2730021098	6	K00850	[EC:2.7.1.11]	pfkA, PFK	6-phosphofructokinase 1	0KUVS@eurNOG,COG0524@NOG,arCOG00014@arNOG	Carbohydrate pyrimidine kinase	aminoimidazole riboside kinase	archaeon BMS3Bbin15	K00850			K00850
Hydrothermarchaeota_TVG10_SZUA-158___Ga0212224_1001155_2	6	K00850	[EC:2.7.1.11]	pfkA, PFK	6-phosphofructokinase 1	0KUVS@eurNOG,COG0524@NOG,arCOG00014@arNOG	Carbohydrate pyrimidine kinase	aminoimidazole riboside kinase	archaeon BMS3Bbin15	K00850			K00850
Hydrothermarchaeota_TVG13_SZUA-236___Ga0212232_1001739_6	6	K00850	[EC:2.7.1.11]	pfkA, PFK	6-phosphofructokinase 1	0KUVS@eurNOG,COG0524@NOG,arCOG00014@arNOG	Carbohydrate pyrimidine kinase	2-dehydro-3-deoxygluconokinase	archaeon BMS3Bbin16	K00850			K00850
HyVt-292___HyVt-292_k295_320900_13	6	K00918	[EC:2.7.1.146][EC:2.7.1.147]	pfkC	ADP-dependent phosphofructokinase/glucokinase	0KRHK@eurNOG,0WK1U@methaNOG,COG4809@NOG,arCOG03371@arNOG	ec 2.7.1.146	ADP-specific phosphofructokinase	archaeon BMS3Bbin15	K00918			K00918
Hydrothermarchaeota_TVG10_SZUA-158___Ga0212224_1000237_11	6	K00918	[EC:2.7.1.146][EC:2.7.1.147]	pfkC	ADP-dependent phosphofructokinase/glucokinase	0KRHK@eurNOG,1CDWV@thermNOG,COG4809@NOG,arCOG03371@arNOG	Catalyzes the phosphorylation of D-glucose to D-glucose 6-phosphate using ADP as the phosphate donor	ADP-specific phosphofructokinase	archaeon BMS3Bbin15	K00918			K00918
Hydrothermarchaeota_TVG13_SZUA-236___Ga0212232_1002047_5	7	K16305	[EC:4.1.2.13][EC:2.2.1.11]	K16305	fructose-bisphosphate aldolase / 6-deoxy-5-ketofructose 1-phosphate synthase	0KS2Z@eurNOG,0WKEF@methaNOG,COG1830@NOG,arCOG04044@arNOG	fructose-bisphosphate aldolase	fructose-bisphosphate aldolase class 1	archaeon BMS3Bbin16	K16305	K16305	K16305	K11645
HyVt-292___HyVt-292_k295_644318_3	7	K16306	[EC:4.1.2.13][EC:2.2.1.10]	K16306	fructose-bisphosphate aldolase / 2-amino-3,7-dideoxy-D-threo-hept-6-ulosonate synthase	0KRDD@eurNOG,0WREW@metNOG,COG1830@NOG,arCOG04044@arNOG	aldolase (EC 4.1.2.13)	2-amino-4,5-dihydroxy-6-one-heptanoic acid-7-phosphate synthase	archaeon BMS3Bbin15	K16306	K16306	K11645	K11645
Hydrothermarchaeota_JdFR-18___2730021881	7	K16306	[EC:4.1.2.13][EC:2.2.1.10]	K16306	fructose-bisphosphate aldolase / 2-amino-3,7-dideoxy-D-threo-hept-6-ulosonate synthase	0KRDD@eurNOG,COG1830@NOG,arCOG04044@arNOG	aldolase (EC 4.1.2.13)	2-amino-4,5-dihydroxy-6-one-heptanoic acid-7-phosphate synthase	archaeon BMS3Bbin15	K16306	K16306	K11645	K11645
Hydrothermarchaeota_TVG13_SZUA-236___Ga0212232_1003044_4	7	K16306	[EC:4.1.2.13][EC:2.2.1.10]	K16306	fructose-bisphosphate aldolase / 2-amino-3,7-dideoxy-D-threo-hept-6-ulosonate synthase	0KRDD@eurNOG,0WREW@metNOG,COG1830@NOG,arCOG04044@arNOG	aldolase (EC 4.1.2.13)	2-amino-4,5-dihydroxy-6-one-heptanoic acid-7-phosphate synthase	archaeon BMS3Bbin16	K16306	K16306	K16306	K11645
Hydrothermarchaeota_JdFR-18___2730022730	7	K01622	[EC:4.1.2.13][EC:3.1.3.11]	K01622	fructose 1,6-bisphosphate aldolase/phosphatase	02GXV@arcNOG,0KRNQ@eurNOG,COG1980@NOG,arCOG04180@arNOG	Fructose-1,6-bisphosphatase	fructose 1,6-bisphosphatase	Geoglobus ahangari	K01622	K01622	K01622	K01622
Hydrothermarchaeota_TVG10_SZUA-158___Ga0212224_1000507_15	7	K01622	[EC:4.1.2.13][EC:3.1.3.11]	K01622	fructose 1,6-bisphosphate aldolase/phosphatase	02GXV@arcNOG,0KRNQ@eurNOG,COG1980@NOG,arCOG04180@arNOG	Fructose-1,6-bisphosphatase	fructose-1,6-bisphosphatase	archaeon BMS3Bbin15	K01622	K01622	K01622	K01622
HyVt-292___HyVt-292_k295_328584_6	8	K00134	[EC:1.2.1.12]	GAPDH, gapA	glyceraldehyde 3-phosphate dehydrogenase	02EM8@aquNOG,05C17@bactNOG,COG0057@NOG	Glyceraldehyde-3-phosphate dehydrogenase, type I	glyceraldehyde-3-phosphate dehydrogenase 1	archaeon BMS3Bbin15	K00134	K00134	K00134	K00134	K03472
Hydrothermarchaeota_JdFR-18___2730022728	8	K00134	[EC:1.2.1.12]	GAPDH, gapA	glyceraldehyde 3-phosphate dehydrogenase	02EM8@aquNOG,05C17@bactNOG,COG0057@NOG	Glyceraldehyde-3-phosphate dehydrogenase, type I	type I glyceraldehyde-3-phosphate dehydrogenase	Thermofilum sp. ex4484_82	K00134	K00134	K00134	K00134	K03472
Hydrothermarchaeota_TVG10_SZUA-158___Ga0212224_1000507_18	8	K00134	[EC:1.2.1.12]	GAPDH, gapA	glyceraldehyde 3-phosphate dehydrogenase	02EM8@aquNOG,05C17@bactNOG,COG0057@NOG	Glyceraldehyde-3-phosphate dehydrogenase, type I	glyceraldehyde-3-phosphate dehydrogenase 1	archaeon BMS3Bbin15	K00134	K00134	K00134	K00134	K03472
Hydrothermarchaeota_TVG13_SZUA-236___Ga0212232_1000661_16	8	K00134	[EC:1.2.1.12]	GAPDH, gapA	glyceraldehyde 3-phosphate dehydrogenase	05C17@bactNOG,09A7Z@bctoNOG,0FV8G@cytNOG,COG0057@NOG	Glyceraldehyde-3-phosphate dehydrogenase	glyceraldehyde-3-phosphate dehydrogenase	archaeon BMS3Bbin16	K00134	K00134		K00134	K03472
Hydrothermarchaeota_TVG13_SZUA-236___Ga0212232_1000661_17	8	K00134	[EC:1.2.1.12]	GAPDH, gapA	glyceraldehyde 3-phosphate dehydrogenase	05C17@bactNOG,1CFFB@therNOG,COG0057@NOG	Glyceraldehyde-3-phosphate dehydrogenase, type I	glyceraldehyde-3-phosphate dehydrogenase	Euryarchaeota archaeon SM23-78	K00134	K00134		K00134	K03472
HyVt-292___HyVt-292_k295_111437_2	9	K00927	[EC:2.7.2.3]	PGK, pgk	phosphoglycerate kinase	0KR9Q@eurNOG,0WR94@metNOG,COG0126@NOG,arCOG00496@arNOG	phosphoglycerate kinase (EC 2.7.2.3)	bifunctional PGK/TIM	archaeon BMS3Bbin15	K00927	K00927	K00927	K00927
Hydrothermarchaeota_JdFR-18___2730021965	9	K00927	[EC:2.7.2.3]	PGK, pgk	phosphoglycerate kinase	0KR9Q@eurNOG,0WR94@metNOG,COG0126@NOG,arCOG00496@arNOG	phosphoglycerate kinase (EC 2.7.2.3)	bifunctional PGK/TIM	archaeon BMS3Bbin15	K00927	K00927	K00927	K00927
Hydrothermarchaeota_TVG10_SZUA-158___Ga0212224_1000275_8	9	K00927	[EC:2.7.2.3]	PGK, pgk	phosphoglycerate kinase	0KR9Q@eurNOG,0WR94@metNOG,COG0126@NOG,arCOG00496@arNOG	phosphoglycerate kinase (EC 2.7.2.3)	bifunctional PGK/TIM	archaeon BMS3Bbin15	K00927	K00927	K00927	K00927
Hydrothermarchaeota_TVG13_SZUA-236___Ga0212232_1000746_5	9	K00927	[EC:2.7.2.3]	PGK, pgk	phosphoglycerate kinase	0KR9Q@eurNOG,0WR94@metNOG,COG0126@NOG,arCOG00496@arNOG	phosphoglycerate kinase (EC 2.7.2.3)	bifunctional PGK/TIM	archaeon BMS3Bbin16	K00927	K00927	K00927	K00927
HyVt-292___HyVt-292_k295_137019_2	10	K01834	[EC:5.4.2.11]	PGAM, gpmA	2,3-bisphosphoglycerate-dependent phosphoglycerate mutase	02H6C@arcNOG,0KRJY@eurNOG,COG0668@NOG,arCOG01568@arNOG	Mechanosensitive ion channel	small-conductance mechanosensitive channel	archaeon BMS3Bbin15	K01834			K01834
Hydrothermarchaeota_JdFR-18___2730022477	10	K01834	[EC:5.4.2.11]	PGAM, gpmA	2,3-bisphosphoglycerate-dependent phosphoglycerate mutase	02H6C@arcNOG,0KRJY@eurNOG,COG0668@NOG,arCOG01568@arNOG	Mechanosensitive ion channel	mechanosensitive ion channel family protein	Archaeoglobus sulfaticallidus	K01834			K01834
HyVt-292___HyVt-292_k295_280997_10	10	K15635	[EC:5.4.2.12]	apgM	2,3-bisphosphoglycerate-independent phosphoglycerate mutase	0KRSP@eurNOG,0WRDB@metNOG,COG3635@NOG,arCOG01696@arNOG	Catalyzes the interconversion of 2-phosphoglycerate and 3-phosphoglycerate (By similarity)	cofactor-independent phosphoglycerate mutase	archaeon BMS3Bbin15	K15635	K15635	K15635	K15635
HyVt-292___HyVt-292_k295_402251_14	10	K15635	[EC:5.4.2.12]	apgM	2,3-bisphosphoglycerate-independent phosphoglycerate mutase	0KRSP@eurNOG,0WRNF@metNOG,COG3635@NOG,arCOG01696@arNOG	Catalyzes the interconversion of 2-phosphoglycerate and 3-phosphoglycerate (By similarity)	cofactor-independent phosphoglycerate mutase	archaeon BMS3Bbin15	K15635	K15635	K15635	K15635
Hydrothermarchaeota_JdFR-18___2730021990	10	K15635	[EC:5.4.2.12]	apgM	2,3-bisphosphoglycerate-independent phosphoglycerate mutase	0KRSP@eurNOG,0WRNF@metNOG,COG3635@NOG,arCOG01696@arNOG	Catalyzes the interconversion of 2-phosphoglycerate and 3-phosphoglycerate (By similarity)	phosphoglycerate mutase	Hadesarchaea archaeon DG-33	K15635	K15635		K15635
Hydrothermarchaeota_JdFR-18___2730022669	10	K15635	[EC:5.4.2.12]	apgM	2,3-bisphosphoglycerate-independent phosphoglycerate mutase	0KRSP@eurNOG,0WRDB@metNOG,COG3635@NOG,arCOG01696@arNOG	Catalyzes the interconversion of 2-phosphoglycerate and 3-phosphoglycerate (By similarity)	cofactor-independent phosphoglycerate mutase	archaeon BMS3Bbin15	K15635	K15635	K15635	K15635
Hydrothermarchaeota_TVG10_SZUA-158___Ga0212224_1000129_31	10	K15635	[EC:5.4.2.12]	apgM	2,3-bisphosphoglycerate-independent phosphoglycerate mutase	0KRSP@eurNOG,0WRNF@metNOG,COG3635@NOG,arCOG01696@arNOG	Catalyzes the interconversion of 2-phosphoglycerate and 3-phosphoglycerate (By similarity)	cofactor-independent phosphoglycerate mutase	archaeon BMS3Bbin15	K15635	K15635	K15635	K15635
Hydrothermarchaeota_TVG10_SZUA-158___Ga0212224_1000285_21	10	K15635	[EC:5.4.2.12]	apgM	2,3-bisphosphoglycerate-independent phosphoglycerate mutase	0KRSP@eurNOG,COG3635@NOG,arCOG01696@arNOG	Catalyzes the interconversion of 2-phosphoglycerate and 3-phosphoglycerate (By similarity)	cofactor-independent phosphoglycerate mutase	archaeon BMS3Bbin15	K15635	K15635	K15635	K15635
Hydrothermarchaeota_TVG13_SZUA-236___Ga0212232_1000265_15	10	K15635	[EC:5.4.2.12]	apgM	2,3-bisphosphoglycerate-independent phosphoglycerate mutase	0KRSP@eurNOG,0WRNF@metNOG,COG3635@NOG,arCOG01696@arNOG	Catalyzes the interconversion of 2-phosphoglycerate and 3-phosphoglycerate (By similarity)	cofactor-independent phosphoglycerate mutase	archaeon BMS3Bbin16	K15635	K15635		K15635
Hydrothermarchaeota_TVG13_SZUA-236___Ga0212232_1002047_3	10	K15635	[EC:5.4.2.12]	apgM	2,3-bisphosphoglycerate-independent phosphoglycerate mutase	0KRSP@eurNOG,0WRDB@metNOG,COG3635@NOG,arCOG01696@arNOG	Catalyzes the interconversion of 2-phosphoglycerate and 3-phosphoglycerate (By similarity)	cofactor-independent phosphoglycerate mutase	archaeon BMS3Bbin16	K15635	K15635	K15635	K15635
HyVt-292___HyVt-292_k295_125274_3	11	K01689	[EC:4.2.1.11]	ENO, eno	enolase	0KRBQ@eurNOG,0WRCT@metNOG,COG0148@NOG,arCOG01169@arNOG	Catalyzes the reversible conversion of 2- phosphoglycerate into phosphoenolpyruvate. It is essential for the degradation of carbohydrates via glycolysis (By similarity)	enolase	archaeon BMS3Bbin15	K01689	K01689	K01689	K01689
Hydrothermarchaeota_JdFR-18___2730022720	11	K01689	[EC:4.2.1.11]	ENO, eno	enolase	0KRBQ@eurNOG,0WRCT@metNOG,COG0148@NOG,arCOG01169@arNOG	Catalyzes the reversible conversion of 2- phosphoglycerate into phosphoenolpyruvate. It is essential for the degradation of carbohydrates via glycolysis (By similarity)	enolase	archaeon BMS3Bbin15	K01689	K01689	K01689	K01689
Hydrothermarchaeota_TVG10_SZUA-158___Ga0212224_1000401_30	11	K01689	[EC:4.2.1.11]	ENO, eno	enolase	0KRBQ@eurNOG,0WRCT@metNOG,COG0148@NOG,arCOG01169@arNOG	Catalyzes the reversible conversion of 2- phosphoglycerate into phosphoenolpyruvate. It is essential for the degradation of carbohydrates via glycolysis (By similarity)	enolase	archaeon BMS3Bbin15	K01689	K01689	K01689	K01689
Hydrothermarchaeota_TVG13_SZUA-236___Ga0212232_1001536_3	11	K01689	[EC:4.2.1.11]	ENO, eno	enolase	0KRBQ@eurNOG,0WRCT@metNOG,COG0148@NOG,arCOG01169@arNOG	Catalyzes the reversible conversion of 2- phosphoglycerate into phosphoenolpyruvate. It is essential for the degradation of carbohydrates via glycolysis (By similarity)	enolase	archaeon BMS3Bbin15	K01689	K01689	K01689	K01689
		Gluconeogenisis direction Embden–Meyerhof pathway
Hydrothermarchaeota_JdFR-18___2730022730	12	K01622	[EC:4.1.2.13][EC:3.1.3.11]	K01622	fructose 1,6-bisphosphate aldolase/phosphatase	02GXV@arcNOG,0KRNQ@eurNOG,COG1980@NOG,arCOG04180@arNOG	Fructose-1,6-bisphosphatase	fructose 1,6-bisphosphatase	Geoglobus ahangari	K01622	K01622	K01622	K01622
Hydrothermarchaeota_TVG10_SZUA-158___Ga0212224_1000507_15	12	K01622	[EC:4.1.2.13][EC:3.1.3.11]	K01622	fructose 1,6-bisphosphate aldolase/phosphatase	02GXV@arcNOG,0KRNQ@eurNOG,COG1980@NOG,arCOG04180@arNOG	Fructose-1,6-bisphosphatase	fructose-1,6-bisphosphatase	archaeon BMS3Bbin15	K01622	K01622	K01622	K01622
HyVt-292___HyVt-292_k295_266400_3	13	K01007	[EC:2.7.9.2]	pps, ppsA	pyruvate, water dikinase	0KRR9@eurNOG,0WRNI@metNOG,COG0574@NOG,arCOG01111@arNOG	phosphoenolpyruvate synthase (EC 2.7.9.2)	phosphoenolpyruvate synthase	archaeon BMS3Bbin15	K01007	K01007	K01007	K01007
Hydrothermarchaeota_JdFR-18___2730021384	13	K01007	[EC:2.7.9.2]	pps, ppsA	pyruvate, water dikinase	0FAXR@creNOG,COG0574@NOG,arCOG01111@arNOG	Catalyzes the phosphorylation of pyruvate to phosphoenolpyruvate (By similarity)	phosphoenolpyruvate synthase	archaeon RBG_16_50_20	K01007	K01007	K01007	K01007
Hydrothermarchaeota_TVG10_SZUA-158___Ga0212224_1002682_5	13	K01007	[EC:2.7.9.2]	pps, ppsA	pyruvate, water dikinase	0KRR9@eurNOG,0WRNI@metNOG,COG0574@NOG,arCOG01111@arNOG	phosphoenolpyruvate synthase (EC 2.7.9.2)	phosphoenolpyruvate synthase	archaeon BMS3Bbin15	K01007	K01007	K01007	K01007
Hydrothermarchaeota_TVG13_SZUA-236___Ga0212232_1001692_5	13	K01007	[EC:2.7.9.2]	pps, ppsA	pyruvate, water dikinase	0KRR9@eurNOG,1CDWU@thermNOG,COG0574@NOG,arCOG01111@arNOG	Catalyzes the phosphorylation of pyruvate to phosphoenolpyruvate (By similarity)	phosphoenolpyruvate synthase	archaeon BMS3Bbin15	K01007	K01007	K08483	K01007
Hydrothermarchaeota_TVG13_SZUA-236___Ga0212232_1002306_1	13	K01007	[EC:2.7.9.2]	pps, ppsA	pyruvate, water dikinase	0FAXR@creNOG,COG0574@NOG,arCOG01111@arNOG	Catalyzes the phosphorylation of pyruvate to phosphoenolpyruvate (By similarity)	phosphoenolpyruvate synthase	archaeon BMS3Bbin15	K01007	K01007		K01007
		Pentose phosphate pathway, oxidative phase
Hydrothermarchaeota_TVG13_SZUA-236___Ga0212232_1003420_3	14	K00036	[EC:1.1.1.49][EC:1.1.1.363]	G6PD, zwf	glucose-6-phosphate 1-dehydrogenase	05D8W@bactNOG,09AAT@bctoNOG,COG0364@NOG	glucose-6-phosphate 1-dehydrogenase	glucose-6-phosphate dehydrogenase	Betaproteobacteria bacterium RIFCSPLOWO2_02_64_14	K00036	K00036		K00036	K15242
Hydrothermarchaeota_TVG13_SZUA-236___Ga0212232_1003420_2	15	K00033	[EC:1.1.1.44][EC:1.1.1.343]	PGD, gnd, gntZ	6-phosphogluconate dehydrogenase	08J5G@bactNOG,0BRNT@bproNOG,1735H@proNOG,COG1023@NOG	6-phosphogluconate dehydrogenase (Decarboxylating)	6-phosphogluconate dehydrogenase (decarboxylating)	Nitrosospira sp. Nsp1	K00033	K00033	K00033	K00033	K00033
		Pentose phosphate pathway, non-oxidative phase
Hydrothermarchaeota_TVG13_SZUA-236___Ga0212232_1001289_2	16	K00615	[EC:2.2.1.1]	E2.2.1.1, tktA, tktB	transketolase	02F1B@aquNOG,05CV1@bactNOG,COG0021@NOG	transketolase (EC 2.2.1.1)	transketolase	miscellaneous Crenarchaeota group archaeon SMTZ-80	K00615	K00615	K00615	K00615	K00615
Hydrothermarchaeota_TVG13_SZUA-236___Ga0212232_1001289_2	17	K00615	[EC:2.2.1.1]	E2.2.1.1, tktA, tktB	transketolase	02F1B@aquNOG,05CV1@bactNOG,COG0021@NOG	transketolase (EC 2.2.1.1)	transketolase	miscellaneous Crenarchaeota group archaeon SMTZ-80	K00615	K00615	K00615	K00615	K00615
Hydrothermarchaeota_TVG13_SZUA-236___Ga0212232_1000453_11	18	K01783	[EC:5.1.3.1]	rpe, RPE	ribulose-phosphate 3-epimerase	05DJV@bactNOG,0D2BT@chloNOG,0G78Z@dehNOG,COG0036@NOG	Ribulose-phosphate 3-epimerase	ribulose-phosphate 3-epimerase	archaeon BMS3Bbin16	K01783	K01783	K01783	K01783	K17195
HyVt-292___HyVt-292_k295_735534_6	19	K01807	[EC:5.3.1.6]	rpiA	ribose 5-phosphate isomerase A	0KSM0@eurNOG,0WK41@methaNOG,COG0120@NOG,arCOG01122@arNOG	Phosphoriboisomerase A	ribose-5-phosphate isomerase A	archaeon BMS3Bbin15	K01807	K01807	K01807	K01807
Hydrothermarchaeota_JdFR-18___2730021177	19	K01807	[EC:5.3.1.6]	rpiA	ribose 5-phosphate isomerase A	0KSM0@eurNOG,0WRDA@metNOG,COG0120@NOG,arCOG01122@arNOG	Phosphoriboisomerase A	ribose-5-phosphate isomerase A	archaeon BMS3Bbin16	K01807	K01807	K01807	K01807
Hydrothermarchaeota_TVG10_SZUA-158___Ga0212224_1000742_11	19	K01807	[EC:5.3.1.6]	rpiA	ribose 5-phosphate isomerase A	0KSM0@eurNOG,0WK41@methaNOG,COG0120@NOG,arCOG01122@arNOG	Phosphoriboisomerase A	ribose-5-phosphate isomerase A	archaeon BMS3Bbin15	K01807	K01807	K01807	K01807
Hydrothermarchaeota_TVG13_SZUA-236___Ga0212232_1001201_6	19	K01807	[EC:5.3.1.6]	rpiA	ribose 5-phosphate isomerase A	0KSM0@eurNOG,0WK41@methaNOG,COG0120@NOG,arCOG01122@arNOG	Phosphoriboisomerase A	ribose-5-phosphate isomerase A	archaeon BMS3Bbin16	K01807	K01807	K01807	K01807
		Pentose phosphate pathway, archaea
HyVt-292___HyVt-292_k295_459444_3	20	K08094	[EC:5.3.1.27]	hxlB	6-phospho-3-hexuloisomerase	0KSWI@eurNOG,0WRVY@metNOG,COG0794@NOG,arCOG00068@arNOG	isomerase	3-hexulose-6-phosphate isomerase	archaeon BMS3Bbin15	K08094	K08094		K08094
HyVt-292___HyVt-292_k295_693431_6	20	K08094	[EC:5.3.1.27]	hxlB	6-phospho-3-hexuloisomerase	0KSWI@eurNOG,0WRVY@metNOG,COG0794@NOG,arCOG00068@arNOG	isomerase	3-hexulose-6-phosphate isomerase	archaeon BMS3Bbin15	K08094	K08094	K08094	K08094
Hydrothermarchaeota_JdFR-18___2730021481	20	K08094	[EC:5.3.1.27]	hxlB	6-phospho-3-hexuloisomerase	0KSWI@eurNOG,0WRVY@metNOG,COG0794@NOG,arCOG00068@arNOG	isomerase	3-hexulose-6-phosphate isomerase	archaeon BMS3Bbin15	K08094	K08094	K08094	K08094
Hydrothermarchaeota_TVG10_SZUA-158___Ga0212224_1001655_2	20	K08094	[EC:5.3.1.27]	hxlB	6-phospho-3-hexuloisomerase	0KSWI@eurNOG,0WRVY@metNOG,COG0794@NOG,arCOG00068@arNOG	isomerase	3-hexulose-6-phosphate isomerase	archaeon BMS3Bbin15	K08094	K08094	K08094	K08094
Hydrothermarchaeota_TVG13_SZUA-236___Ga0212232_1000925_6	20	K08094	[EC:5.3.1.27]	hxlB	6-phospho-3-hexuloisomerase	0KSWI@eurNOG,0WRVY@metNOG,COG0794@NOG,arCOG00068@arNOG	isomerase	3-hexulose-6-phosphate isomerase	archaeon BMS3Bbin15	K08094	K08094	K08094	K08094
HyVt-292___HyVt-292_k295_515820_1	20	K13831	[EC:4.1.2.43][EC:5.3.1.27]	hps-phi	3-hexulose-6-phosphate synthase / 6-phospho-3-hexuloisomerase	02H4K@arcNOG,0KRW9@eurNOG,COG0269@NOG,COG0684@NOG,arCOG00053@arNOG	Demethylmenaquinone methyltransferase	3-hexulose-6-phosphate synthase	archaeon BMS3Bbin15	K13831	K13831	K08093	K08093
Hydrothermarchaeota_JdFR-18___2730021515	20	K13831	[EC:4.1.2.43][EC:5.3.1.27]	hps-phi	3-hexulose-6-phosphate synthase / 6-phospho-3-hexuloisomerase	0KRW9@eurNOG,0WK36@methaNOG,COG0269@NOG,COG0684@NOG,arCOG00053@arNOG	bifunctional hexulose-6-phosphate synthase ribonuclease regulator	3-hexulose-6-phosphate synthase	archaeon BMS3Bbin16	K13831	K13831	K13831	K08093
Hydrothermarchaeota_TVG10_SZUA-158___Ga0212224_1002086_1	20	K13831	[EC:4.1.2.43][EC:5.3.1.27]	hps-phi	3-hexulose-6-phosphate synthase / 6-phospho-3-hexuloisomerase	0KRW9@eurNOG,0WK36@methaNOG,COG0269@NOG,COG0684@NOG,arCOG00053@arNOG	bifunctional hexulose-6-phosphate synthase ribonuclease regulator	3-hexulose-6-phosphate synthase	archaeon BMS3Bbin15	K13831	K13831		K08093
Hydrothermarchaeota_TVG13_SZUA-236___Ga0212232_1000999_1	20	K13831	[EC:4.1.2.43][EC:5.3.1.27]	hps-phi	3-hexulose-6-phosphate synthase / 6-phospho-3-hexuloisomerase	0KRW9@eurNOG,0WK36@methaNOG,COG0269@NOG,COG0684@NOG,arCOG00053@arNOG	bifunctional hexulose-6-phosphate synthase ribonuclease regulator	3-hexulose-6-phosphate synthase	archaeon BMS3Bbin16	K13831	K13831		K08093
HyVt-292___HyVt-292_k295_195487_1	21	K13812	[EC:4.2.1.147][EC:4.1.2.43]	fae-hps	bifunctional enzyme Fae/Hps	0KRAA@eurNOG,0WRBI@metNOG,COG0269@NOG,COG1795@NOG,arCOG00053@arNOG,arCOG00103@arNOG	Catalyzes the condensation of formaldehyde with tetrahydromethanopterin (H(4)MPT) to 5,10- methylenetetrahydromethanopterin (By similarity)	formaldehyde-activating enzyme	archaeon BMS3Bbin15	K13812	K13812		K08093
Hydrothermarchaeota_JdFR-18___2730021516	21	K13812	[EC:4.2.1.147][EC:4.1.2.43]	fae-hps	bifunctional enzyme Fae/Hps	0KRAA@eurNOG,0WKAE@methaNOG,COG0269@NOG,COG1795@NOG,arCOG00053@arNOG,arCOG00103@arNOG	Catalyzes the condensation of formaldehyde with tetrahydromethanopterin (H(4)MPT) to 5,10- methylenetetrahydromethanopterin (By similarity)	D-arabino 3-hexulose 6-phosphate formaldehyde lyase	uncultured archaeon GZfos13E1	K13812	K13812	K13812	K08093
Hydrothermarchaeota_TVG10_SZUA-158___Ga0212224_1001452_2	21	K13812	[EC:4.2.1.147][EC:4.1.2.43]	fae-hps	bifunctional enzyme Fae/Hps	0KRAA@eurNOG,0WRBI@metNOG,COG0269@NOG,COG1795@NOG,arCOG00053@arNOG,arCOG00103@arNOG	Catalyzes the condensation of formaldehyde with tetrahydromethanopterin (H(4)MPT) to 5,10- methylenetetrahydromethanopterin (By similarity)	formaldehyde-activating enzyme	archaeon BMS3Bbin15	K13812	K13812	K13812	K08093
Hydrothermarchaeota_TVG13_SZUA-236___Ga0212232_1002269_4	21	K13812	[EC:4.2.1.147][EC:4.1.2.43]	fae-hps	bifunctional enzyme Fae/Hps	0KRAA@eurNOG,0WKAE@methaNOG,COG0269@NOG,COG1795@NOG,arCOG00053@arNOG,arCOG00103@arNOG	Catalyzes the condensation of formaldehyde with tetrahydromethanopterin (H(4)MPT) to 5,10- methylenetetrahydromethanopterin (By similarity)	3-hexulose-6-phosphate synthase	archaeon BMS3Bbin16	K13812	K13812		K08093
Hydrothermarchaeota_TVG13_SZUA-236___Ga0212232_1002269_5	21	K13812	[EC:4.2.1.147][EC:4.1.2.43]	fae-hps	bifunctional enzyme Fae/Hps	0KRAA@eurNOG,0WKAE@methaNOG,COG0269@NOG,COG1795@NOG,arCOG00053@arNOG,arCOG00103@arNOG	Catalyzes the condensation of formaldehyde with tetrahydromethanopterin (H(4)MPT) to 5,10- methylenetetrahydromethanopterin (By similarity)	formaldehyde-activating enzyme	archaeon BMS3Bbin16	K13812	K13812		K08093
HyVt-292___HyVt-292_k295_515820_1	21	K13831	[EC:4.1.2.43][EC:5.3.1.27]	hps-phi	3-hexulose-6-phosphate synthase / 6-phospho-3-hexuloisomerase	02H4K@arcNOG,0KRW9@eurNOG,COG0269@NOG,COG0684@NOG,arCOG00053@arNOG	Demethylmenaquinone methyltransferase	3-hexulose-6-phosphate synthase	archaeon BMS3Bbin15	K13831	K13831	K08093	K08093
Hydrothermarchaeota_JdFR-18___2730021515	21	K13831	[EC:4.1.2.43][EC:5.3.1.27]	hps-phi	3-hexulose-6-phosphate synthase / 6-phospho-3-hexuloisomerase	0KRW9@eurNOG,0WK36@methaNOG,COG0269@NOG,COG0684@NOG,arCOG00053@arNOG	bifunctional hexulose-6-phosphate synthase ribonuclease regulator	3-hexulose-6-phosphate synthase	archaeon BMS3Bbin16	K13831	K13831	K13831	K08093
Hydrothermarchaeota_TVG10_SZUA-158___Ga0212224_1002086_1	21	K13831	[EC:4.1.2.43][EC:5.3.1.27]	hps-phi	3-hexulose-6-phosphate synthase / 6-phospho-3-hexuloisomerase	0KRW9@eurNOG,0WK36@methaNOG,COG0269@NOG,COG0684@NOG,arCOG00053@arNOG	bifunctional hexulose-6-phosphate synthase ribonuclease regulator	3-hexulose-6-phosphate synthase	archaeon BMS3Bbin15	K13831	K13831		K08093
Hydrothermarchaeota_TVG13_SZUA-236___Ga0212232_1000999_1	21	K13831	[EC:4.1.2.43][EC:5.3.1.27]	hps-phi	3-hexulose-6-phosphate synthase / 6-phospho-3-hexuloisomerase	0KRW9@eurNOG,0WK36@methaNOG,COG0269@NOG,COG0684@NOG,arCOG00053@arNOG	bifunctional hexulose-6-phosphate synthase ribonuclease regulator	3-hexulose-6-phosphate synthase	archaeon BMS3Bbin16	K13831	K13831		K08093
HyVt-292___HyVt-292_k295_735534_6	19	K01807	[EC:5.3.1.6]	rpiA	ribose 5-phosphate isomerase A	0KSM0@eurNOG,0WK41@methaNOG,COG0120@NOG,arCOG01122@arNOG	Phosphoriboisomerase A	ribose-5-phosphate isomerase A	archaeon BMS3Bbin15	K01807	K01807	K01807	K01807
Hydrothermarchaeota_JdFR-18___2730021177	19	K01807	[EC:5.3.1.6]	rpiA	ribose 5-phosphate isomerase A	0KSM0@eurNOG,0WRDA@metNOG,COG0120@NOG,arCOG01122@arNOG	Phosphoriboisomerase A	ribose-5-phosphate isomerase A	archaeon BMS3Bbin16	K01807	K01807	K01807	K01807
Hydrothermarchaeota_TVG10_SZUA-158___Ga0212224_1000742_11	19	K01807	[EC:5.3.1.6]	rpiA	ribose 5-phosphate isomerase A	0KSM0@eurNOG,0WK41@methaNOG,COG0120@NOG,arCOG01122@arNOG	Phosphoriboisomerase A	ribose-5-phosphate isomerase A	archaeon BMS3Bbin15	K01807	K01807	K01807	K01807
Hydrothermarchaeota_TVG13_SZUA-236___Ga0212232_1001201_6	19	K01807	[EC:5.3.1.6]	rpiA	ribose 5-phosphate isomerase A	0KSM0@eurNOG,0WK41@methaNOG,COG0120@NOG,arCOG01122@arNOG	Phosphoriboisomerase A	ribose-5-phosphate isomerase A	archaeon BMS3Bbin16	K01807	K01807	K01807	K01807
		Reductive pentose phosphate (CBB) cycle
Hydrothermarchaeota_JdFR-18___2730020610	22	K01601	[EC:4.1.1.39]	rbcL	ribulose-bisphosphate carboxylase large chain	0KRSJ@eurNOG,COG1850@NOG,arCOG04443@arNOG	ribulose bisphosphate carboxylase	type III ribulose-bisphosphate carboxylase	Candidatus Altiarchaeales archaeon ex4484_43	K01601	K01601	K01601	K01601
Hydrothermarchaeota_JdFR-18___2730022551	22	K01601	[EC:4.1.1.39]	rbcL	ribulose-bisphosphate carboxylase large chain	0KRSJ@eurNOG,0WKQ4@methaNOG,COG1850@NOG,arCOG04443@arNOG	carboxylase (EC 4.1.1.39)	ribulose bisphosphate carboxylase-like protein	archaeon BMS3Bbin16	K01601	K01601	K08965	K01601
Hydrothermarchaeota_TVG13_SZUA-236___Ga0212232_1000703_1	22	K01601	[EC:4.1.1.39]	rbcL	ribulose-bisphosphate carboxylase large chain	0KRSJ@eurNOG,COG1850@NOG,arCOG04443@arNOG	ribulose bisphosphate carboxylase	ribulose 1,5-bisphosphate carboxylase	miscellaneous Crenarchaeota group-1 archaeon SG8-32-1	K01601	K01601		K01601
		PRPP biosynthesis
HyVt-292___HyVt-292_k295_220985_2	23	K00948	[EC:2.7.6.1]	PRPS, prsA	ribose-phosphate pyrophosphokinase	0KS4B@eurNOG,COG0462@NOG,arCOG00067@arNOG	ribose-phosphate pyrophosphokinase (EC 2.7.6.1)	ribose-phosphate pyrophosphokinase	archaeon BMS3Bbin15	K00948	K00948	K00948	K00948
Hydrothermarchaeota_JdFR-18___2730022192	23	K00948	[EC:2.7.6.1]	PRPS, prsA	ribose-phosphate pyrophosphokinase	0KS4B@eurNOG,0WRJ6@metNOG,COG0462@NOG,arCOG00067@arNOG	ribose-phosphate pyrophosphokinase (EC 2.7.6.1)	ribose-phosphate pyrophosphokinase	archaeon BMS3Bbin15	K00948	K00948	K00948	K00948
Hydrothermarchaeota_TVG10_SZUA-158___Ga0212224_1000742_3	23	K00948	[EC:2.7.6.1]	PRPS, prsA	ribose-phosphate pyrophosphokinase	0KS4B@eurNOG,COG0462@NOG,arCOG00067@arNOG	ribose-phosphate pyrophosphokinase (EC 2.7.6.1)	ribose-phosphate pyrophosphokinase	archaeon BMS3Bbin15	K00948	K00948	K00948	K00948
Hydrothermarchaeota_TVG13_SZUA-236___Ga0212232_1000849_1	23	K00948	[EC:2.7.6.1]	PRPS, prsA	ribose-phosphate pyrophosphokinase					K00948	K00948
Hydrothermarchaeota_TVG13_SZUA-236___Ga0212232_1001491_4	23	K00948	[EC:2.7.6.1]	PRPS, prsA	ribose-phosphate pyrophosphokinase	0KS4B@eurNOG,0WRJ6@metNOG,COG0462@NOG,arCOG00067@arNOG	ribose-phosphate pyrophosphokinase (EC 2.7.6.1)	ribose-phosphate pyrophosphokinase	archaeon BMS3Bbin16	K00948	K00948	K00948	K00948
Hydrothermarchaeota_TVG13_SZUA-236___Ga0212232_1002458_5	23	K00948	[EC:2.7.6.1]	PRPS, prsA	ribose-phosphate pyrophosphokinase	0KVXQ@eurNOG,COG0462@NOG,arCOG00067@arNOG	Phosphoribosyl transferase domain	ribose-phosphate pyrophosphokinase	Methanocella conradii	K00948	K00948	K00948	K00948
		Peptide/amino acid transport
HyVt-292___HyVt-292_k295_205178_4	24	K02035		ABC.PE.S	peptide/nickel transport system substrate-binding protein	05DEF@bactNOG,COG0747@NOG	Extracellular solute-binding protein, family 5	nickel-binding periplasmic protein precursor	archaeon BMS3Bbin15	K02035	K02035	K02035	K02035	K19226
Hydrothermarchaeota_JdFR-18___2730021960	24	K02035		ABC.PE.S	peptide/nickel transport system substrate-binding protein	0KZFB@eurNOG,0RGDS@halNOG,COG0747@NOG,arCOG01534@arNOG	Extracellular solute-binding protein family 5	ABC transporter substrate-binding protein	Candidatus Methanoperedens nitroreducens	K02035	K02035	K02035	K02035
Hydrothermarchaeota_TVG10_SZUA-158___Ga0212224_1001955_5	24	K02035		ABC.PE.S	peptide/nickel transport system substrate-binding protein	05DEF@bactNOG,COG0747@NOG	Extracellular solute-binding protein, family 5	nickel-binding periplasmic protein precursor	archaeon BMS3Bbin15	K02035	K02035		K02035	K19226
HyVt-292___HyVt-292_k295_205178_1	24	K02031		ABC.PE.A	peptide/nickel transport system ATP-binding protein	0KS6T@eurNOG,0WKDB@methaNOG,COG0444@NOG,arCOG00181@arNOG	ABC transporter	oligopeptide transport ATP-binding protein OppD	archaeon BMS3Bbin15	K02031	K02031		K02031
HyVt-292___HyVt-292_k295_455012_5	24	K02031		ABC.PE.A	peptide/nickel transport system ATP-binding protein	0KS6T@eurNOG,0WKDB@methaNOG,COG0444@NOG,arCOG00181@arNOG	ABC transporter	oligopeptide transport ATP-binding protein OppD	archaeon BMS3Bbin15	K02031	K02031		K02031
HyVt-292___HyVt-292_k295_455012_4	24	K02032		ABC.PE.A1	peptide/nickel transport system ATP-binding protein	08JQ7@bactNOG,0F7EG@cloNOG,0P6PW@firmNOG,COG4608@NOG	Oligopeptide/dipeptide transporter, C-terminal region	oligopeptide transport ATP-binding protein OppF	archaeon BMS3Bbin15	K02032		K02032	K02032	K10823
HyVt-292___HyVt-292_k295_205178_3	24	K02033		ABC.PE.P	peptide/nickel transport system permease protein	05CJM@bactNOG,COG0601@NOG	Binding-protein-dependent transport systems, inner membrane component	glutathione transport system permease protein GsiC	archaeon BMS3Bbin15	K02033	K02033	K12369	K02033	K19227
Hydrothermarchaeota_JdFR-18___2730021959	24	K02033		ABC.PE.P	peptide/nickel transport system permease protein	0M08N@eurNOG,0RGGN@halNOG,COG0601@NOG,arCOG00751@arNOG	ABC transporter permease	ABC transporter permease	Candidatus Methanoperedens nitroreducens	K02033	K02033	K02033	K02033
HyVt-292___HyVt-292_k295_205178_2	24	K02034		ABC.PE.P1	peptide/nickel transport system permease protein	05C2T@bactNOG,COG1173@NOG	Binding-protein-dependent transport systems, inner membrane component	glutathione transport system permease protein GsiD	archaeon BMS3Bbin15	K02034	K02034	K02034	K02034	K19228
Hydrothermarchaeota_JdFR-18___2730021958	24	K02034		ABC.PE.P1	peptide/nickel transport system permease protein	0KYY5@eurNOG,0RFJE@halNOG,COG1173@NOG,arCOG00748@arNOG	transport	Binding-protein-dependent transport system inner membrane protein (fragment)	Candidatus Methanoperedens nitroreducens	K02034	K02034	K02034	K02034
HyVt-292___HyVt-292_k295_205178_4	24	K02035		ABC.PE.S	peptide/nickel transport system substrate-binding protein	05DEF@bactNOG,COG0747@NOG	Extracellular solute-binding protein, family 5	nickel-binding periplasmic protein precursor	archaeon BMS3Bbin15	K02035	K02035	K02035	K02035	K19226
Hydrothermarchaeota_JdFR-18___2730021960	24	K02035		ABC.PE.S	peptide/nickel transport system substrate-binding protein	0KZFB@eurNOG,0RGDS@halNOG,COG0747@NOG,arCOG01534@arNOG	Extracellular solute-binding protein family 5	ABC transporter substrate-binding protein	Candidatus Methanoperedens nitroreducens	K02035	K02035	K02035	K02035
Hydrothermarchaeota_TVG10_SZUA-158___Ga0212224_1001955_5	24	K02035		ABC.PE.S	peptide/nickel transport system substrate-binding protein	05DEF@bactNOG,COG0747@NOG	Extracellular solute-binding protein, family 5	nickel-binding periplasmic protein precursor	archaeon BMS3Bbin15	K02035	K02035		K02035	K19226
Hydrothermarchaeota_TVG10_SZUA-158___Ga0212224_1000718_10	25	K01999		livK	branched-chain amino acid transport system substrate-binding protein	05CP9@bactNOG,COG0683@NOG	extracellular ligand-binding receptor	hypothetical protein CO053_04400	Candidatus Shapirobacteria bacterium CG_4_9_14_0_2_um_filter_40_11	K01999	K01999	K01999	K01999	K11959
HyVt-292___HyVt-292_k295_168457_6	26	K03294		TC.APA	basic amino acid/polyamine antiporter, APA family	0KT3J@eurNOG,COG0589@NOG,arCOG02053@arNOG	UspA domain protein	stress response protein NhaX	archaeon BMS3Bbin15	K03294			K03294
Hydrothermarchaeota_JdFR-18___2730020673	26	K03294		TC.APA	basic amino acid/polyamine antiporter, APA family	0KS7E@eurNOG,COG0531@NOG,COG0589@NOG,arCOG00009@arNOG,arCOG00449@arNOG	Universal stress protein family	putative amino acid permease YhdG	archaeon BMS3Bbin15	K03294		K03294
Hydrothermarchaeota_JdFR-18___2730021957	27	K15583		oppD	oligopeptide transport system ATP-binding protein	05C3U@bactNOG,0EPFX@cloNOG,0NDKB@firmNOG,COG0444@NOG	Abc transporter	dipeptide/oligopeptide/nickel ABC transporter ATP-binding protein	Chloroflexi bacterium RBG_16_50_9	K15583		K15583	K02031	K19229
Hydrothermarchaeota_JdFR-18___2730021956	27	K10823		oppF	oligopeptide transport system ATP-binding protein	08JQ7@bactNOG,0F7EC@cloNOG,0P6PV@firmNOG,COG4608@NOG	Abc transporter	dipeptide ABC transporter ATP-binding protein	Fictibacillus enclensis	K10823	K10823	K02032	K02032	K10823
		Aminotransferases
Hydrothermarchaeota_JdFR-18___2730020716	28	K07250	[EC:2.6.1.19][EC:2.6.1.22]	gabT	4-aminobutyrate aminotransferase / (S)-3-amino-2-methylpropionate transaminase	007BM@aciNOG,08JPW@bactNOG,COG0160@NOG	Aminotransferase class-III	4-aminobutyrate aminotransferase	bacterium 42_11	K07250		K07250	K00823	K20708
HyVt-292___HyVt-292_k295_320900_2	29	K00821	[EC:2.6.1.11][EC:2.6.1.17]	argD	acetylornithine/N-succinyldiaminopimelate aminotransferase	0KRC8@eurNOG,0WRQY@metNOG,COG4992@NOG,arCOG00914@arNOG	acetylornithine aminotransferase	acetylornithine aminotransferase	archaeon BMS3Bbin15	K00821	K00821	K00821	K00821
Hydrothermarchaeota_JdFR-18___2730022725	29	K00821	[EC:2.6.1.11][EC:2.6.1.17]	argD	acetylornithine/N-succinyldiaminopimelate aminotransferase	0KRC8@eurNOG,0WRQY@metNOG,COG4992@NOG,arCOG00914@arNOG	acetylornithine aminotransferase	acetylornithine aminotransferase	archaeon BMS3Bbin15	K00821	K00821	K00821	K00821
Hydrothermarchaeota_TVG10_SZUA-158___Ga0212224_1000237_22	29	K00821	[EC:2.6.1.11][EC:2.6.1.17]	argD	acetylornithine/N-succinyldiaminopimelate aminotransferase	0KRC8@eurNOG,0WRQY@metNOG,COG4992@NOG,arCOG00914@arNOG	acetylornithine aminotransferase	acetylornithine aminotransferase	archaeon BMS3Bbin15	K00821	K00821	K00821	K00821
Hydrothermarchaeota_TVG13_SZUA-236___Ga0212232_1000973_5	29	K00821	[EC:2.6.1.11][EC:2.6.1.17]	argD	acetylornithine/N-succinyldiaminopimelate aminotransferase	0KRC8@eurNOG,0WRQY@metNOG,COG4992@NOG,arCOG00914@arNOG	acetylornithine aminotransferase	acetylornithine aminotransferase	archaeon BMS3Bbin16	K00821	K00821	K00821	K00821
HyVt-292___HyVt-292_k295_757974_1	30	K00826	[EC:2.6.1.42]	E2.6.1.42, ilvE	branched-chain amino acid aminotransferase	0KRJ0@eurNOG,0WREE@metNOG,COG0115@NOG,arCOG02297@arNOG	ec 2.6.1.42	branched-chain-amino-acid aminotransferase	archaeon BMS3Bbin15	K00826	K00826	K00826	K00826
Hydrothermarchaeota_JdFR-18___2730021451	30	K00826	[EC:2.6.1.42]	E2.6.1.42, ilvE	branched-chain amino acid aminotransferase	0KRJ0@eurNOG,0WREE@metNOG,COG0115@NOG,arCOG02297@arNOG	ec 2.6.1.42	branched-chain-amino-acid aminotransferase	archaeon BMS3Bbin15	K00826	K00826	K00826	K00826
Hydrothermarchaeota_TVG10_SZUA-158___Ga0212224_1004593_2	30	K00826	[EC:2.6.1.42]	E2.6.1.42, ilvE	branched-chain amino acid aminotransferase	0KRJ0@eurNOG,0WREE@metNOG,COG0115@NOG,arCOG02297@arNOG	ec 2.6.1.42	branched-chain-amino-acid aminotransferase	archaeon BMS3Bbin15	K00826	K00826	K00826	K00826
Hydrothermarchaeota_TVG13_SZUA-236___Ga0212232_1002463_8	30	K00826	[EC:2.6.1.42]	E2.6.1.42, ilvE	branched-chain amino acid aminotransferase	0KRJ0@eurNOG,0RF7W@halNOG,COG0115@NOG,arCOG02297@arNOG	Branched-chain amino acid aminotransferase	branched chain amino acid aminotransferase	Candidatus Altiarchaeales archaeon ex4484_2	K00826	K00826		K00826
HyVt-292___HyVt-292_k295_122007_4	31	K00812	[EC:2.6.1.1]	aspB	aspartate aminotransferase	02EY5@aquNOG,05CHM@bactNOG,COG0436@NOG	aminotransferase class I and II	aspartate aminotransferase	archaeon BMS3Bbin15	K00812	K00812	K00812	K00812	K20615
HyVt-292___HyVt-292_k295_7665_2	31	K00812	[EC:2.6.1.1]	aspB	aspartate aminotransferase	0KRFG@eurNOG,0WRFX@metNOG,COG0436@NOG,arCOG01130@arNOG	aspartate aminotransferase EC 2.6.1.1	aspartate aminotransferase	archaeon BMS3Bbin15	K00812	K00812	K00812	K00812
Hydrothermarchaeota_JdFR-18___2730020901	31	K00812	[EC:2.6.1.1]	aspB	aspartate aminotransferase	0KRFG@eurNOG,0WRFX@metNOG,COG0436@NOG,arCOG01130@arNOG	aspartate aminotransferase EC 2.6.1.1	putative N-acetyl-LL-diaminopimelate aminotransferase	archaeon BMS3Bbin16	K00812	K00812	K00812	K00812
Hydrothermarchaeota_JdFR-18___2730022316	31	K00812	[EC:2.6.1.1]	aspB	aspartate aminotransferase	05CHM@bactNOG,COG0436@NOG	Aminotransferase	aspartate aminotransferase	Candidatus Altiarchaeales archaeon WOR_SM1_86-2	K00812	K00812	K00812	K00812	K20615
Hydrothermarchaeota_TVG10_SZUA-158___Ga0212224_1000328_3	31	K00812	[EC:2.6.1.1]	aspB	aspartate aminotransferase	02EY5@aquNOG,05CHM@bactNOG,COG0436@NOG	aminotransferase class I and II	aspartate aminotransferase	archaeon BMS3Bbin15	K00812	K00812	K00812	K00812	K20615
Hydrothermarchaeota_TVG10_SZUA-158___Ga0212224_1001155_5	31	K00812	[EC:2.6.1.1]	aspB	aspartate aminotransferase	0KRFG@eurNOG,0WRFX@metNOG,COG0436@NOG,arCOG01130@arNOG	aspartate aminotransferase EC 2.6.1.1	aspartate aminotransferase	archaeon BMS3Bbin15	K00812	K00812	K00812	K00812
Hydrothermarchaeota_TVG13_SZUA-236___Ga0212232_1000328_9	31	K00812	[EC:2.6.1.1]	aspB	aspartate aminotransferase	0KRFG@eurNOG,0WRFX@metNOG,COG0436@NOG,arCOG01130@arNOG	aspartate aminotransferase EC 2.6.1.1	putative N-acetyl-LL-diaminopimelate aminotransferase	archaeon BMS3Bbin16	K00812	K00812	K00814	K00812
Hydrothermarchaeota_TVG13_SZUA-236___Ga0212232_1000805_4	31	K00812	[EC:2.6.1.1]	aspB	aspartate aminotransferase	02EY5@aquNOG,05CHM@bactNOG,COG0436@NOG	aminotransferase class I and II	aspartate aminotransferase	archaeon BMS3Bbin16	K00812	K00812	K00812	K00812	K20615
HyVt-292___HyVt-292_k295_410582_7	32	K00817	[EC:2.6.1.9]	hisC	histidinol-phosphate aminotransferase	02H8J@arcNOG,0KRR1@eurNOG,COG0079@NOG,arCOG04273@arNOG	Imidazole acetol-phosphate transaminase	histidinol phosphate aminotransferase apoenzyme	Methanosarcina thermophila	K00817	K00817	K00817	K00817
Hydrothermarchaeota_JdFR-18___2730020949	32	K00817	[EC:2.6.1.9]	hisC	histidinol-phosphate aminotransferase	0KRR1@eurNOG,0WRJP@metNOG,COG0079@NOG,arCOG04273@arNOG	Imidazole acetol-phosphate transaminase	histidinol-phosphate transaminase	Methanobacterium congolense	K00817	K00817	K00817	K00817
Hydrothermarchaeota_TVG10_SZUA-158___Ga0212224_1000237_23	32	K00817	[EC:2.6.1.9]	hisC	histidinol-phosphate aminotransferase	02H8J@arcNOG,0KRR1@eurNOG,COG0079@NOG,arCOG04273@arNOG	Imidazole acetol-phosphate transaminase	histidinol-phosphate transaminase	Methanococcoides methylutens	K00817	K00817	K00817	K00817
Hydrothermarchaeota_TVG10_SZUA-158___Ga0212224_1000328_6	32	K00817	[EC:2.6.1.9]	hisC	histidinol-phosphate aminotransferase	0KY5N@eurNOG,0WQTQ@methNOG,COG2158@NOG,arCOG05056@arNOG	Cysteine-rich small domain protein	cysteine-rich small domain protein	archaeon BMS3Bbin15	K00817			K00817
Hydrothermarchaeota_TVG13_SZUA-236___Ga0212232_1000973_4	32	K00817	[EC:2.6.1.9]	hisC	histidinol-phosphate aminotransferase	02H8J@arcNOG,0KRR1@eurNOG,COG0079@NOG,arCOG04273@arNOG	Imidazole acetol-phosphate transaminase	histidinol-phosphate aminotransferase 2	archaeon BMS3Bbin16	K00817	K00817	K00817	K00817
HyVt-292___HyVt-292_k295_252016_6	33	K02501	[EC:2.4.2.-]	hisH	glutamine amidotransferase	0KT3F@eurNOG,0WRW7@metNOG,COG0118@NOG,arCOG00089@arNOG	IGPS catalyzes the conversion of PRFAR and glutamine to IGP, AICAR and glutamate. The HisH subunit provides the glutamine amidotransferase activity that produces the ammonia necessary to HisF for the synthesis of IGP and AICAR (By similarity)	imidazole glycerol phosphate synthase subunit HisH 1	archaeon BMS3Bbin15	K02501	K02501	K02501	K02501
Hydrothermarchaeota_JdFR-18___2730021540	33	K02501	[EC:2.4.2.-]	hisH	glutamine amidotransferase	02FE5@aquNOG,08UJE@bactNOG,COG0118@NOG	IGPS catalyzes the conversion of PRFAR and glutamine to IGP, AICAR and glutamate. The HisH subunit provides the glutamine amidotransferase activity that produces the ammonia necessary to HisF for the synthesis of IGP and AICAR (By similarity)	imidazole glycerol phosphate synthase subunit HisH 1	archaeon BMS3Bbin15	K02501	K02501	K02501	K02501	K02501
Hydrothermarchaeota_TVG10_SZUA-158___Ga0212224_1001699_2	33	K02501	[EC:2.4.2.-]	hisH	glutamine amidotransferase	0KT3F@eurNOG,0WRW7@metNOG,COG0118@NOG,arCOG00089@arNOG	IGPS catalyzes the conversion of PRFAR and glutamine to IGP, AICAR and glutamate. The HisH subunit provides the glutamine amidotransferase activity that produces the ammonia necessary to HisF for the synthesis of IGP and AICAR (By similarity)	imidazole glycerol phosphate synthase subunit HisH 1	archaeon BMS3Bbin15	K02501	K02501	K02501	K02501
Hydrothermarchaeota_TVG13_SZUA-236___Ga0212232_1000373_5	33	K02501	[EC:2.4.2.-]	hisH	glutamine amidotransferase	0KT3F@eurNOG,0WQ7J@methNOG,COG0118@NOG,arCOG00089@arNOG	IGPS catalyzes the conversion of PRFAR and glutamine to IGP, AICAR and glutamate. The HisH subunit provides the glutamine amidotransferase activity that produces the ammonia necessary to HisF for the synthesis of IGP and AICAR (By similarity)	imidazole glycerol phosphate synthase subunit HisH 1	archaeon BMS3Bbin15	K02501	K02501	K02501	K02501
		Ammonium metabolism
HyVt-292___HyVt-292_k295_141171_6	34	K01915	[EC:6.3.1.2]	glnA, GLUL	glutamine synthetase	05C5F@bactNOG,COG0174@NOG	glutamine synthetase	glutamine synthetase	archaeon BMS3Bbin15	K01915	K01915		K01915	K20712
Hydrothermarchaeota_JdFR-18___2730021565	34	K01915	[EC:6.3.1.2]	glnA, GLUL	glutamine synthetase	0KRT7@eurNOG,0WK22@methaNOG,COG0174@NOG,arCOG01909@arNOG	glutamine synthetase	glutamine synthetase	archaeon BMS3Bbin15	K01915	K01915	K01915	K01915
Hydrothermarchaeota_TVG10_SZUA-158___Ga0212224_1001274_5	34	K01915	[EC:6.3.1.2]	glnA, GLUL	glutamine synthetase	05C5F@bactNOG,COG0174@NOG	glutamine synthetase	glutamine synthetase	archaeon BMS3Bbin15	K01915	K01915	K01915	K01915	K20712
Hydrothermarchaeota_TVG13_SZUA-236___Ga0212232_1001158_8	34	K01915	[EC:6.3.1.2]	glnA, GLUL	glutamine synthetase	00C0D@actNOG,05C5F@bactNOG,COG0174@NOG	glutamine synthetase	glutamine synthetase	archaeon BMS3Bbin16	K01915	K01915		K01915	K20712
Hydrothermarchaeota_JdFR-18___2730021713	35	K00261	[EC:1.4.1.3]	GLUD1_2, gdhA	glutamate dehydrogenase (NAD(P)+)	0KRJU@eurNOG,1CCBD@theNOG,COG0334@NOG,arCOG01352@arNOG	glutamate dehydrogenase	Glu/Leu/Phe/Val dehydrogenase	Methanococcoides methylutens	K00261	K00261	K00262	K00260
		pyruvate => acetyl-CoA
HyVt-292___HyVt-292_k295_734109_2	36	K00169	[EC:1.2.7.1]	porA	pyruvate ferredoxin oxidoreductase alpha subunit	0KRF8@eurNOG,0WQ8J@methNOG,COG0674@NOG,arCOG01608@arNOG	Pyruvate flavodoxin/ferredoxin oxidoreductase, thiamine diP-bdg	pyruvate synthase subunit PorA	archaeon BMS3Bbin15	K00169	K00169	K00169	K00169
Hydrothermarchaeota_JdFR-18___2730020654	36	K00169	[EC:1.2.7.1]	porA	pyruvate ferredoxin oxidoreductase alpha subunit	0KRF8@eurNOG,COG0674@NOG,arCOG01608@arNOG	Ferredoxin oxidoreductase	pyruvate synthase subunit PorA	archaeon BMS3Bbin15	K00169	K00169	K00169	K00169
Hydrothermarchaeota_TVG10_SZUA-158___Ga0212224_1003166_1	36	K00169	[EC:1.2.7.1]	porA	pyruvate ferredoxin oxidoreductase alpha subunit	0KRF8@eurNOG,COG0674@NOG,arCOG01608@arNOG	Ferredoxin oxidoreductase	pyruvate synthase subunit PorA	archaeon BMS3Bbin15	K00169	K00169		K00169
Hydrothermarchaeota_TVG13_SZUA-236___Ga0212232_1001241_1	36	K00169	[EC:1.2.7.1]	porA	pyruvate ferredoxin oxidoreductase alpha subunit	0KRF8@eurNOG,COG0674@NOG,arCOG01608@arNOG	Ferredoxin oxidoreductase	pyruvate synthase subunit PorA	archaeon BMS3Bbin16	K00169	K00169		K00169
Hydrothermarchaeota_TVG13_SZUA-236___Ga0212232_1004171_4	36	K00169	[EC:1.2.7.1]	porA	pyruvate ferredoxin oxidoreductase alpha subunit	0KRF8@eurNOG,COG0674@NOG,arCOG01608@arNOG	Ferredoxin oxidoreductase	pyruvate synthase subunit PorA	archaeon BMS3Bbin16	K00169	K00169		K00169
HyVt-292___HyVt-292_k295_240444_2	36	K00170	[EC:1.2.7.1]	porB	pyruvate ferredoxin oxidoreductase beta subunit	0KRU0@eurNOG,0WRM4@metNOG,COG1013@NOG,arCOG01601@arNOG	pyruvate ferredoxin oxidoreductase subunit beta	pyruvate synthase subunit PorB	archaeon BMS3Bbin15	K00170	K00170	K00170	K00170
Hydrothermarchaeota_JdFR-18___2730020653	36	K00170	[EC:1.2.7.1]	porB	pyruvate ferredoxin oxidoreductase beta subunit	0KRU0@eurNOG,0WRM4@metNOG,COG1013@NOG,arCOG01601@arNOG	pyruvate ferredoxin oxidoreductase subunit beta	pyruvate synthase subunit PorB	archaeon BMS3Bbin15	K00170	K00170	K00170	K00170
Hydrothermarchaeota_TVG10_SZUA-158___Ga0212224_1001572_1	36	K00170	[EC:1.2.7.1]	porB	pyruvate ferredoxin oxidoreductase beta subunit	0KRU0@eurNOG,0WRM4@metNOG,COG1013@NOG,arCOG01601@arNOG	pyruvate ferredoxin oxidoreductase subunit beta	pyruvate synthase subunit PorB	archaeon BMS3Bbin15	K00170	K00170		K00170
Hydrothermarchaeota_TVG13_SZUA-236___Ga0212232_1000703_7	36	K00170	[EC:1.2.7.1]	porB	pyruvate ferredoxin oxidoreductase beta subunit	0KRU0@eurNOG,0WRM4@metNOG,COG1013@NOG,arCOG01601@arNOG	pyruvate ferredoxin oxidoreductase subunit beta	pyruvate synthase subunit PorB	archaeon BMS3Bbin16	K00170	K00170	K00170	K00170
HyVt-292___HyVt-292_k295_734109_3	36	K00171	[EC:1.2.7.1]	porD	pyruvate ferredoxin oxidoreductase delta subunit	0KUI2@eurNOG,COG1144@NOG,arCOG01605@arNOG	pyruvate ferredoxin flavodoxin oxidoreductase, delta subunit	pyruvate synthase subunit PorD	archaeon BMS3Bbin15	K00171	K00171	K00171	K00171
Hydrothermarchaeota_JdFR-18___2730020655	36	K00171	[EC:1.2.7.1]	porD	pyruvate ferredoxin oxidoreductase delta subunit	0KUI2@eurNOG,0WMTA@methaNOG,COG1144@NOG,arCOG01605@arNOG	oxidoreductase, delta subunit	pyruvate synthase subunit PorD	archaeon BMS3Bbin16	K00171	K00171	K00188	K00171
Hydrothermarchaeota_JdFR-18___2730021735	36	K00171	[EC:1.2.7.1]	porD	pyruvate ferredoxin oxidoreductase delta subunit	05WGB@bactNOG,0EW40@cloNOG,0NP8Z@firmNOG,COG1144@NOG	oxidoreductase, delta subunit			K00171			K00171	K19072
Hydrothermarchaeota_TVG10_SZUA-158___Ga0212224_1003166_2	36	K00171	[EC:1.2.7.1]	porD	pyruvate ferredoxin oxidoreductase delta subunit	0KUI2@eurNOG,COG1144@NOG,arCOG01605@arNOG	pyruvate ferredoxin flavodoxin oxidoreductase, delta subunit	pyruvate synthase subunit PorD	archaeon BMS3Bbin15	K00171	K00171	K00171	K00171
Hydrothermarchaeota_TVG13_SZUA-236___Ga0212232_1004171_3	36	K00171	[EC:1.2.7.1]	porD	pyruvate ferredoxin oxidoreductase delta subunit	0KUI2@eurNOG,0WMTA@methaNOG,COG1144@NOG,arCOG01605@arNOG	oxidoreductase, delta subunit	pyruvate synthase subunit PorD	archaeon BMS3Bbin16	K00171	K00171	K00171	K00171
HyVt-292___HyVt-292_k295_292724_4	36	K00172	[EC:1.2.7.1]	porG	pyruvate ferredoxin oxidoreductase gamma subunit	0KSRY@eurNOG,COG1014@NOG,arCOG01603@arNOG	oxidoreductase subunit gamma	NADH-dependent phenylglyoxylate dehydrogenase subunit gamma	archaeon BMS3Bbin15	K00172	K00172		K00172
HyVt-292___HyVt-292_k295_734109_4	36	K00172	[EC:1.2.7.1]	porG	pyruvate ferredoxin oxidoreductase gamma subunit	0KSRY@eurNOG,0WKFH@methaNOG,COG1014@NOG,arCOG01603@arNOG	oxidoreductase subunit gamma	NADH-dependent phenylglyoxylate dehydrogenase subunit gamma	archaeon BMS3Bbin15	K00172	K00172	K00172	K00172
Hydrothermarchaeota_JdFR-18___2730020656	36	K00172	[EC:1.2.7.1]	porG	pyruvate ferredoxin oxidoreductase gamma subunit	0KSRY@eurNOG,COG1014@NOG,arCOG01603@arNOG	oxidoreductase subunit gamma	NADH-dependent phenylglyoxylate dehydrogenase subunit gamma	archaeon BMS3Bbin15	K00172	K00172	K00172	K00172
Hydrothermarchaeota_TVG10_SZUA-158___Ga0212224_1003166_4	36	K00172	[EC:1.2.7.1]	porG	pyruvate ferredoxin oxidoreductase gamma subunit	0KSRY@eurNOG,COG1014@NOG,arCOG01603@arNOG	oxidoreductase subunit gamma	NADH-dependent phenylglyoxylate dehydrogenase subunit gamma	archaeon BMS3Bbin15	K00172	K00172	K00172	K00172
Hydrothermarchaeota_TVG13_SZUA-236___Ga0212232_1004171_2	36	K00172	[EC:1.2.7.1]	porG	pyruvate ferredoxin oxidoreductase gamma subunit	0KSRY@eurNOG,0WPWY@methNOG,COG1014@NOG,arCOG01603@arNOG	pyruvate ferredoxin oxidoreductase subunit gamma (EC 1.2.7.1)	NADH-dependent phenylglyoxylate dehydrogenase subunit gamma	archaeon BMS3Bbin16	K00172	K00172	K00172	K00172
HyVt-292___HyVt-292_k295_470309_3	37	K00179	[EC:1.2.7.8]	iorA	indolepyruvate ferredoxin oxidoreductase, alpha subunit	0KRBD@eurNOG,0WK83@methaNOG,COG4231@NOG,arCOG01609@arNOG	indolepyruvate ferredoxin oxidoreductase, alpha subunit	indolepyruvate ferredoxin oxidoreductase	archaeon BMS3Bbin15	K00179	K00179		K00179
HyVt-292___HyVt-292_k295_470309_4	37	K00179	[EC:1.2.7.8]	iorA	indolepyruvate ferredoxin oxidoreductase, alpha subunit			ferredoxin	archaeon BMS3Bbin15	K00179	K00179
Hydrothermarchaeota_TVG10_SZUA-158___Ga0212224_1000409_3	37	K00179	[EC:1.2.7.8]	iorA	indolepyruvate ferredoxin oxidoreductase, alpha subunit	0KRBD@eurNOG,0WK83@methaNOG,COG4231@NOG,arCOG01609@arNOG	indolepyruvate ferredoxin oxidoreductase, alpha subunit	indolepyruvate ferredoxin oxidoreductase	archaeon BMS3Bbin15	K00179	K00179	K00179	K00179
HyVt-292___HyVt-292_k295_470309_5	37	K00180	[EC:1.2.7.8]	iorB	indolepyruvate ferredoxin oxidoreductase, beta subunit	0KSXU@eurNOG,0WKXR@methaNOG,COG1014@NOG,arCOG01602@arNOG	indolepyruvate ferredoxin oxidoreductase	indolepyruvate oxidoreductase subunit beta	archaeon BMS3Bbin15	K00180	K00180	K00180	K00180
Hydrothermarchaeota_TVG10_SZUA-158___Ga0212224_1000409_2	37	K00180	[EC:1.2.7.8]	iorB	indolepyruvate ferredoxin oxidoreductase, beta subunit	0KSXU@eurNOG,0WKXR@methaNOG,COG1014@NOG,arCOG01602@arNOG	indolepyruvate ferredoxin oxidoreductase	indolepyruvate oxidoreductase subunit beta	archaeon BMS3Bbin15	K00180	K00180	K00180	K00180
HyVt-292___HyVt-292_k295_282505_1	38	K00174	[EC:1.2.7.3][EC:1.2.7.11]	korA, oorA, oforA	2-oxoglutarate/2-oxoacid ferredoxin oxidoreductase subunit alpha	02HI8@arcNOG,02TDP@arNOG,0KRTF@eurNOG,COG0674@NOG,COG1014@NOG,arCOG01606@arNOG	Thiamine pyrophosphate enzyme, N-terminal TPP binding domain	2-oxoglutarate oxidoreductase subunit KorA	archaeon BMS3Bbin15	K00174	K00174		K00169
HyVt-292___HyVt-292_k295_94974_9	38	K00174	[EC:1.2.7.3][EC:1.2.7.11]	korA, oorA, oforA	2-oxoglutarate/2-oxoacid ferredoxin oxidoreductase subunit alpha	0KREH@eurNOG,COG0674@NOG,arCOG01607@arNOG	2-oxoglutarate ferredoxin oxidoreductase subunit alpha	2-oxoglutarate oxidoreductase subunit KorA	archaeon BMS3Bbin15	K00174	K00174	K00174	K00174
Hydrothermarchaeota_TVG10_SZUA-158___Ga0212224_1000401_15	38	K00174	[EC:1.2.7.3][EC:1.2.7.11]	korA, oorA, oforA	2-oxoglutarate/2-oxoacid ferredoxin oxidoreductase subunit alpha	0KREH@eurNOG,COG0674@NOG,arCOG01607@arNOG	2-oxoglutarate ferredoxin oxidoreductase subunit alpha	2-oxoglutarate oxidoreductase subunit KorA	archaeon BMS3Bbin15	K00174	K00174	K00174	K00174
Hydrothermarchaeota_TVG10_SZUA-158___Ga0212224_1001253_6	38	K00174	[EC:1.2.7.3][EC:1.2.7.11]	korA, oorA, oforA	2-oxoglutarate/2-oxoacid ferredoxin oxidoreductase subunit alpha	02HI8@arcNOG,02TDP@arNOG,0KRTF@eurNOG,COG0674@NOG,COG1014@NOG,arCOG01606@arNOG	Thiamine pyrophosphate enzyme, N-terminal TPP binding domain	2-oxoglutarate oxidoreductase subunit KorA	archaeon BMS3Bbin15	K00174	K00174	K00174	K00169
Hydrothermarchaeota_TVG13_SZUA-236___Ga0212232_1000298_11	38	K00174	[EC:1.2.7.3][EC:1.2.7.11]	korA, oorA, oforA	2-oxoglutarate/2-oxoacid ferredoxin oxidoreductase subunit alpha	02TDP@arNOG,0KRTF@eurNOG,0WKNY@methaNOG,COG0674@NOG,COG1014@NOG,arCOG01606@arNOG	Pyruvate flavodoxin ferredoxin oxidoreductase domain protein	pyruvate flavodoxin/ferredoxin oxidoreductase-like protein	Methanolobus sp. T82-4	K00174	K00174	K00174	K00169
HyVt-292___HyVt-292_k295_282505_2	38	K00175	[EC:1.2.7.3][EC:1.2.7.11]	korB, oorB, oforB	2-oxoglutarate/2-oxoacid ferredoxin oxidoreductase subunit beta	02GZ3@arcNOG,0KRT8@eurNOG,COG1013@NOG,arCOG01599@arNOG	Thiamine pyrophosphate enzyme, C-terminal TPP binding domain	2-oxoglutarate oxidoreductase subunit KorB	archaeon BMS3Bbin15	K00175	K00175	K00175	K00170
HyVt-292___HyVt-292_k295_94974_10	38	K00175	[EC:1.2.7.3][EC:1.2.7.11]	korB, oorB, oforB	2-oxoglutarate/2-oxoacid ferredoxin oxidoreductase subunit beta	0KRSG@eurNOG,COG1013@NOG,arCOG01599@arNOG	2-oxoglutarate ferredoxin oxidoreductase subunit beta	2-oxoglutarate oxidoreductase subunit KorB	archaeon BMS3Bbin15	K00175	K00175	K00175	K00170
Hydrothermarchaeota_TVG10_SZUA-158___Ga0212224_1000401_16	38	K00175	[EC:1.2.7.3][EC:1.2.7.11]	korB, oorB, oforB	2-oxoglutarate/2-oxoacid ferredoxin oxidoreductase subunit beta	0KRSG@eurNOG,COG1013@NOG,arCOG01599@arNOG	2-oxoglutarate ferredoxin oxidoreductase subunit beta	2-oxoglutarate oxidoreductase subunit KorB	archaeon BMS3Bbin15	K00175	K00175	K00175	K00170
Hydrothermarchaeota_TVG10_SZUA-158___Ga0212224_1001253_7	38	K00175	[EC:1.2.7.3][EC:1.2.7.11]	korB, oorB, oforB	2-oxoglutarate/2-oxoacid ferredoxin oxidoreductase subunit beta	02F56@aquNOG,05DQU@bactNOG,COG1013@NOG	pyruvate ferredoxin flavodoxin oxidoreductase, beta subunit	2-oxoglutarate oxidoreductase subunit KorB	archaeon BMS3Bbin15	K00175	K00175	K00175	K00175	K19071
Hydrothermarchaeota_TVG13_SZUA-236___Ga0212232_1000298_10	38	K00175	[EC:1.2.7.3][EC:1.2.7.11]	korB, oorB, oforB	2-oxoglutarate/2-oxoacid ferredoxin oxidoreductase subunit beta	0KRT8@eurNOG,0WJZI@methaNOG,COG1013@NOG,arCOG01599@arNOG	oxidoreductase beta subunit	2-oxoacid ferredoxin oxidoreductase subunit beta	Methanococcoides burtonii	K00175	K00175	K00175	K00170
Hydrothermarchaeota_JdFR-18___2730020850	39	K00161	[EC:1.2.4.1]	PDHA, pdhA	pyruvate dehydrogenase E1 component alpha subunit	07RUY@bactNOG,0EPVV@cloNOG,0NENY@firmNOG,COG1071@NOG	Dehydrogenase	pyruvate dehydrogenase (acetyl-transferring) E1 component subunit alpha	Candidatus Aminicenantes bacterium RBG_13_59_9	K00161	K00161	K00161	K00161	K21416
Hydrothermarchaeota_JdFR-18___2730020849	39	K00162	[EC:1.2.4.1]	PDHB, pdhB	pyruvate dehydrogenase E1 component beta subunit	05CPP@bactNOG,0EPFS@cloNOG,0NDT0@firmNOG,COG0022@NOG	dehydrogenase e1 component	2-oxoisovalerate dehydrogenase	Candidatus Aminicenantes bacterium RBG_13_59_9	K00162	K00162	K00162	K00162	K21417
Hydrothermarchaeota_JdFR-18___2730020848	39	K00627	[EC:2.3.1.12]	DLAT, aceF, pdhC	pyruvate dehydrogenase E2 component (dihydrolipoamide acetyltransferase)	07QSN@bactNOG,0GC57@delNOG,0HCQB@dproNOG,16QNZ@proNOG,COG0508@NOG	Dehydrogenase	hypothetical protein A2W09_04070	Deltaproteobacteria bacterium RBG_16_50_11	K00627	K00627	K00627	K00627	K00658
HyVt-292___HyVt-292_k295_141171_4	39	K00382	[EC:1.8.1.4]	DLD, lpd, pdhD	dihydrolipoamide dehydrogenase	01RMH@aproNOG,07QN2@bactNOG,16Q3B@proNOG,COG1249@NOG	mercuric reductase	alkylmercury lyase	archaeon BMS3Bbin15	K00382			K00382	K21739
HyVt-292___HyVt-292_k295_16821_3	39	K00382	[EC:1.8.1.4]	DLD, lpd, pdhD	dihydrolipoamide dehydrogenase	02I2R@arcNOG,0KS32@eurNOG,COG1249@NOG,arCOG01068@arNOG	Pyridine nucleotide-disulphide oxidoreductase	mycothione reductase	archaeon BMS3Bbin15	K00382	K00382	K00382	K00382
Hydrothermarchaeota_TVG10_SZUA-158___Ga0212224_1001258_7	39	K00382	[EC:1.8.1.4]	DLD, lpd, pdhD	dihydrolipoamide dehydrogenase	02I2R@arcNOG,0KS32@eurNOG,COG1249@NOG,arCOG01068@arNOG	Pyridine nucleotide-disulphide oxidoreductase	mycothione reductase	archaeon BMS3Bbin15	K00382	K00382	K00382	K00382
Hydrothermarchaeota_TVG10_SZUA-158___Ga0212224_1001274_6	39	K00382	[EC:1.8.1.4]	DLD, lpd, pdhD	dihydrolipoamide dehydrogenase	01RMH@aproNOG,07QN2@bactNOG,16Q3B@proNOG,COG1249@NOG	mercuric reductase	alkylmercury lyase	archaeon BMS3Bbin15	K00382			K00382	K21739
		Acetyl-CoA metabolism
HyVt-292___HyVt-292_k295_721861_2	40	K01905	[EC:6.2.1.13]	acdA	acetate---CoA ligase (ADP-forming) subunit alpha	05CD5@bactNOG,0EQJM@cloNOG,0NFCI@firmNOG,COG1042@NOG	synthetase	succinyl-CoA synthetase subunit alpha	archaeon BMS3Bbin15	K01905		K01905	K01905	K18594
Hydrothermarchaeota_JdFR-18___2730022123	40	K01905	[EC:6.2.1.13]	acdA	acetate---CoA ligase (ADP-forming) subunit alpha	0FAWU@creNOG,COG1042@NOG,arCOG01340@arNOG	CoA-binding domain protein	acetyl-CoA synthetase	Euryarchaeota archaeon CG01_land_8_20_14_3_00_38_12	K01905			K01905
Hydrothermarchaeota_TVG10_SZUA-158___Ga0212224_1001095_1	40	K01905	[EC:6.2.1.13]	acdA	acetate---CoA ligase (ADP-forming) subunit alpha	05CD5@bactNOG,0EQJM@cloNOG,0NFCI@firmNOG,COG1042@NOG	synthetase	succinyl-CoA synthetase subunit alpha	archaeon BMS3Bbin15	K01905		K01905	K01905	K18594
Hydrothermarchaeota_TVG10_SZUA-158___Ga0212224_1003583_5	40	K01905	[EC:6.2.1.13]	acdA	acetate---CoA ligase (ADP-forming) subunit alpha	05CD5@bactNOG,COG1042@NOG	CoA-binding domain protein	succinyl-CoA synthetase subunit alpha	archaeon BMS3Bbin15	K01905			K01905	K18594
Hydrothermarchaeota_JdFR-18___2730022124	40	K22224	[EC:6.2.1.13]	acdB	acetate---CoA ligase (ADP-forming) subunit beta	0KRK4@eurNOG,1CEJ5@thermNOG,COG1042@NOG,arCOG01340@arNOG	Acetyl-CoA synthetase	acetyl-CoA synthetase	Desulfurococcales archaeon ex4484_217_2	K22224		K22224	K01905
HyVt-292___HyVt-292_k295_402251_8	41	K01895	[EC:6.2.1.1]	ACSS, acs	acetyl-CoA synthetase	02GZG@arcNOG,0KRI7@eurNOG,COG0365@NOG,arCOG01529@arNOG	Catalyzes the conversion of acetate into acetyl-CoA (AcCoA), an essential intermediate at the junction of anabolic and catabolic pathways. AcsA undergoes a two-step reaction. In the first half reaction, AcsA combines acetate with ATP to form acetyl-adenylate (AcAMP) intermediate. In the second half reaction, it can then transfer the acetyl group from AcAMP to the sulfhydryl group of CoA, forming …	acetyl-coenzyme A synthetase	archaeon BMS3Bbin15	K01895	K01895	K01895	K01895
Hydrothermarchaeota_JdFR-18___2730022520	41	K01895	[EC:6.2.1.1]	ACSS, acs	acetyl-CoA synthetase	08IQF@bactNOG,0F754@cloNOG,0P6BW@firmNOG,COG0365@NOG	Catalyzes the conversion of acetate into acetyl-CoA (AcCoA), an essential intermediate at the junction of anabolic and catabolic pathways. AcsA undergoes a two-step reaction. In the first half reaction, AcsA combines acetate with ATP to form acetyl-adenylate (AcAMP) intermediate. In the second half reaction, it can then transfer the acetyl group from AcAMP to the sulfhydryl group of CoA, forming …	3-hydroxypropionyl-CoA synthetase	Deltaproteobacteria bacterium SM23_61	K01895	K01895	K01895	K01895	K20458
Hydrothermarchaeota_JdFR-18___2730022525	41	K01895	[EC:6.2.1.1]	ACSS, acs	acetyl-CoA synthetase					K01895	K01895
Hydrothermarchaeota_TVG10_SZUA-158___Ga0212224_1000129_38	41	K01895	[EC:6.2.1.1]	ACSS, acs	acetyl-CoA synthetase	02GZG@arcNOG,0KRI7@eurNOG,COG0365@NOG,arCOG01529@arNOG	Catalyzes the conversion of acetate into acetyl-CoA (AcCoA), an essential intermediate at the junction of anabolic and catabolic pathways. AcsA undergoes a two-step reaction. In the first half reaction, AcsA combines acetate with ATP to form acetyl-adenylate (AcAMP) intermediate. In the second half reaction, it can then transfer the acetyl group from AcAMP to the sulfhydryl group of CoA, forming …	acetyl-coenzyme A synthetase	archaeon BMS3Bbin15	K01895	K01895	K01895	K01895
HyVt-292___HyVt-292_k295_117245_1	42	K03738	[EC:1.2.7.5]	aor	aldehyde:ferredoxin oxidoreductase	05WE2@bactNOG,0EPIJ@cloNOG,0NE6J@firmNOG,COG2414@NOG	Aldehyde ferredoxin oxidoreductase	putative oxidoreductase YdhV	archaeon BMS3Bbin15	K03738	K03738	K03738	K03738	K19515
Hydrothermarchaeota_JdFR-18___2730020718	42	K03738	[EC:1.2.7.5]	aor	aldehyde:ferredoxin oxidoreductase	05WE2@bactNOG,0EPIJ@cloNOG,0NE6J@firmNOG,COG2414@NOG	Aldehyde ferredoxin oxidoreductase	aldehyde ferredoxin oxidoreductase	Peptococcaceae bacterium BRH_c23	K03738	K03738	K03738	K03738	K19515
Hydrothermarchaeota_JdFR-18___2730020898	42	K03738	[EC:1.2.7.5]	aor	aldehyde:ferredoxin oxidoreductase	0KRMS@eurNOG,COG2414@NOG,arCOG00706@arNOG	Aldehyde ferredoxin oxidoreductase	aldehyde ferredoxin oxidoreductase	Methanosarcinales archaeon ex4572_44	K03738	K03738		K03738
Hydrothermarchaeota_JdFR-18___2730022442	42	K03738	[EC:1.2.7.5]	aor	aldehyde:ferredoxin oxidoreductase	0KRMS@eurNOG,0WJZF@methaNOG,COG2414@NOG,arCOG00706@arNOG	Aldehyde ferredoxin oxidoreductase	Aldehyde ferredoxin oxidoreductase	Methanosaeta thermophila PT	K03738	K03738	K03738	K03738
Hydrothermarchaeota_TVG10_SZUA-158___Ga0212224_1001905_2	42	K03738	[EC:1.2.7.5]	aor	aldehyde:ferredoxin oxidoreductase	02H7K@arcNOG,0KRMS@eurNOG,COG2414@NOG,arCOG00706@arNOG	aldehyde ferredoxin oxidoreductase	putative oxidoreductase YdhV	archaeon BMS3Bbin15	K03738	K03738	K03738	K03738
		Ethanol fermentation
Hydrothermarchaeota_JdFR-18___2730021303	43	K13953	[EC:1.1.1.1]	adhP	alcohol dehydrogenase, propanol-preferring	05DQ4@bactNOG,0ESC2@cloNOG,0NFQR@firmNOG,COG1064@NOG	alcohol dehydrogenase	alcohol dehydrogenase	bacterium BMS3Abin05	K13953	K13953	K13953	K13953	K21190
		THMPT Wood–Ljungdahl pathway
HyVt-292___HyVt-292_k295_683619_6	44	K00200	[EC:1.2.7.12]	fwdA, fmdA	formylmethanofuran dehydrogenase subunit A	0KRP6@eurNOG,0WRKN@metNOG,COG1229@NOG,arCOG04461@arNOG	formylmethanofuran dehydrogenase, subunit A	formyltransferase/hydrolase complex Fhc subunit A	archaeon BMS3Bbin15	K00200	K00200	K00200	K00200
Hydrothermarchaeota_JdFR-18___2730021643	44	K00200	[EC:1.2.7.12]	fwdA, fmdA	formylmethanofuran dehydrogenase subunit A	0KRP6@eurNOG,0WRKN@metNOG,COG1229@NOG,arCOG04461@arNOG	formylmethanofuran dehydrogenase, subunit A	formyltransferase/hydrolase complex Fhc subunit A	archaeon BMS3Bbin15	K00200	K00200	K00200	K00200
Hydrothermarchaeota_TVG10_SZUA-158___Ga0212224_1004910_1	44	K00200	[EC:1.2.7.12]	fwdA, fmdA	formylmethanofuran dehydrogenase subunit A	0KRP6@eurNOG,0WRKN@metNOG,COG1229@NOG,arCOG04461@arNOG	formylmethanofuran dehydrogenase, subunit A	formyltransferase/hydrolase complex Fhc subunit A	archaeon BMS3Bbin15	K00200	K00200		K00200
Hydrothermarchaeota_TVG13_SZUA-236___Ga0212232_1000999_6	44	K00200	[EC:1.2.7.12]	fwdA, fmdA	formylmethanofuran dehydrogenase subunit A	0KRP6@eurNOG,0WRKN@metNOG,COG1229@NOG,arCOG04461@arNOG	formylmethanofuran dehydrogenase, subunit A	formyltransferase/hydrolase complex Fhc subunit A	archaeon BMS3Bbin16	K00200	K00200	K00200	K00200
HyVt-292___HyVt-292_k295_683619_5	44	K00201	[EC:1.2.7.12]	fwdB, fmdB	formylmethanofuran dehydrogenase subunit B	0KR9D@eurNOG,COG1029@NOG,arCOG01499@arNOG	formylmethanofuran dehydrogenase subunit B	formate dehydrogenase H	archaeon BMS3Bbin15	K00201	K00201	K00201	K00201
Hydrothermarchaeota_JdFR-18___2730021642	44	K00201	[EC:1.2.7.12]	fwdB, fmdB	formylmethanofuran dehydrogenase subunit B	0KR9D@eurNOG,0WJVC@methaNOG,COG1029@NOG,arCOG01499@arNOG	Formylmethanofuran dehydrogenase, subunit B	formate dehydrogenase H	archaeon BMS3Bbin15	K00201	K00201	K00201	K00201
Hydrothermarchaeota_TVG13_SZUA-236___Ga0212232_1000999_5	44	K00201	[EC:1.2.7.12]	fwdB, fmdB	formylmethanofuran dehydrogenase subunit B	0KR9D@eurNOG,0WQDM@methNOG,COG1029@NOG,arCOG01499@arNOG	Formylmethanofuran dehydrogenase subunit B	putative formate dehydrogenase	archaeon BMS3Bbin16	K00201	K00201	K00201	K00201
HyVt-292___HyVt-292_k295_563986_1	44	K00202	[EC:1.2.7.12]	fwdC, fmdC	formylmethanofuran dehydrogenase subunit C	0KSU1@eurNOG,0WRSU@metNOG,COG2218@NOG,arCOG00097@arNOG	formylmethanofuran dehydrogenase, subunit C	formyltransferase/hydrolase complex Fhc subunit C	archaeon BMS3Bbin15	K00202	K00202		K00202
HyVt-292___HyVt-292_k295_683619_7	44	K00202	[EC:1.2.7.12]	fwdC, fmdC	formylmethanofuran dehydrogenase subunit C	0KSU1@eurNOG,0WRSU@metNOG,COG2218@NOG,arCOG00097@arNOG	formylmethanofuran dehydrogenase, subunit C	formyltransferase/hydrolase complex Fhc subunit C	archaeon BMS3Bbin15	K00202	K00202	K00202	K00202
Hydrothermarchaeota_JdFR-18___2730021644	44	K00202	[EC:1.2.7.12]	fwdC, fmdC	formylmethanofuran dehydrogenase subunit C	0KSU1@eurNOG,0WRSU@metNOG,COG2218@NOG,arCOG00097@arNOG	formylmethanofuran dehydrogenase, subunit C	tungsten formylmethanofuran dehydrogenase subunit C	Methanothermobacter sp. MT-2	K00202	K00202	K00202	K00202
Hydrothermarchaeota_TVG10_SZUA-158___Ga0212224_1004910_2	44	K00202	[EC:1.2.7.12]	fwdC, fmdC	formylmethanofuran dehydrogenase subunit C	0KSU1@eurNOG,0WRSU@metNOG,COG2218@NOG,arCOG00097@arNOG	formylmethanofuran dehydrogenase, subunit C	formyltransferase/hydrolase complex Fhc subunit C	archaeon BMS3Bbin15	K00202	K00202	K00202	K00202
Hydrothermarchaeota_TVG13_SZUA-236___Ga0212232_1000999_7	44	K00202	[EC:1.2.7.12]	fwdC, fmdC	formylmethanofuran dehydrogenase subunit C	0KSU1@eurNOG,0WRSU@metNOG,COG2218@NOG,arCOG00097@arNOG	formylmethanofuran dehydrogenase, subunit C	formylmethanofuran dehydrogenase subunit C	Methanobacterium sp. MZ-A1	K00202	K00202		K00202
HyVt-292___HyVt-292_k295_683619_4	44	K00203	[EC:1.2.7.12]	fwdD, fmdD	formylmethanofuran dehydrogenase subunit D	0KT6G@eurNOG,0WM8E@methaNOG,COG1153@NOG,arCOG02674@arNOG	formylmethanofuran dehydrogenase subunit D	molybdopterin dinucleotide binding domain protein	archaeon BMS3Bbin15	K00203	K00203		K00201
Hydrothermarchaeota_JdFR-18___2730021641	44	K00203	[EC:1.2.7.12]	fwdD, fmdD	formylmethanofuran dehydrogenase subunit D	0KT6G@eurNOG,0WM8E@methaNOG,COG1153@NOG,arCOG02674@arNOG	formylmethanofuran dehydrogenase subunit D	molybdopterin dinucleotide binding domain protein	archaeon BMS3Bbin15	K00203	K00203	K00203	K00201
Hydrothermarchaeota_TVG10_SZUA-158___Ga0212224_1000433_2	44	K00203	[EC:1.2.7.12]	fwdD, fmdD	formylmethanofuran dehydrogenase subunit D	0KT6G@eurNOG,0WM8E@methaNOG,COG1153@NOG,arCOG02674@arNOG	formylmethanofuran dehydrogenase subunit D	molybdopterin dinucleotide binding domain protein	archaeon BMS3Bbin15	K00203	K00203		K00201
Hydrothermarchaeota_TVG13_SZUA-236___Ga0212232_1000999_4	44	K00203	[EC:1.2.7.12]	fwdD, fmdD	formylmethanofuran dehydrogenase subunit D	0KT6G@eurNOG,0WM8E@methaNOG,COG1153@NOG,arCOG02674@arNOG	formylmethanofuran dehydrogenase subunit D	molybdopterin dinucleotide binding domain protein	archaeon BMS3Bbin16	K00203	K00203		K00201
HyVt-292___HyVt-292_k295_168457_1	44	K00205		fwdF, fmdF	4Fe-4S ferredoxin	0KS8R@eurNOG,0ZN2K@NOG,arCOG02180@arNOG	formylmethanofuran dehydrogenase subunit F	NADH dehydrogenase subunit I	archaeon BMS3Bbin15	K00205	K00205		K00205
HyVt-292___HyVt-292_k295_683619_2	44	K00205		fwdF, fmdF	4Fe-4S ferredoxin	0KRJH@eurNOG,0ZN2K@NOG,arCOG02180@arNOG	formylmethanofuran dehydrogenase, subunit	NADH dehydrogenase subunit I	archaeon BMS3Bbin15	K00205	K00205	K00205	K00205
Hydrothermarchaeota_JdFR-18___2730021639	44	K00205		fwdF, fmdF	4Fe-4S ferredoxin	0ZN2K@NOG,arCOG02180@arNOG	formylmethanofuran dehydrogenase subunit F	NADH dehydrogenase subunit I	archaeon BMS3Bbin15	K00205	K00205	K00205	K00205
Hydrothermarchaeota_TVG10_SZUA-158___Ga0212224_1000433_4	44	K00205		fwdF, fmdF	4Fe-4S ferredoxin	0KRJH@eurNOG,0ZN2K@NOG,arCOG02180@arNOG	formylmethanofuran dehydrogenase, subunit	NADH dehydrogenase subunit I	archaeon BMS3Bbin15	K00205	K00205	K00205	K00205
Hydrothermarchaeota_TVG13_SZUA-236___Ga0212232_1000999_2	44	K00205		fwdF, fmdF	4Fe-4S ferredoxin	0KRJH@eurNOG,0WKCV@methaNOG,0ZN2K@NOG,arCOG02180@arNOG	formylmethanofuran dehydrogenase subunit	NADH-quinone oxidoreductase subunit I	archaeon BMS3Bbin16	K00205	K00205		K00205
Hydrothermarchaeota_JdFR-18___2730021139	44	K11261	[EC:1.2.7.12]	fwdE, fmdE	formylmethanofuran dehydrogenase subunit E	0KSXY@eurNOG,COG2191@NOG,arCOG00763@arNOG	formylmethanofuran dehydrogenase, subunit E	molybdenum dependent formylmethanofuran dehydrogenase subunit fmdE_1	Candidatus Methanoperedens sp. BLZ1	K11261	K11261		K11261
Hydrothermarchaeota_JdFR-18___2730021161	44	K11261	[EC:1.2.7.12]	fwdE, fmdE	formylmethanofuran dehydrogenase subunit E	0KV5N@eurNOG,0WN8M@methaNOG,COG1695@NOG,arCOG00002@arNOG	family transcriptional regulator	PadR-like protein family transcriptional regulator	archaeon GW2011_AR5	K11261			K11261
Hydrothermarchaeota_JdFR-18___2730021737	44	K11261	[EC:1.2.7.12]	fwdE, fmdE	formylmethanofuran dehydrogenase subunit E	08TK9@bactNOG,0ES7P@cloNOG,0NIP3@firmNOG,COG2191@NOG	Formylmethanofuran dehydrogenase subunit E	FmdE, Molybdenum formylmethanofuran dehydrogenase operon	bacterium BMS3Bbin07	K11261	K11261		K11261	K11261
Hydrothermarchaeota_JdFR-18___2730021747	44	K11261	[EC:1.2.7.12]	fwdE, fmdE	formylmethanofuran dehydrogenase subunit E	0KT33@eurNOG,0WQRA@methNOG,COG2191@NOG,arCOG00762@arNOG	formylmethanofuran dehydrogenase subunit E region	formylmethanofuran dehydrogenase	Nitrospirae bacterium GWA2_46_11	K11261	K11261		K11261
Hydrothermarchaeota_JdFR-18___2730021758	44	K11261	[EC:1.2.7.12]	fwdE, fmdE	formylmethanofuran dehydrogenase subunit E	0KT33@eurNOG,0WMFR@methaNOG,COG2191@NOG,arCOG00762@arNOG	formylmethanofuran dehydrogenase, subunit E	formylmethanofuran dehydrogenase	Methanobacterium formicicum	K11261	K11261		K11261
Hydrothermarchaeota_TVG10_SZUA-158___Ga0212224_1000519_5	44	K11261	[EC:1.2.7.12]	fwdE, fmdE	formylmethanofuran dehydrogenase subunit E	0KV5N@eurNOG,0WN8M@methaNOG,COG1695@NOG,arCOG00002@arNOG	family transcriptional regulator	transcriptional regulator YqjI	archaeon BMS3Bbin15	K11261			K11261
HyVt-292___HyVt-292_k295_656873_2	44	K11260		fwdG	4Fe-4S ferredoxin	0KT0R@eurNOG,0WM5T@methaNOG,11IC0@NOG,arCOG00292@arNOG	Formylmethanofuran dehydrogenase subunit G	corrinoid/iron-sulfur protein large subunit	archaeon BMS3Bbin15	K11260	K11260	K11260	K11260
Hydrothermarchaeota_JdFR-18___2730021907	44	K11260		fwdG	4Fe-4S ferredoxin	0KT0R@eurNOG,0WM5T@methaNOG,11IC0@NOG,arCOG00292@arNOG	Formylmethanofuran dehydrogenase subunit G	corrinoid/iron-sulfur protein large subunit	archaeon BMS3Bbin15	K11260	K11260	K11260	K11260
Hydrothermarchaeota_TVG10_SZUA-158___Ga0212224_1002578_7	44	K11260		fwdG	4Fe-4S ferredoxin	0KT0R@eurNOG,0WM5T@methaNOG,11IC0@NOG,arCOG00292@arNOG	Formylmethanofuran dehydrogenase subunit G	corrinoid/iron-sulfur protein large subunit	archaeon BMS3Bbin15	K11260	K11260	K11260	K11260
Hydrothermarchaeota_TVG13_SZUA-236___Ga0212232_1000453_7	44	K11260		fwdG	4Fe-4S ferredoxin	0KT0R@eurNOG,0WM5T@methaNOG,11IC0@NOG,arCOG00292@arNOG	Formylmethanofuran dehydrogenase subunit G	corrinoid/iron-sulfur protein large subunit	archaeon BMS3Bbin15	K11260	K11260		K11260
Hydrothermarchaeota_TVG13_SZUA-236___Ga0212232_1000999_3	44	K11260		fwdG	4Fe-4S ferredoxin	0KUQZ@eurNOG,0WS75@metNOG,11IC0@NOG,arCOG00292@arNOG	formylmethanofuran dehydrogenase, subunit g	ferredoxin-2	archaeon BMS3Bbin16	K11260		K11260	K00441
HyVt-292___HyVt-292_k295_240444_3	45	K00672	[EC:2.3.1.101]	ftr	formylmethanofuran--tetrahydromethanopterin N-formyltransferase	0KRCW@eurNOG,0WRKG@metNOG,COG2037@NOG,arCOG02695@arNOG	Catalyzes the reversible transfer of a formyl group from formylmethanofuran (formyl-MFR) to tetrahydromethanopterin (H(4)MPT) so as to produce 5-formyl tetrahydromethanopterin (5- formyl-H(4)MPT) and methanofuran (MFR)	formyltransferase/hydrolase complex subunit D	archaeon BMS3Bbin15	K00672	K00672	K00672	K00672
HyVt-292___HyVt-292_k295_728323_3	45	K00672	[EC:2.3.1.101]	ftr	formylmethanofuran--tetrahydromethanopterin N-formyltransferase	02H10@arcNOG,0KRFB@eurNOG,COG2037@NOG,arCOG02695@arNOG	formylmethanofuran--tetrahydromethanopterin formyltransferase (EC 2.3.1.101)	formyltransferase/hydrolase complex subunit D	archaeon BMS3Bbin15	K00672	K00672		K00672
Hydrothermarchaeota_JdFR-18___2730020652	45	K00672	[EC:2.3.1.101]	ftr	formylmethanofuran--tetrahydromethanopterin N-formyltransferase	0KRCW@eurNOG,0WQ23@methNOG,COG2037@NOG,arCOG02695@arNOG	Catalyzes the reversible transfer of a formyl group from formylmethanofuran (formyl-MFR) to tetrahydromethanopterin (H(4)MPT) so as to produce 5-formyl tetrahydromethanopterin (5- formyl-H(4)MPT) and methanofuran (MFR) (By similarity)	formyltransferase/hydrolase complex subunit D	archaeon BMS3Bbin15	K00672	K00672	K00672	K00672
Hydrothermarchaeota_JdFR-18___2730022359	45	K00672	[EC:2.3.1.101]	ftr	formylmethanofuran--tetrahydromethanopterin N-formyltransferase	02H10@arcNOG,0KRFB@eurNOG,COG2037@NOG,arCOG02695@arNOG	formylmethanofuran--tetrahydromethanopterin formyltransferase (EC 2.3.1.101)	formyltransferase/hydrolase complex subunit D	archaeon BMS3Bbin15	K00672	K00672		K00672
Hydrothermarchaeota_TVG10_SZUA-158___Ga0212224_1000794_10	45	K00672	[EC:2.3.1.101]	ftr	formylmethanofuran--tetrahydromethanopterin N-formyltransferase	02H10@arcNOG,0KRFB@eurNOG,COG2037@NOG,arCOG02695@arNOG	formylmethanofuran--tetrahydromethanopterin formyltransferase (EC 2.3.1.101)	formyltransferase/hydrolase complex subunit D	archaeon BMS3Bbin15	K00672	K00672		K00672
Hydrothermarchaeota_TVG10_SZUA-158___Ga0212224_1001572_2	45	K00672	[EC:2.3.1.101]	ftr	formylmethanofuran--tetrahydromethanopterin N-formyltransferase	0KRCW@eurNOG,0WRKG@metNOG,COG2037@NOG,arCOG02695@arNOG	Catalyzes the reversible transfer of a formyl group from formylmethanofuran (formyl-MFR) to tetrahydromethanopterin (H(4)MPT) so as to produce 5-formyl tetrahydromethanopterin (5- formyl-H(4)MPT) and methanofuran (MFR)	formyltransferase/hydrolase complex subunit D	archaeon BMS3Bbin15	K00672	K00672		K00672
Hydrothermarchaeota_TVG13_SZUA-236___Ga0212232_1000550_1	45	K00672	[EC:2.3.1.101]	ftr	formylmethanofuran--tetrahydromethanopterin N-formyltransferase	0KRFB@eurNOG,COG2037@NOG,arCOG02695@arNOG	formylmethanofuran-tetrahydromethanopterin formyltransferase (EC 2.3.1.101)	formyltransferase/hydrolase complex subunit D	archaeon BMS3Bbin16	K00672	K00672		K00672
Hydrothermarchaeota_TVG13_SZUA-236___Ga0212232_1000703_8	45	K00672	[EC:2.3.1.101]	ftr	formylmethanofuran--tetrahydromethanopterin N-formyltransferase	0KRCW@eurNOG,0WRKG@metNOG,COG2037@NOG,arCOG02695@arNOG	Catalyzes the reversible transfer of a formyl group from formylmethanofuran (formyl-MFR) to tetrahydromethanopterin (H(4)MPT) so as to produce 5-formyl tetrahydromethanopterin (5- formyl-H(4)MPT) and methanofuran (MFR)	formyltransferase/hydrolase complex subunit D	archaeon BMS3Bbin16	K00672	K00672	K00672	K00672
Hydrothermarchaeota_TVG13_SZUA-236___Ga0212232_1003398_7	45	K00672	[EC:2.3.1.101]	ftr	formylmethanofuran--tetrahydromethanopterin N-formyltransferase	0KRFB@eurNOG,COG2037@NOG,arCOG02695@arNOG	formylmethanofuran-tetrahydromethanopterin formyltransferase (EC 2.3.1.101)	formyltransferase/hydrolase complex subunit D	archaeon BMS3Bbin16	K00672	K00672		K00672
HyVt-292___HyVt-292_k295_280997_2	46	K01499	[EC:3.5.4.27]	mch	methenyltetrahydromethanopterin cyclohydrolase	0KRT9@eurNOG,COG3252@NOG,arCOG02675@arNOG	Catalyzes the reversible interconversion of 5-formyl- H(4)MPT to methenyl-H(4)MPT( ) (By similarity)	methenyltetrahydromethanopterin cyclohydrolase	archaeon BMS3Bbin15	K01499	K01499	K01499	K01499
Hydrothermarchaeota_JdFR-18___2730022046	46	K01499	[EC:3.5.4.27]	mch	methenyltetrahydromethanopterin cyclohydrolase	0KRT9@eurNOG,0WQD4@methNOG,COG3252@NOG,arCOG02675@arNOG	Catalyzes the reversible interconversion of 5-formyl- H(4)MPT to methenyl-H(4)MPT( ) (By similarity)	methenyltetrahydromethanopterin cyclohydrolase	archaeon BMS3Bbin15	K01499	K01499	K01499	K01499
Hydrothermarchaeota_TVG10_SZUA-158___Ga0212224_1000285_19	46	K01499	[EC:3.5.4.27]	mch	methenyltetrahydromethanopterin cyclohydrolase	0KRT9@eurNOG,COG3252@NOG,arCOG02675@arNOG	Catalyzes the reversible interconversion of 5-formyl- H(4)MPT to methenyl-H(4)MPT( ) (By similarity)	methenyltetrahydromethanopterin cyclohydrolase	archaeon BMS3Bbin15	K01499	K01499		K01499
Hydrothermarchaeota_TVG13_SZUA-236___Ga0212232_1002693_5	46	K01499	[EC:3.5.4.27]	mch	methenyltetrahydromethanopterin cyclohydrolase	0KRT9@eurNOG,0WQD4@methNOG,COG3252@NOG,arCOG02675@arNOG	Catalyzes the reversible interconversion of 5-formyl- H(4)MPT to methenyl-H(4)MPT( ) (By similarity)	methenyltetrahydromethanopterin cyclohydrolase	Methanocaldococcus villosus	K01499	K01499		K01499
HyVt-292___HyVt-292_k295_281113_5	47	K00319	[EC:1.5.98.1]	mtd	methylenetetrahydromethanopterin dehydrogenase	02HH2@arcNOG,0KRGF@eurNOG,COG1927@NOG,arCOG04382@arNOG	Catalyzes the oxidation of methylene-H(4)MPT to methenyl-H(4)MPT( )	F420-dependent methylenetetrahydromethanopterin dehydrogenase	archaeon BMS3Bbin15	K00319	K00319		K00319
Hydrothermarchaeota_JdFR-18___2730021346	47	K00319	[EC:1.5.98.1]	mtd	methylenetetrahydromethanopterin dehydrogenase	0KRGF@eurNOG,0WQH6@methNOG,COG1927@NOG,arCOG04382@arNOG	Catalyzes the reversible reduction of methenyl- H(4)MPT( ) to methylene-H(4)MPT (By similarity)	F420-dependent methylenetetrahydromethanopterin dehydrogenase	archaeon BMS3Bbin15	K00319	K00319	K00319	K00319
Hydrothermarchaeota_TVG10_SZUA-158___Ga0212224_1001234_5	47	K00319	[EC:1.5.98.1]	mtd	methylenetetrahydromethanopterin dehydrogenase	02HH2@arcNOG,0KRGF@eurNOG,COG1927@NOG,arCOG04382@arNOG	Catalyzes the oxidation of methylene-H(4)MPT to methenyl-H(4)MPT( )	F420-dependent methylenetetrahydromethanopterin dehydrogenase	archaeon BMS3Bbin15	K00319	K00319		K00319
Hydrothermarchaeota_TVG13_SZUA-236___Ga0212232_1001165_5	47	K00319	[EC:1.5.98.1]	mtd	methylenetetrahydromethanopterin dehydrogenase	02HH2@arcNOG,0KRGF@eurNOG,COG1927@NOG,arCOG04382@arNOG	Catalyzes the oxidation of methylene-H(4)MPT to methenyl-H(4)MPT( )	methylenetetrahydromethanopterin dehydrogenase	Ferroglobus placidus	K00319	K00319		K00319
Hydrothermarchaeota_TVG13_SZUA-236___Ga0212232_1002296_1	47	K00319	[EC:1.5.98.1]	mtd	methylenetetrahydromethanopterin dehydrogenase	0KRGF@eurNOG,0WQH6@methNOG,COG1927@NOG,arCOG04382@arNOG	Catalyzes the reversible reduction of methenyl- H(4)MPT( ) to methylene-H(4)MPT (By similarity)	methylenetetrahydromethanopterin dehydrogenase	Archaeoglobales archaeon ex4484_92	K00319	K00319		K00319
HyVt-292___HyVt-292_k295_513717_2	48	K00320	[EC:1.5.98.2]	mer	5,10-methylenetetrahydromethanopterin reductase	COG2141@NOG,arCOG02410@arNOG	Catalyzes the reversible reduction of methylene-H(4)MPT to methyl-H(4)MPT (By similarity)	methylenetetrahydromethanopterin reductase	archaeon BMS3Bbin15	K00320	K00320		K00320
HyVt-292___HyVt-292_k295_513717_3	48	K00320	[EC:1.5.98.2]	mer	5,10-methylenetetrahydromethanopterin reductase	0KRKG@eurNOG,0WQHX@methNOG,COG2141@NOG,arCOG02410@arNOG	Catalyzes the reversible reduction of methylene-H(4)MPT to methyl-H(4)MPT (By similarity)	F420-dependent glucose-6-phosphate dehydrogenase	archaeon BMS3Bbin15	K00320	K00320		K00320
Hydrothermarchaeota_JdFR-18___2730020646	48	K00320	[EC:1.5.98.2]	mer	5,10-methylenetetrahydromethanopterin reductase	0KRKG@eurNOG,0WQHX@methNOG,COG2141@NOG,arCOG02410@arNOG	Catalyzes the reversible reduction of methylene-H(4)MPT to methyl-H(4)MPT (By similarity)	5,10-methylenetetrahydromethanopterin reductase	Candidatus Bathyarchaeota archaeon BA1	K00320	K00320	K00320	K00320
Hydrothermarchaeota_JdFR-18___2730021183	48	K00320	[EC:1.5.98.2]	mer	5,10-methylenetetrahydromethanopterin reductase	0KRKG@eurNOG,0WQHX@methNOG,COG2141@NOG,arCOG02410@arNOG	Catalyzes the reversible reduction of methylene-H(4)MPT to methyl-H(4)MPT (By similarity)	5,10-methylenetetrahydromethanopterin reductase	Methanocaldococcus infernus	K00320	K00320	K00320	K00320
Hydrothermarchaeota_JdFR-18___2730022503	48	K00320	[EC:1.5.98.2]	mer	5,10-methylenetetrahydromethanopterin reductase	0KRKG@eurNOG,0WQHX@methNOG,COG2141@NOG,arCOG02410@arNOG	Catalyzes the reversible reduction of methylene-H(4)MPT to methyl-H(4)MPT (By similarity)	F420-dependent glucose-6-phosphate dehydrogenase	archaeon BMS3Bbin15	K00320	K00320		K00320
Hydrothermarchaeota_JdFR-18___2730022504	48	K00320	[EC:1.5.98.2]	mer	5,10-methylenetetrahydromethanopterin reductase	COG2141@NOG,arCOG02410@arNOG	Catalyzes the reversible reduction of methylene-H(4)MPT to methyl-H(4)MPT (By similarity)	methylenetetrahydromethanopterin reductase	archaeon BMS3Bbin15	K00320			K00320
Hydrothermarchaeota_TVG10_SZUA-158___Ga0212224_1000285_24	48	K00320	[EC:1.5.98.2]	mer	5,10-methylenetetrahydromethanopterin reductase	0KRKG@eurNOG,0WQHX@methNOG,COG2141@NOG,arCOG02410@arNOG	Catalyzes the reversible reduction of methylene-H(4)MPT to methyl-H(4)MPT (By similarity)	F420-dependent glucose-6-phosphate dehydrogenase	archaeon BMS3Bbin15	K00320	K00320		K00320
Hydrothermarchaeota_TVG10_SZUA-158___Ga0212224_1000285_25	48	K00320	[EC:1.5.98.2]	mer	5,10-methylenetetrahydromethanopterin reductase	COG2141@NOG,arCOG02410@arNOG	Catalyzes the reversible reduction of methylene-H(4)MPT to methyl-H(4)MPT (By similarity)	methylenetetrahydromethanopterin reductase	archaeon BMS3Bbin15	K00320			K00320
HyVt-292___HyVt-292_k295_378804_1	49	K00193	[EC:2.3.1.-]	cdhC	acetyl-CoA decarbonylase/synthase complex subunit beta	0KRDW@eurNOG,0WRCK@metNOG,COG1614@NOG,arCOG04360@arNOG	Part of a complex that catalyzes the reversible cleavage of acetyl-CoA, allowing autotrophic growth from CO(2) (By similarity)	carbon monoxide dehydrogenase/acetyl-CoA synthase subunit alpha	archaeon BMS3Bbin15	K00193	K00193		K00192
HyVt-292___HyVt-292_k295_656873_5	49	K00193	[EC:2.3.1.-]	cdhC	acetyl-CoA decarbonylase/synthase complex subunit beta	0KRDW@eurNOG,0WRCK@metNOG,COG1614@NOG,arCOG04360@arNOG	Part of a complex that catalyzes the reversible cleavage of acetyl-CoA, allowing autotrophic growth from CO(2) (By similarity)	carbon monoxide dehydrogenase/acetyl-CoA synthase subunit alpha	archaeon BMS3Bbin15	K00193	K00193	K00193	K00192
Hydrothermarchaeota_JdFR-18___2730021910	49	K00193	[EC:2.3.1.-]	cdhC	acetyl-CoA decarbonylase/synthase complex subunit beta	0KRDW@eurNOG,0WRCK@metNOG,COG1614@NOG,arCOG04360@arNOG	Part of a complex that catalyzes the reversible cleavage of acetyl-CoA, allowing autotrophic growth from CO(2) (By similarity)	carbon monoxide dehydrogenase/acetyl-CoA synthase subunit alpha	archaeon BMS3Bbin15	K00193	K00193		K00192
Hydrothermarchaeota_TVG10_SZUA-158___Ga0212224_1000328_24	49	K00193	[EC:2.3.1.-]	cdhC	acetyl-CoA decarbonylase/synthase complex subunit beta	02TE3@arNOG,0KRXQ@eurNOG,0WPWA@methNOG,COG1152@NOG,COG1614@NOG,arCOG02428@arNOG,arCOG04360@arNOG	Part of a complex that catalyzes the reversible cleavage of acetyl-CoA, allowing autotrophic growth from CO(2) (By similarity)	carbon monoxide dehydrogenase/acetyl-CoA synthase subunit alpha	archaeon BMS3Bbin15	K00193	K00193		K00192
Hydrothermarchaeota_TVG13_SZUA-236___Ga0212232_1000485_3	49	K00193	[EC:2.3.1.-]	cdhC	acetyl-CoA decarbonylase/synthase complex subunit beta	0KRDW@eurNOG,COG1614@NOG,arCOG04360@arNOG	Part of a complex that catalyzes the reversible cleavage of acetyl-CoA, allowing	carbon monoxide dehydrogenase/acetyl-CoA synthase subunit alpha	archaeon BMS3Bbin15	K00193	K00193		K00192
Hydrothermarchaeota_TVG13_SZUA-236___Ga0212232_1000485_4	49	K00193	[EC:2.3.1.-]	cdhC	acetyl-CoA decarbonylase/synthase complex subunit beta	0KRDW@eurNOG,0WRCK@metNOG,COG1614@NOG,arCOG04360@arNOG	Part of a complex that catalyzes the reversible cleavage of acetyl-CoA, allowing autotrophic growth from CO(2) (By similarity)	carbon monoxide dehydrogenase/acetyl-CoA synthase subunit alpha	archaeon BMS3Bbin15	K00193	K00193		K00192
HyVt-292___HyVt-292_k295_656873_1	49	K00197	[EC:2.1.1.245]	cdhE, acsC	acetyl-CoA decarbonylase/synthase complex subunit gamma	0KR9G@eurNOG,0WJVA@methaNOG,COG1456@NOG,arCOG01979@arNOG	acetyl-CoA decarbonylase synthase complex subunit gamma	corrinoid/iron-sulfur protein large subunit	archaeon BMS3Bbin15	K00197	K00197		K00197
Hydrothermarchaeota_JdFR-18___2730021906	49	K00197	[EC:2.1.1.245]	cdhE, acsC	acetyl-CoA decarbonylase/synthase complex subunit gamma	0KR9G@eurNOG,0WJVA@methaNOG,COG1456@NOG,arCOG01979@arNOG	acetyl-CoA decarbonylase synthase complex subunit gamma	corrinoid/iron-sulfur protein large subunit	archaeon BMS3Bbin15	K00197	K00197	K00197	K00197
Hydrothermarchaeota_JdFR-18___2730022548	49	K00197	[EC:2.1.1.245]	cdhE, acsC	acetyl-CoA decarbonylase/synthase complex subunit gamma	0KR9G@eurNOG,COG1456@NOG,arCOG01979@arNOG	acetyl-CoA decarbonylase synthase complex subunit gamma	CO dehydrogenase/acetyl-CoA synthase gamma subunit (corrinoid Fe-S protein)	Desulfomonile tiedjei DSM 6799	K00197	K00197		K00197
Hydrothermarchaeota_TVG10_SZUA-158___Ga0212224_1000148_11	49	K00197	[EC:2.1.1.245]	cdhE, acsC	acetyl-CoA decarbonylase/synthase complex subunit gamma	0KR9G@eurNOG,COG1456@NOG,arCOG00958@arNOG,arCOG01979@arNOG	acetyl-CoA decarbonylase synthase complex subunit gamma	copper oxidase	Kosmotoga pacifica	K00197			K00197
Hydrothermarchaeota_TVG10_SZUA-158___Ga0212224_1002578_6	49	K00197	[EC:2.1.1.245]	cdhE, acsC	acetyl-CoA decarbonylase/synthase complex subunit gamma	0KR9G@eurNOG,0WRSE@metNOG,COG1456@NOG,arCOG01979@arNOG	synthase, subunit	corrinoid/iron-sulfur protein large subunit	archaeon BMS3Bbin15	K00197	K00197	K00197	K00197
Hydrothermarchaeota_TVG13_SZUA-236___Ga0212232_1000177_17	49	K00197	[EC:2.1.1.245]	cdhE, acsC	acetyl-CoA decarbonylase/synthase complex subunit gamma	0KR9G@eurNOG,COG1456@NOG,arCOG01979@arNOG	acetyl-CoA decarbonylase synthase complex subunit gamma	corrinoid/iron-sulfur protein large subunit	archaeon BMS3Bbin15	K00197	K00197		K00197
Hydrothermarchaeota_TVG13_SZUA-236___Ga0212232_1002734_4	49	K00197	[EC:2.1.1.245]	cdhE, acsC	acetyl-CoA decarbonylase/synthase complex subunit gamma	0KR9G@eurNOG,COG1456@NOG,arCOG00958@arNOG,arCOG01979@arNOG	acetyl-CoA decarbonylase synthase complex subunit gamma	ferredoxin-2	bacterium BMS3Bbin06	K00197			K00197
HyVt-292___HyVt-292_k295_656873_3	49	K00194	[EC:2.1.1.245]	cdhD, acsD	acetyl-CoA decarbonylase/synthase complex subunit delta	0KRD2@eurNOG,0WRIE@metNOG,COG2069@NOG,arCOG01980@arNOG	Part of a complex that catalyzes the reversible cleavage of acetyl-CoA, allowing autotrophic growth from CO(2). Probably maintains the overall quaternary structure of the ACDS complex (By similarity)	corrinoid/iron-sulfur protein small subunit	archaeon BMS3Bbin15	K00194	K00194		K00194
Hydrothermarchaeota_JdFR-18___2730021908	49	K00194	[EC:2.1.1.245]	cdhD, acsD	acetyl-CoA decarbonylase/synthase complex subunit delta	0KRD2@eurNOG,0WRIE@metNOG,COG2069@NOG,arCOG01980@arNOG	Part of a complex that catalyzes the reversible cleavage of acetyl-CoA, allowing autotrophic growth from CO(2). Probably maintains the overall quaternary structure of the ACDS complex (By similarity)	corrinoid/iron-sulfur protein small subunit	archaeon BMS3Bbin15	K00194	K00194	K00194	K00194
Hydrothermarchaeota_TVG13_SZUA-236___Ga0212232_1001708_7	49	K00194	[EC:2.1.1.245]	cdhD, acsD	acetyl-CoA decarbonylase/synthase complex subunit delta	0KRD2@eurNOG,0WRIE@metNOG,COG2069@NOG,arCOG01980@arNOG	Part of a complex that catalyzes the reversible cleavage of acetyl-CoA, allowing autotrophic growth from CO(2). Probably maintains the overall quaternary structure of the ACDS complex (By similarity)	corrinoid/iron-sulfur protein small subunit	archaeon BMS3Bbin16	K00194	K00194	K00194	K00194
HyVt-292___HyVt-292_k295_83752_1	50	K00198	[EC:1.2.7.4]	cooS, acsA	anaerobic carbon-monoxide dehydrogenase catalytic subunit	05CJG@bactNOG,0EPBJ@cloNOG,0NDSN@firmNOG,COG1151@NOG	carbon-monoxide dehydrogenase catalytic subunit	carbon monoxide dehydrogenase 1	archaeon BMS3Bbin15	K00198	K00198		K00198	K05601
Hydrothermarchaeota_TVG10_SZUA-158___Ga0212224_1000794_6	50	K00198	[EC:1.2.7.4]	cooS, acsA	anaerobic carbon-monoxide dehydrogenase catalytic subunit	02GZT@arcNOG,0KS4Z@eurNOG,COG1151@NOG,arCOG02429@arNOG	Prismane/CO dehydrogenase family	carbon monoxide dehydrogenase 2	archaeon BMS3Bbin15	K00198	K00198	K00198	K00198
Hydrothermarchaeota_TVG10_SZUA-158___Ga0212224_1001721_1	50	K00198	[EC:1.2.7.4]	cooS, acsA	anaerobic carbon-monoxide dehydrogenase catalytic subunit	05CJG@bactNOG,0EPBJ@cloNOG,0NDSN@firmNOG,COG1151@NOG	carbon-monoxide dehydrogenase catalytic subunit	carbon monoxide dehydrogenase 1	archaeon BMS3Bbin15	K00198	K00198		K00198	K05601
Hydrothermarchaeota_TVG10_SZUA-158___Ga0212224_1001928_2	50	K00198	[EC:1.2.7.4]	cooS, acsA	anaerobic carbon-monoxide dehydrogenase catalytic subunit	05CJG@bactNOG,0EPBJ@cloNOG,0NDSN@firmNOG,COG1151@NOG	carbon-monoxide dehydrogenase catalytic subunit	carbon monoxide dehydrogenase 1	archaeon BMS3Bbin15	K00198	K00198		K00198	K05601
HyVt-292___HyVt-292_k295_751540_3	50	K00192	[EC:1.2.7.4]	cdhA	acetyl-CoA decarbonylase/synthase complex subunit alpha	0KRH0@eurNOG,0WRF1@metNOG,COG1152@NOG,arCOG02428@arNOG	Part of a complex that catalyzes the reversible cleavage of acetyl-CoA, allowing autotrophic growth from CO(2) (By similarity)	carbon monoxide dehydrogenase/acetyl-CoA synthase subunit beta	archaeon BMS3Bbin15	K00192	K00192	K00192	K00192
Hydrothermarchaeota_JdFR-18___2730020794	50	K00192	[EC:1.2.7.4]	cdhA	acetyl-CoA decarbonylase/synthase complex subunit alpha	0KRH0@eurNOG,0WRF1@metNOG,COG1152@NOG,arCOG02428@arNOG	Part of a complex that catalyzes the reversible cleavage of acetyl-CoA, allowing autotrophic growth from CO(2) (By similarity)	carbon monoxide dehydrogenase/acetyl-CoA synthase subunit beta	archaeon BMS3Bbin15	K00192	K00192	K00192	K00192
Hydrothermarchaeota_TVG10_SZUA-158___Ga0212224_1001451_6	50	K00192	[EC:1.2.7.4]	cdhA	acetyl-CoA decarbonylase/synthase complex subunit alpha	0KRH0@eurNOG,0WRF1@metNOG,COG1152@NOG,arCOG02428@arNOG	Part of a complex that catalyzes the reversible cleavage of acetyl-CoA, allowing autotrophic growth from CO(2) (By similarity)	carbon monoxide dehydrogenase/acetyl-CoA synthase subunit beta	archaeon BMS3Bbin15	K00192	K00192	K00192	K00192
Hydrothermarchaeota_TVG13_SZUA-236___Ga0212232_1000485_1	50	K00192	[EC:1.2.7.4]	cdhA	acetyl-CoA decarbonylase/synthase complex subunit alpha	0KRH0@eurNOG,0WK9D@methaNOG,COG1152@NOG,arCOG02428@arNOG	Part of a complex that catalyzes the reversible cleavage of acetyl-CoA, allowing growth on acetate as sole source of carbon and energy (By similarity)	acetyl-CoA decarbonylase/synthase complex subunit alpha, partial	miscellaneous Crenarchaeota group-1 archaeon SG8-32-1	K00192	K00192		K00192
Hydrothermarchaeota_TVG13_SZUA-236___Ga0212232_1001924_1	50	K00192	[EC:1.2.7.4]	cdhA	acetyl-CoA decarbonylase/synthase complex subunit alpha	0KRH0@eurNOG,COG1152@NOG,arCOG02428@arNOG	Part of a complex that catalyzes the reversible cleavage of acetyl-CoA, allowing	carbon monoxide dehydrogenase/acetyl-CoA synthase subunit beta	archaeon BMS3Bbin15	K00192	K00192		K00192
HyVt-292___HyVt-292_k295_751540_2	50	K00195		cdhB	acetyl-CoA decarbonylase/synthase complex subunit epsilon	0KT6Z@eurNOG,0WS2K@metNOG,COG1880@NOG,arCOG04408@arNOG	Part of a complex that catalyzes the reversible cleavage of acetyl-CoA, allowing autotrophic growth from CO(2). Probably has a structural role in stabilizing the alpha-epsilon subcomponent of the ACDS complex by forming a structural link between the two alpha subunits (By similarity)	acetyl-CoA decarbonylase/synthase complex subunit epsilon	archaeon BMS3Bbin15	K00195			K00195
Hydrothermarchaeota_JdFR-18___2730020795	50	K00195		cdhB	acetyl-CoA decarbonylase/synthase complex subunit epsilon	0KT6Z@eurNOG,0WM4X@methaNOG,COG1880@NOG,arCOG04408@arNOG	Part of a complex that catalyzes the reversible cleavage of acetyl-CoA, allowing growth on acetate as sole source of carbon and energy. Probably has a structural role in stabilizing the alpha-epsilon subcomponent of the ACDS complex by forming a structural link between the two alpha subunits (By similarity)	acetyl-CoA decarbonylase/synthase complex subunit epsilon	archaeon BMS3Bbin15	K00195	K00195	K00195	K00195
Hydrothermarchaeota_TVG10_SZUA-158___Ga0212224_1001451_7	50	K00195		cdhB	acetyl-CoA decarbonylase/synthase complex subunit epsilon	0KT6Z@eurNOG,0WM4X@methaNOG,COG1880@NOG,arCOG04408@arNOG	Part of a complex that catalyzes the reversible cleavage of acetyl-CoA, allowing growth on acetate as sole source of carbon and energy. Probably has a structural role in stabilizing the alpha-epsilon subcomponent of the ACDS complex by forming a structural link between the two alpha subunits (By similarity)	acetyl-CoA decarbonylase/synthase complex subunit epsilon	archaeon BMS3Bbin15	K00195			K00195
Hydrothermarchaeota_TVG13_SZUA-236___Ga0212232_1000485_2	50	K00195		cdhB	acetyl-CoA decarbonylase/synthase complex subunit epsilon	0KT6Z@eurNOG,0WS2K@metNOG,COG1880@NOG,arCOG04408@arNOG	Part of a complex that catalyzes the reversible cleavage of acetyl-CoA, allowing autotrophic growth from CO(2). Probably has a structural role in stabilizing the alpha-epsilon subcomponent of the ACDS complex by forming a structural link between the two alpha subunits (By similarity)	CO dehydrogenase/acetyl-CoA synthase complex subunit epsilon	Methanosaeta harundinacea	K00195			K00195
HyVt-292___HyVt-292_k295_683686_5	51	K00577	[EC:2.1.1.86]	mtrA	tetrahydromethanopterin S-methyltransferase subunit A	080CY@bactNOG,1804D@proNOG,COG4063@NOG	tetrahydromethanopterin S-methyltransferase subunit A (EC 2.1.1.86)	tetrahydromethanopterin S-methyltransferase subunit A	archaeon BMS3Bbin15	K00577	K00577		K00577	K00577
Hydrothermarchaeota_TVG10_SZUA-158___Ga0212224_1001278_12	51	K00577	[EC:2.1.1.86]	mtrA	tetrahydromethanopterin S-methyltransferase subunit A	080CY@bactNOG,1804D@proNOG,COG4063@NOG	tetrahydromethanopterin S-methyltransferase subunit A (EC 2.1.1.86)	tetrahydromethanopterin S-methyltransferase subunit A	archaeon BMS3Bbin15	K00577	K00577		K00577	K00577
Hydrothermarchaeota_JdFR-18___2730020978	51	K00584	[EC:2.1.1.86]	mtrH	tetrahydromethanopterin S-methyltransferase subunit H	02HSN@arcNOG,0KS52@eurNOG,COG1962@NOG,arCOG04336@arNOG	Tetrahydromethanopterin S-methyltransferase MtrH subunit	tetrahydromethanopterin S-methyltransferase	Ferroglobus placidus	K00584	K00584		K00584
Hydrothermarchaeota_JdFR-18___2730020980	51	K00584	[EC:2.1.1.86]	mtrH	tetrahydromethanopterin S-methyltransferase subunit H	08QZ0@bactNOG,0ERJ7@cloNOG,0NGCR@firmNOG,COG1962@NOG	Tetrahydromethanopterin S-methyltransferase (EC 2.1.1.86)	tetrahydromethanopterin S-methyltransferase subunit H	Candidatus Bathyarchaeota archaeon B24	K00584	K00584	K00584	K00584	K00584
Hydrothermarchaeota_JdFR-18___2730020973	52	K14080	[EC:2.1.1.246]	mtaA	[methyl-Co(III) methanol-specific corrinoid protein]:coenzyme M methyltransferase	0KRQP@eurNOG,COG0407@NOG,arCOG03324@arNOG	Methylcobalamin Coenzyme M methyltransferase	MtaA/CmuA family methyltransferase	Ferroglobus placidus	K14080	K14080		K14080
Hydrothermarchaeota_JdFR-18___2730020975	52	K14080	[EC:2.1.1.246]	mtaA	[methyl-Co(III) methanol-specific corrinoid protein]:coenzyme M methyltransferase	0KRQP@eurNOG,COG0407@NOG,arCOG03324@arNOG	Methylcobalamin Coenzyme M methyltransferase	MtaA/CmuA family methyltransferase	Desulfotomaculum australicum	K14080	K14080		K01599
Hydrothermarchaeota_JdFR-18___2730020988	52	K14080	[EC:2.1.1.246]	mtaA	[methyl-Co(III) methanol-specific corrinoid protein]:coenzyme M methyltransferase	0KRHV@eurNOG,0WKAN@methaNOG,COG0407@NOG,arCOG03323@arNOG	Methyltransferase involved in methanogenesis from methylamines methanol pathway. Catalyzes the transfer of the methyl group from the methylated corrinoid protein MtmC (MtmC1 or MtmC2) to coenzyme M, forming the substrate for coenzyme-B sulfoethylthiotransferase	MtaA/CmuA family methyltransferase	Methanosarcina sp. MTP4	K14080	K14080		K01599
Hydrothermarchaeota_JdFR-18___2730022238	52	K14080	[EC:2.1.1.246]	mtaA	[methyl-Co(III) methanol-specific corrinoid protein]:coenzyme M methyltransferase	0KRQP@eurNOG,COG0407@NOG,arCOG03324@arNOG	Methylcobalamin Coenzyme M methyltransferase	MtaA/CmuA family methyltransferase	Ferroglobus placidus	K14080	K14080		K14080
Hydrothermarchaeota_JdFR-18___2730021298	53	K14083	[EC:2.1.1.250]	mttB	trimethylamine---corrinoid protein Co-methyltransferase	0KRP9@eurNOG,0WKS2@methaNOG,COG5598@NOG,arCOG03406@arNOG	Catalyzes the transfer of a methyl group from trimethylamine to the corrinoid cofactor of MttC (By similarity)	trimethylamine--corrinoid methyltransferase	Methanosarcina flavescens	K14083	K14083		K14083
Hydrothermarchaeota_JdFR-18___2730021299	53	K14083	[EC:2.1.1.250]	mttB	trimethylamine---corrinoid protein Co-methyltransferase	0KRP9@eurNOG,0WKS2@methaNOG,COG5598@NOG,arCOG03406@arNOG	Catalyzes the transfer of a methyl group from trimethylamine to the corrinoid cofactor of MttC (By similarity)	trimethylamine--corrinoid methyltransferase	Methermicoccus shengliensis	K14083	K14083	K14083	K14083
Hydrothermarchaeota_JdFR-18___2730021300	53	K14084		mttC	trimethylamine corrinoid protein	0KS4A@eurNOG,0WKJP@methaNOG,COG5012@NOG,arCOG02028@arNOG	Acts probably as a methyl group carrier between MttB and either MtbA or MtaA	dimethylamine corrinoid protein 3	Methanosalsum zhilinae	K14084	K14084		K00548
Hydrothermarchaeota_JdFR-18___2730021311	53	K14084		mttC	trimethylamine corrinoid protein	08Q52@bactNOG,0EQXF@cloNOG,0NFS4@firmNOG,COG5012@NOG	Methyltransferase cognate corrinoid protein	dimethylamine methyltransferase	Methermicoccus shengliensis	K14084			K14084	K16179
Hydrothermarchaeota_JdFR-18___2730020720	54	K16178	[EC:2.1.1.249]	mtbB	dimethylamine---corrinoid protein Co-methyltransferase	0KSEB@eurNOG,0WKII@methaNOG,0YBSZ@NOG,arCOG06710@arNOG	Catalyzes the transfer of a methyl group from dimethylamine to the corrinoid cofactor of MtbC (By similarity)	Trimethylamine methyltransferase MtbB	Methanonatronarchaeum thermophilum	K16178	K16178		K16178
Hydrothermarchaeota_JdFR-18___2730020721	54	K16178	[EC:2.1.1.249]	mtbB	dimethylamine---corrinoid protein Co-methyltransferase	0YBSZ@NOG	Catalyzes the transfer of a methyl group from dimethylamine to the corrinoid cofactor of MtbC (By similarity)	dimethylamine methyltransferase MtbB	Thermacetogenium phaeum	K16178	K16178		K16178
Hydrothermarchaeota_JdFR-18___2730021319	54	K16178	[EC:2.1.1.249]	mtbB	dimethylamine---corrinoid protein Co-methyltransferase	0KSEB@eurNOG,0WKII@methaNOG,0YBSZ@NOG,arCOG06710@arNOG	Catalyzes the transfer of a methyl group from dimethylamine to the corrinoid cofactor of MtbC (By similarity)	Dimethylamine:corrinoid methyltransferase	Methanosarcina sp. WWM596	K16178	K16178		K16178
Hydrothermarchaeota_JdFR-18___2730021320	54	K16178	[EC:2.1.1.249]	mtbB	dimethylamine---corrinoid protein Co-methyltransferase	0YBSZ@NOG,arCOG06710@arNOG	Catalyzes the transfer of a methyl group from dimethylamine to the corrinoid cofactor of MtbC (By similarity)	Dimethylamine methyltransferase MtbB3	Euryarchaeota archaeon 55_53	K16178	K16178		K16178
Hydrothermarchaeota_JdFR-18___2730020976	54	K16179		mtbC	dimethylamine corrinoid protein	07XHN@bactNOG,0ERWR@cloNOG,0P2Y1@firmNOG,COG5012@NOG	corrinoid protein	cobalamin-binding protein	Deltaproteobacteria bacterium CG_4_10_14_3_um_filter_51_14	K16179				K16179
Hydrothermarchaeota_JdFR-18___2730021321	54	K16179		mtbC	dimethylamine corrinoid protein	0KRP7@eurNOG,0WK15@methaNOG,COG5012@NOG,arCOG02030@arNOG	corrinoid protein	dimethylamine corrinoid protein 3	Methanosarcina thermophila	K16179			K16179
Hydrothermarchaeota_JdFR-18___2730020894	55	K16176	[EC:2.1.1.248]	mtmB	methylamine---corrinoid protein Co-methyltransferase	0KS0K@eurNOG,0WKWM@methaNOG,10FS3@NOG,arCOG05143@arNOG	Catalyzes the transfer of the methyl group from monomethylamine to the corrinoid cofactor of MtmC (By similarity)	Monomethylamine methyltransferase MtmB	Methanohalobium evestigatum Z-7303	K16176	K16176		K16176
Hydrothermarchaeota_JdFR-18___2730021312	55	K16176	[EC:2.1.1.248]	mtmB	methylamine---corrinoid protein Co-methyltransferase	05REK@bactNOG,0EZAW@cloNOG,0NTZ1@firmNOG,10FS3@NOG	Monomethylamine methyltransferase MtmB	Monomethylamine methyltransferase MtmB	Euryarchaeota archaeon 55_53	K16176	K16176		K16176
Hydrothermarchaeota_JdFR-18___2730021313	55	K16176	[EC:2.1.1.248]	mtmB	methylamine---corrinoid protein Co-methyltransferase	05REK@bactNOG,0EZAW@cloNOG,0NTZ1@firmNOG,10FS3@NOG	Monomethylamine methyltransferase MtmB	Monomethylamine:corrinoid methyltransferase	Euryarchaeota archaeon 55_53	K16176	K16176		K16176
HyVt-292___HyVt-292_k295_515820_2	56	K03388	[EC:1.8.7.3][EC:1.8.98.4][EC:1.8.98.5][EC:1.8.98.6]	hdrA2	heterodisulfide reductase subunit A2	0KRD4@eurNOG,0WQCM@methNOG,COG1148@NOG,arCOG02235@arNOG	4Fe-4S ferredoxin, iron-sulfur binding	benzoyl-CoA oxygenase component A	archaeon BMS3Bbin16	K03388	K03388	K03388	K03388
Hydrothermarchaeota_JdFR-18___2730020788	56	K03388	[EC:1.8.7.3][EC:1.8.98.4][EC:1.8.98.5][EC:1.8.98.6]	hdrA2	heterodisulfide reductase subunit A2	0KRD4@eurNOG,COG1148@NOG,arCOG02235@arNOG	heterodisulfide reductase subunit A	disulfide reductase	Candidatus Bathyarchaeota archaeon B24-2	K03388	K03388	K03388	K03388
Hydrothermarchaeota_JdFR-18___2730020790	56	K03388	[EC:1.8.7.3][EC:1.8.98.4][EC:1.8.98.5][EC:1.8.98.6]	hdrA2	heterodisulfide reductase subunit A2	COG1148@NOG	CoB--CoM heterodisulfide reductase activity	heterodisulfide reductase	Candidatus Methanoperedenaceae archaeon HGW-Methanoperedenaceae-1	K03388	K03388		K03388	K16886
Hydrothermarchaeota_JdFR-18___2730021679	56	K03388	[EC:1.8.7.3][EC:1.8.98.4][EC:1.8.98.5][EC:1.8.98.6]	hdrA2	heterodisulfide reductase subunit A2	0KRD4@eurNOG,0WQCM@methNOG,COG1148@NOG,arCOG02235@arNOG	4Fe-4S ferredoxin, iron-sulfur binding	benzoyl-CoA oxygenase component A	archaeon BMS3Bbin16	K03388	K03388	K03388	K03388
Hydrothermarchaeota_TVG10_SZUA-158___Ga0212224_1004118_2	56	K03388	[EC:1.8.7.3][EC:1.8.98.4][EC:1.8.98.5][EC:1.8.98.6]	hdrA2	heterodisulfide reductase subunit A2	0KRD4@eurNOG,0WQCM@methNOG,COG1148@NOG,arCOG02235@arNOG	4Fe-4S ferredoxin, iron-sulfur binding	benzoyl-CoA oxygenase component A	archaeon BMS3Bbin16	K03388	K03388	K03388	K03388
Hydrothermarchaeota_TVG13_SZUA-236___Ga0212232_1001011_7	56	K03388	[EC:1.8.7.3][EC:1.8.98.4][EC:1.8.98.5][EC:1.8.98.6]	hdrA2	heterodisulfide reductase subunit A2	COG1148@NOG	CoB--CoM heterodisulfide reductase activity	disulfide reductase	Candidatus Geothermarchaeota archaeon ex4572_27	K03388	K03388		K03388	K16886
Hydrothermarchaeota_TVG13_SZUA-236___Ga0212232_1001072_3	56	K03388	[EC:1.8.7.3][EC:1.8.98.4][EC:1.8.98.5][EC:1.8.98.6]	hdrA2	heterodisulfide reductase subunit A2	COG1148@NOG	CoB--CoM heterodisulfide reductase activity	putative glutamate synthase (NADPH) small subunit	archaeon BMS3Bbin16	K03388	K03388		K03388	K16886
Hydrothermarchaeota_TVG13_SZUA-236___Ga0212232_1001072_5	56	K03388	[EC:1.8.7.3][EC:1.8.98.4][EC:1.8.98.5][EC:1.8.98.6]	hdrA2	heterodisulfide reductase subunit A2	0KRD4@eurNOG,0WRNG@metNOG,COG1148@NOG,arCOG02235@arNOG	heterodisulfide reductase subunit A	disulfide reductase	Candidatus Bathyarchaeota archaeon ex4484_135	K03388	K03388		K03388
Hydrothermarchaeota_TVG13_SZUA-236___Ga0212232_1002142_1	56	K03388	[EC:1.8.7.3][EC:1.8.98.4][EC:1.8.98.5][EC:1.8.98.6]	hdrA2	heterodisulfide reductase subunit A2	0KRD4@eurNOG,0WJZ9@methaNOG,COG1148@NOG,COG1908@NOG,arCOG02235@arNOG,arCOG02476@arNOG	heterodisulfide reductase subunit A	iron-sulfur cluster-binding protein	Candidatus Syntrophoarchaeum caldarius	K03388	K03388		K03388
Hydrothermarchaeota_TVG13_SZUA-236___Ga0212232_1003158_3	56	K03388	[EC:1.8.7.3][EC:1.8.98.4][EC:1.8.98.5][EC:1.8.98.6]	hdrA2	heterodisulfide reductase subunit A2	0KRD4@eurNOG,0WRNG@metNOG,COG1148@NOG,arCOG02235@arNOG	heterodisulfide reductase subunit A	benzoyl-CoA oxygenase component A	archaeon BMS3Bbin16	K03388	K03388	K03388	K03388
HyVt-292___HyVt-292_k295_205904_2	56	K03389	[EC:1.8.7.3][EC:1.8.98.4][EC:1.8.98.5][EC:1.8.98.6]	hdrB2	heterodisulfide reductase subunit B2	086B8@bactNOG,0GAX8@delNOG,0HC89@dproNOG,17534@proNOG,COG2048@NOG	CoB--CoM heterodisulfide reductase	succinate dehydrogenase/fumarate reductase iron-sulfur subunit	archaeon BMS3Bbin15	K03389	K03389		K03389	K18928
HyVt-292___HyVt-292_k295_628806_3	56	K03389	[EC:1.8.7.3][EC:1.8.98.4][EC:1.8.98.5][EC:1.8.98.6]	hdrB2	heterodisulfide reductase subunit B2	086B8@bactNOG,0GAX8@delNOG,0HC89@dproNOG,17534@proNOG,COG2048@NOG	CoB--CoM heterodisulfide reductase	sn-glycerol-3-phosphate dehydrogenase subunit C	archaeon BMS3Bbin15	K03389	K03389		K03389	K18928
Hydrothermarchaeota_JdFR-18___2730021085	56	K03389	[EC:1.8.7.3][EC:1.8.98.4][EC:1.8.98.5][EC:1.8.98.6]	hdrB2	heterodisulfide reductase subunit B2	086B8@bactNOG,0ENXY@cloNOG,0NGV4@firmNOG,COG2048@NOG	CoB--CoM heterodisulfide reductase (EC 1.8.98.1)	sn-glycerol-3-phosphate dehydrogenase subunit C	archaeon BMS3Bbin15	K03389	K03389		K03389	K18928
Hydrothermarchaeota_JdFR-18___2730022197	56	K03389	[EC:1.8.7.3][EC:1.8.98.4][EC:1.8.98.5][EC:1.8.98.6]	hdrB2	heterodisulfide reductase subunit B2	0KRJ7@eurNOG,0WRGW@metNOG,COG2048@NOG,arCOG00338@arNOG	heterodisulfide reductase subunit b	CoB--CoM heterodisulfide reductase subunit B	Methanothermus fervidus	K03389	K03389	K03389	K00241
Hydrothermarchaeota_TVG10_SZUA-158___Ga0212224_1000401_19	56	K03389	[EC:1.8.7.3][EC:1.8.98.4][EC:1.8.98.5][EC:1.8.98.6]	hdrB2	heterodisulfide reductase subunit B2	086B8@bactNOG,0GAX8@delNOG,0HC89@dproNOG,17534@proNOG,COG2048@NOG	CoB--CoM heterodisulfide reductase	succinate dehydrogenase/fumarate reductase iron-sulfur subunit	archaeon BMS3Bbin15	K03389	K03389		K03389	K18928
Hydrothermarchaeota_TVG10_SZUA-158___Ga0212224_1001124_6	56	K03389	[EC:1.8.7.3][EC:1.8.98.4][EC:1.8.98.5][EC:1.8.98.6]	hdrB2	heterodisulfide reductase subunit B2	086B8@bactNOG,0GAX8@delNOG,0HC89@dproNOG,17534@proNOG,COG2048@NOG	CoB--CoM heterodisulfide reductase	succinate dehydrogenase/fumarate reductase iron-sulfur subunit	archaeon BMS3Bbin15	K03389	K03389		K03389	K18928
Hydrothermarchaeota_TVG10_SZUA-158___Ga0212224_1002216_4	56	K03389	[EC:1.8.7.3][EC:1.8.98.4][EC:1.8.98.5][EC:1.8.98.6]	hdrB2	heterodisulfide reductase subunit B2	086B8@bactNOG,0GAX8@delNOG,0HC89@dproNOG,17534@proNOG,COG2048@NOG	CoB--CoM heterodisulfide reductase	sn-glycerol-3-phosphate dehydrogenase subunit C	archaeon BMS3Bbin15	K03389	K03389		K03389	K18928
Hydrothermarchaeota_TVG13_SZUA-236___Ga0212232_1000177_23	56	K03389	[EC:1.8.7.3][EC:1.8.98.4][EC:1.8.98.5][EC:1.8.98.6]	hdrB2	heterodisulfide reductase subunit B2	086B8@bactNOG,0ENXY@cloNOG,0NGV4@firmNOG,COG2048@NOG	CoB--CoM heterodisulfide reductase (EC 1.8.98.1)	heterodisulfide reductase subunit B	Anaerolineae bacterium SM23_84	K03389	K03389		K03389	K18928
Hydrothermarchaeota_TVG13_SZUA-236___Ga0212232_1000177_24	56	K03389	[EC:1.8.7.3][EC:1.8.98.4][EC:1.8.98.5][EC:1.8.98.6]	hdrB2	heterodisulfide reductase subunit B2	086B8@bactNOG,0ENXY@cloNOG,0NGV4@firmNOG,COG2048@NOG	CoB--CoM heterodisulfide reductase (EC 1.8.98.1)	heterodisulfide reductase subunit B	Anaerolineae bacterium SM23_84	K03389	K03389		K03389	K18928
Hydrothermarchaeota_TVG13_SZUA-236___Ga0212232_1001783_2	56	K03389	[EC:1.8.7.3][EC:1.8.98.4][EC:1.8.98.5][EC:1.8.98.6]	hdrB2	heterodisulfide reductase subunit B2	086B8@bactNOG,0ENXY@cloNOG,0NGV4@firmNOG,COG2048@NOG	CoB--CoM heterodisulfide reductase (EC 1.8.98.1)	sn-glycerol-3-phosphate dehydrogenase subunit C	archaeon BMS3Bbin15	K03389	K03389	K03389	K00241	K18928
HyVt-292___HyVt-292_k295_628806_2	56	K03390	[EC:1.8.7.3][EC:1.8.98.4][EC:1.8.98.5][EC:1.8.98.6]	hdrC2	heterodisulfide reductase subunit C2	07TP2@bactNOG,0EW9W@cloNOG,0NPGC@firmNOG,COG1150@NOG	heterodisulfide reductase, subunit	succinate dehydrogenase iron-sulfur subunit	archaeon BMS3Bbin15	K03390	K03390		K03390	K08265
Hydrothermarchaeota_JdFR-18___2730021086	56	K03390	[EC:1.8.7.3][EC:1.8.98.4][EC:1.8.98.5][EC:1.8.98.6]	hdrC2	heterodisulfide reductase subunit C2	07TP2@bactNOG,0EW9W@cloNOG,0NPGC@firmNOG,COG1150@NOG	heterodisulfide reductase, subunit	succinate dehydrogenase iron-sulfur subunit	archaeon BMS3Bbin15	K03390	K03390	K03390	K03390	K08265
Hydrothermarchaeota_JdFR-18___2730022198	56	K03390	[EC:1.8.7.3][EC:1.8.98.4][EC:1.8.98.5][EC:1.8.98.6]	hdrC2	heterodisulfide reductase subunit C2	0KRGD@eurNOG,0WKSP@methaNOG,COG1150@NOG,arCOG00964@arNOG	heterodisulfide reductase subunit C	CoB--CoM heterodisulfide reductase subunit C	Euryarchaeota archaeon RBG_13_61_15	K03390	K03390	K03390	K00113
Hydrothermarchaeota_TVG10_SZUA-158___Ga0212224_1001124_5	56	K03390	[EC:1.8.7.3][EC:1.8.98.4][EC:1.8.98.5][EC:1.8.98.6]	hdrC2	heterodisulfide reductase subunit C2	07TP2@bactNOG,0EW9W@cloNOG,0NPGC@firmNOG,COG1150@NOG	heterodisulfide reductase, subunit	heterodisulfide reductase	Candidatus Atribacteria bacterium CG_4_10_14_3_um_filter_34_13	K03390	K03390		K03390	K08265
Hydrothermarchaeota_TVG10_SZUA-158___Ga0212224_1002216_5	56	K03390	[EC:1.8.7.3][EC:1.8.98.4][EC:1.8.98.5][EC:1.8.98.6]	hdrC2	heterodisulfide reductase subunit C2	07TP2@bactNOG,0EW9W@cloNOG,0NPGC@firmNOG,COG1150@NOG	heterodisulfide reductase, subunit	succinate dehydrogenase iron-sulfur subunit	archaeon BMS3Bbin15	K03390	K03390		K03390	K08265
Hydrothermarchaeota_TVG13_SZUA-236___Ga0212232_1001783_1	56	K03390	[EC:1.8.7.3][EC:1.8.98.4][EC:1.8.98.5][EC:1.8.98.6]	hdrC2	heterodisulfide reductase subunit C2	07TP2@bactNOG,0GC9H@delNOG,0HCPB@dproNOG,17IAH@proNOG,COG1150@NOG	heterodisulfide reductase, subunit	heterodisulfide reductase	Desulfotomaculum gibsoniae	K03390	K03390		K03390	K08265
Hydrothermarchaeota_TVG13_SZUA-236___Ga0212232_1001899_6	56	K03390	[EC:1.8.7.3][EC:1.8.98.4][EC:1.8.98.5][EC:1.8.98.6]	hdrC2	heterodisulfide reductase subunit C2	05DF6@bactNOG,COG0247@NOG	Fe-S oxidoreductase	Fe-S oxidoreductase	Dehalogenimonas sp. WBC-2	K03390	K03390			K21834
Hydrothermarchaeota_JdFR-18___2730020998	56	K08264	[EC:1.8.98.1]	hdrD	heterodisulfide reductase subunit D	0KRF3@eurNOG,0WJY2@methaNOG,COG0247@NOG,arCOG00333@arNOG	CoB-CoM heterodisulfide reductase	anaerobic glycerol-3-phosphate dehydrogenase subunit C	bacterium BMS3Bbin05	K08264	K08264		K08264
Hydrothermarchaeota_JdFR-18___2730022093	56	K08264	[EC:1.8.98.1]	hdrD	heterodisulfide reductase subunit D	0KRF3@eurNOG,0WJY2@methaNOG,COG0247@NOG,arCOG00333@arNOG	CoB-CoM heterodisulfide reductase	anaerobic glycerol-3-phosphate dehydrogenase subunit C	bacterium BMS3Bbin05	K08264	K08264		K08264
Hydrothermarchaeota_JdFR-18___2730022552	56	K08264	[EC:1.8.98.1]	hdrD	heterodisulfide reductase subunit D	0KRF3@eurNOG,COG0247@NOG,arCOG00333@arNOG	succinate dehydrogenase fumarate reductase iron-sulfur subunit	Fe-S oxidoreductase	Methanomassiliicoccales archaeon RumEn M1	K08264			K08264
		THF Wood–Ljungdahl pathway
HyVt-292___HyVt-292_k295_476727_4	57	K00297	[EC:1.5.1.20]	metF, MTHFR	methylenetetrahydrofolate reductase (NADPH)	07U2G@bactNOG,COG0685@NOG,COG2069@NOG	Methylenetetrahydrofolate reductase	bifunctional homocysteine S-methyltransferase/5,10-methylenetetrahydrofolate reductase	archaeon BMS3Bbin15	K00297			K00297	K00194
Hydrothermarchaeota_JdFR-18___2730021336	57	K00297	[EC:1.5.1.20]	metF, MTHFR	methylenetetrahydrofolate reductase (NADPH)	07U2G@bactNOG,COG0685@NOG,COG2069@NOG	Methylenetetrahydrofolate reductase	bifunctional homocysteine S-methyltransferase/5,10-methylenetetrahydrofolate reductase	archaeon BMS3Bbin15	K00297			K00297	K00194
Hydrothermarchaeota_TVG10_SZUA-158___Ga0212224_1000271_6	57	K00297	[EC:1.5.1.20]	metF, MTHFR	methylenetetrahydrofolate reductase (NADPH)	07U2G@bactNOG,COG0685@NOG,COG2069@NOG	Methylenetetrahydrofolate reductase	bifunctional homocysteine S-methyltransferase/5,10-methylenetetrahydrofolate reductase	archaeon BMS3Bbin15	K00297			K00297	K00194
Hydrothermarchaeota_TVG13_SZUA-236___Ga0212232_1000504_10	57	K00297	[EC:1.5.1.20]	metF, MTHFR	methylenetetrahydrofolate reductase (NADPH)	07UPV@bactNOG,0F4FQ@cloNOG,0P2R4@firmNOG,COG0685@NOG	Methylenetetrahydrofolate reductase	bifunctional homocysteine S-methyltransferase/5,10-methylenetetrahydrofolate reductase	archaeon BMS3Bbin15	K00297			K00297	K00297
HyVt-292___HyVt-292_k295_656873_1	49	K00197	[EC:2.1.1.245]	cdhE, acsC	acetyl-CoA decarbonylase/synthase complex subunit gamma	0KR9G@eurNOG,0WJVA@methaNOG,COG1456@NOG,arCOG01979@arNOG	acetyl-CoA decarbonylase synthase complex subunit gamma	corrinoid/iron-sulfur protein large subunit	archaeon BMS3Bbin15	K00197	K00197		K00197
Hydrothermarchaeota_JdFR-18___2730021906	49	K00197	[EC:2.1.1.245]	cdhE, acsC	acetyl-CoA decarbonylase/synthase complex subunit gamma	0KR9G@eurNOG,0WJVA@methaNOG,COG1456@NOG,arCOG01979@arNOG	acetyl-CoA decarbonylase synthase complex subunit gamma	corrinoid/iron-sulfur protein large subunit	archaeon BMS3Bbin15	K00197	K00197	K00197	K00197
Hydrothermarchaeota_JdFR-18___2730022548	49	K00197	[EC:2.1.1.245]	cdhE, acsC	acetyl-CoA decarbonylase/synthase complex subunit gamma	0KR9G@eurNOG,COG1456@NOG,arCOG01979@arNOG	acetyl-CoA decarbonylase synthase complex subunit gamma	CO dehydrogenase/acetyl-CoA synthase gamma subunit (corrinoid Fe-S protein)	Desulfomonile tiedjei DSM 6799	K00197	K00197		K00197
Hydrothermarchaeota_TVG10_SZUA-158___Ga0212224_1000148_11	49	K00197	[EC:2.1.1.245]	cdhE, acsC	acetyl-CoA decarbonylase/synthase complex subunit gamma	0KR9G@eurNOG,COG1456@NOG,arCOG00958@arNOG,arCOG01979@arNOG	acetyl-CoA decarbonylase synthase complex subunit gamma	copper oxidase	Kosmotoga pacifica	K00197			K00197
Hydrothermarchaeota_TVG10_SZUA-158___Ga0212224_1002578_6	49	K00197	[EC:2.1.1.245]	cdhE, acsC	acetyl-CoA decarbonylase/synthase complex subunit gamma	0KR9G@eurNOG,0WRSE@metNOG,COG1456@NOG,arCOG01979@arNOG	synthase, subunit	corrinoid/iron-sulfur protein large subunit	archaeon BMS3Bbin15	K00197	K00197	K00197	K00197
Hydrothermarchaeota_TVG13_SZUA-236___Ga0212232_1000177_17	49	K00197	[EC:2.1.1.245]	cdhE, acsC	acetyl-CoA decarbonylase/synthase complex subunit gamma	0KR9G@eurNOG,COG1456@NOG,arCOG01979@arNOG	acetyl-CoA decarbonylase synthase complex subunit gamma	corrinoid/iron-sulfur protein large subunit	archaeon BMS3Bbin15	K00197	K00197		K00197
Hydrothermarchaeota_TVG13_SZUA-236___Ga0212232_1002734_4	49	K00197	[EC:2.1.1.245]	cdhE, acsC	acetyl-CoA decarbonylase/synthase complex subunit gamma	0KR9G@eurNOG,COG1456@NOG,arCOG00958@arNOG,arCOG01979@arNOG	acetyl-CoA decarbonylase synthase complex subunit gamma	ferredoxin-2	bacterium BMS3Bbin06	K00197			K00197
HyVt-292___HyVt-292_k295_656873_3	49	K00194	[EC:2.1.1.245]	cdhD, acsD	acetyl-CoA decarbonylase/synthase complex subunit delta	0KRD2@eurNOG,0WRIE@metNOG,COG2069@NOG,arCOG01980@arNOG	Part of a complex that catalyzes the reversible cleavage of acetyl-CoA, allowing autotrophic growth from CO(2). Probably maintains the overall quaternary structure of the ACDS complex (By similarity)	corrinoid/iron-sulfur protein small subunit	archaeon BMS3Bbin15	K00194	K00194		K00194
Hydrothermarchaeota_JdFR-18___2730021908	49	K00194	[EC:2.1.1.245]	cdhD, acsD	acetyl-CoA decarbonylase/synthase complex subunit delta	0KRD2@eurNOG,0WRIE@metNOG,COG2069@NOG,arCOG01980@arNOG	Part of a complex that catalyzes the reversible cleavage of acetyl-CoA, allowing autotrophic growth from CO(2). Probably maintains the overall quaternary structure of the ACDS complex (By similarity)	corrinoid/iron-sulfur protein small subunit	archaeon BMS3Bbin15	K00194	K00194	K00194	K00194
Hydrothermarchaeota_TVG13_SZUA-236___Ga0212232_1001708_7	49	K00194	[EC:2.1.1.245]	cdhD, acsD	acetyl-CoA decarbonylase/synthase complex subunit delta	0KRD2@eurNOG,0WRIE@metNOG,COG2069@NOG,arCOG01980@arNOG	Part of a complex that catalyzes the reversible cleavage of acetyl-CoA, allowing autotrophic growth from CO(2). Probably maintains the overall quaternary structure of the ACDS complex (By similarity)	corrinoid/iron-sulfur protein small subunit	archaeon BMS3Bbin16	K00194	K00194	K00194	K00194
		F420 hydrogenase
HyVt-292___HyVt-292_k295_281113_4	58	K00441	[EC:1.12.98.1]	frhB	coenzyme F420 hydrogenase subunit beta	0KSG2@eurNOG,0WRB2@metNOG,COG1035@NOG,arCOG02650@arNOG,arCOG02651@arNOG	Coenzyme F420 hydrogenase	coenzyme F420-reducing hydrogenase subunit beta	archaeon BMS3Bbin15	K00441	K00441		K00441
HyVt-292___HyVt-292_k295_292724_3	58	K00441	[EC:1.12.98.1]	frhB	coenzyme F420 hydrogenase subunit beta	0KSG2@eurNOG,0WRB2@metNOG,COG1035@NOG,arCOG02650@arNOG	Coenzyme F420 hydrogenase	coenzyme F420-reducing hydrogenase subunit beta	archaeon BMS3Bbin15	K00441	K00441		K00441
HyVt-292___HyVt-292_k295_419944_9	58	K00441	[EC:1.12.98.1]	frhB	coenzyme F420 hydrogenase subunit beta	0KRJG@eurNOG,0WRCQ@metNOG,COG1035@NOG,arCOG02651@arNOG	hydrogenase subunit beta (EC 1.12.98.1)	coenzyme F420-reducing hydrogenase subunit beta	archaeon BMS3Bbin15	K00441	K00441	K21816	K00441
HyVt-292___HyVt-292_k295_683619_3	58	K00441	[EC:1.12.98.1]	frhB	coenzyme F420 hydrogenase subunit beta	0KUQZ@eurNOG,0WS75@metNOG,11IC0@NOG,arCOG00292@arNOG	formylmethanofuran dehydrogenase, subunit g	ferredoxin	archaeon BMS3Bbin15	K00441			K00441
HyVt-292___HyVt-292_k295_734109_5	58	K00441	[EC:1.12.98.1]	frhB	coenzyme F420 hydrogenase subunit beta	0KRJG@eurNOG,0WKMK@methaNOG,COG1035@NOG,COG3350@NOG,arCOG02650@arNOG,arCOG02651@arNOG	hydrogenase, subunit beta	coenzyme F420-reducing hydrogenase subunit beta	archaeon BMS3Bbin15	K00441	K00441		K00441
HyVt-292___HyVt-292_k295_751540_4	58	K00441	[EC:1.12.98.1]	frhB	coenzyme F420 hydrogenase subunit beta	0KRJG@eurNOG,0WRCQ@metNOG,COG1035@NOG,arCOG02651@arNOG	hydrogenase subunit beta (EC 1.12.98.1)	coenzyme F420-reducing hydrogenase subunit beta	archaeon BMS3Bbin15	K00441	K00441		K00441
Hydrothermarchaeota_JdFR-18___2730020657	58	K00441	[EC:1.12.98.1]	frhB	coenzyme F420 hydrogenase subunit beta	0KSG2@eurNOG,0WRB2@metNOG,COG1035@NOG,arCOG02650@arNOG,arCOG02651@arNOG	Coenzyme F420 hydrogenase	coenzyme F420-reducing hydrogenase subunit beta	archaeon BMS3Bbin15	K00441	K00441		K00441
Hydrothermarchaeota_JdFR-18___2730020791	58	K00441	[EC:1.12.98.1]	frhB	coenzyme F420 hydrogenase subunit beta	0KRJG@eurNOG,COG1035@NOG,arCOG02651@arNOG	hydrogenase, subunit beta	coenzyme F420-reducing hydrogenase subunit beta	uncultured archaeon GZfos18B6	K00441	K00441		K00441
Hydrothermarchaeota_JdFR-18___2730020793	58	K00441	[EC:1.12.98.1]	frhB	coenzyme F420 hydrogenase subunit beta	0KRJG@eurNOG,0WRCQ@metNOG,COG1035@NOG,arCOG02651@arNOG	hydrogenase subunit beta (EC 1.12.98.1)	coenzyme F420-reducing hydrogenase subunit beta	archaeon BMS3Bbin15	K00441	K00441		K00441
Hydrothermarchaeota_JdFR-18___2730021463	58	K00441	[EC:1.12.98.1]	frhB	coenzyme F420 hydrogenase subunit beta	0KRJG@eurNOG,COG1035@NOG,arCOG02651@arNOG	hydrogenase, subunit beta	coenzyme F420 hydrogenase/dehydrogenase subunit beta domain-containing protein	Archaeoglobus profundus	K00441	K00441	K21231	K00441
Hydrothermarchaeota_JdFR-18___2730021640	58	K00441	[EC:1.12.98.1]	frhB	coenzyme F420 hydrogenase subunit beta	0KUQZ@eurNOG,0WR23@methNOG,11IC0@NOG,arCOG00292@arNOG	4Fe-4S ferredoxin iron-sulfur binding domain-containing protein	ferredoxin	archaeon BMS3Bbin15	K00441			K00441
Hydrothermarchaeota_JdFR-18___2730021817	58	K00441	[EC:1.12.98.1]	frhB	coenzyme F420 hydrogenase subunit beta	0KSG2@eurNOG,0WRB2@metNOG,COG1035@NOG,arCOG02650@arNOG,arCOG02651@arNOG	Coenzyme F420 hydrogenase	hydrogenase	Methanobacterium lacus	K00441	K00441		K00441
Hydrothermarchaeota_TVG10_SZUA-158___Ga0212224_1000433_3	58	K00441	[EC:1.12.98.1]	frhB	coenzyme F420 hydrogenase subunit beta	0KUQZ@eurNOG,0WR23@methNOG,11IC0@NOG,arCOG00292@arNOG	4Fe-4S ferredoxin iron-sulfur binding domain-containing protein	ferredoxin	archaeon BMS3Bbin15	K00441			K00441
Hydrothermarchaeota_TVG10_SZUA-158___Ga0212224_1001234_4	58	K00441	[EC:1.12.98.1]	frhB	coenzyme F420 hydrogenase subunit beta	0KSG2@eurNOG,0WRB2@metNOG,COG1035@NOG,arCOG02650@arNOG,arCOG02651@arNOG	Coenzyme F420 hydrogenase	coenzyme F420-reducing hydrogenase subunit beta	archaeon BMS3Bbin15	K00441	K00441		K00441
Hydrothermarchaeota_TVG10_SZUA-158___Ga0212224_1001451_5	58	K00441	[EC:1.12.98.1]	frhB	coenzyme F420 hydrogenase subunit beta	0KRJG@eurNOG,0WRCQ@metNOG,COG1035@NOG,arCOG02651@arNOG	hydrogenase subunit beta (EC 1.12.98.1)	coenzyme F420-reducing hydrogenase subunit beta	archaeon BMS3Bbin15	K00441	K00441	K21816	K00441
Hydrothermarchaeota_TVG10_SZUA-158___Ga0212224_1003166_5	58	K00441	[EC:1.12.98.1]	frhB	coenzyme F420 hydrogenase subunit beta	0KSG2@eurNOG,0WRB2@metNOG,COG1035@NOG,arCOG02650@arNOG,arCOG02651@arNOG	Coenzyme F420 hydrogenase	coenzyme F420-reducing hydrogenase subunit beta	archaeon BMS3Bbin15	K00441	K00441		K00441
Hydrothermarchaeota_TVG13_SZUA-236___Ga0212232_1000794_5	58	K00441	[EC:1.12.98.1]	frhB	coenzyme F420 hydrogenase subunit beta	0KRRE@eurNOG,COG1035@NOG,arCOG02650@arNOG	Coenzyme F420 hydrogenase	NADH-quinone oxidoreductase subunit I	archaeon BMS3Bbin16	K00441	K00441	K22174	K00441
Hydrothermarchaeota_TVG13_SZUA-236___Ga0212232_1001025_8	58	K00441	[EC:1.12.98.1]	frhB	coenzyme F420 hydrogenase subunit beta	0KRJG@eurNOG,COG1035@NOG,arCOG02651@arNOG	hydrogenase, subunit beta	coenzyme F420-reducing hydrogenase subunit beta	archaeon BMS3Bbin16	K00441	K00441		K00441
Hydrothermarchaeota_TVG13_SZUA-236___Ga0212232_1001072_2	58	K00441	[EC:1.12.98.1]	frhB	coenzyme F420 hydrogenase subunit beta	0KRJG@eurNOG,COG1035@NOG,arCOG02651@arNOG	hydrogenase, subunit beta	coenzyme F420-reducing hydrogenase subunit beta	Candidatus Syntrophoarchaeum butanivorans	K00441	K00441		K00441
Hydrothermarchaeota_TVG13_SZUA-236___Ga0212232_1001370_5	58	K00441	[EC:1.12.98.1]	frhB	coenzyme F420 hydrogenase subunit beta	0KRRE@eurNOG,COG1035@NOG,arCOG02650@arNOG	Coenzyme F420 hydrogenase	Coenzyme F420 hydrogenase	Methanotorris igneus Kol 5	K00441	K00441	K00441	K00441
Hydrothermarchaeota_TVG13_SZUA-236___Ga0212232_1001924_2	58	K00441	[EC:1.12.98.1]	frhB	coenzyme F420 hydrogenase subunit beta	0KRRE@eurNOG,0WQE9@methNOG,COG1035@NOG,COG2221@NOG,arCOG02061@arNOG,arCOG02650@arNOG	Nitrite and sulphite reductase 4Fe-4S region	coenzyme F420-reducing hydrogenase subunit beta	archaeon BMS3Bbin16	K00441	K00441		K00441
Hydrothermarchaeota_TVG13_SZUA-236___Ga0212232_1002296_2	58	K00441	[EC:1.12.98.1]	frhB	coenzyme F420 hydrogenase subunit beta	0KSG2@eurNOG,0WRB2@metNOG,COG1035@NOG,arCOG02650@arNOG,arCOG02651@arNOG	Coenzyme F420 hydrogenase	coenzyme F420-reducing hydrogenase subunit beta	archaeon BMS3Bbin15	K00441	K00441		K00441
		TCA cycle
Hydrothermarchaeota_TVG13_SZUA-236___Ga0212232_1000298_12	59	K01681	[EC:4.2.1.3]	ACO, acnA	aconitate hydratase	08I0Z@bactNOG,0GSVH@delNOG,0HS99@dproNOG,172GV@proNOG,COG1048@NOG	Aconitate hydratase	2,3-dimethylmalate dehydratase large subunit	archaeon BMS3Bbin16	K01681	K01681	K01681	K01681	K20930
Hydrothermarchaeota_JdFR-18___2730021559	60	K00031	[EC:1.1.1.42]	IDH1, IDH2, icd	isocitrate dehydrogenase	0KS43@eurNOG,COG0538@NOG,arCOG01164@arNOG	Isocitrate dehydrogenase	isocitrate dehydrogenase [NADP]	NADP] [bacterium BMS3Abin05	K00031	K00031	K00031	K00031
Hydrothermarchaeota_TVG13_SZUA-236___Ga0212232_1002012_1	60	K00030	[EC:1.1.1.41]	IDH3	isocitrate dehydrogenase (NAD+)	05C0C@bactNOG,0ENXJ@cloNOG,0NDG8@firmNOG,COG0473@NOG	Catalyzes the oxidation of 3-carboxy-2-hydroxy-4- methylpentanoate (3-isopropylmalate) to 3-carboxy-4-methyl-2- oxopentanoate. The product decarboxylates to 4-methyl-2 oxopentanoate (By similarity)	isocitrate dehydrogenase	Chloroflexi bacterium RBG_13_56_8	K00030	K00030		K00030	K17753
Hydrothermarchaeota_TVG13_SZUA-236___Ga0212232_1002012_2	60	K00030	[EC:1.1.1.41]	IDH3	isocitrate dehydrogenase (NAD+)	05C0C@bactNOG,0ENXJ@cloNOG,0NDG8@firmNOG,COG0473@NOG	Catalyzes the oxidation of 3-carboxy-2-hydroxy-4- methylpentanoate (3-isopropylmalate) to 3-carboxy-4-methyl-2- oxopentanoate. The product decarboxylates to 4-methyl-2 oxopentanoate (By similarity)	isocitrate dehydrogenase [NADP]	NADP] [bacterium BMS3Abin01	K00030	K00030		K00030	K17753
HyVt-292___HyVt-292_k295_141171_4	61	K00382	[EC:1.8.1.4]	DLD, lpd, pdhD	dihydrolipoamide dehydrogenase	01RMH@aproNOG,07QN2@bactNOG,16Q3B@proNOG,COG1249@NOG	mercuric reductase	alkylmercury lyase	archaeon BMS3Bbin15	K00382			K00382	K21739
HyVt-292___HyVt-292_k295_16821_3	61	K00382	[EC:1.8.1.4]	DLD, lpd, pdhD	dihydrolipoamide dehydrogenase	02I2R@arcNOG,0KS32@eurNOG,COG1249@NOG,arCOG01068@arNOG	Pyridine nucleotide-disulphide oxidoreductase	mycothione reductase	archaeon BMS3Bbin15	K00382	K00382	K00382	K00382
Hydrothermarchaeota_TVG10_SZUA-158___Ga0212224_1001258_7	61	K00382	[EC:1.8.1.4]	DLD, lpd, pdhD	dihydrolipoamide dehydrogenase	02I2R@arcNOG,0KS32@eurNOG,COG1249@NOG,arCOG01068@arNOG	Pyridine nucleotide-disulphide oxidoreductase	mycothione reductase	archaeon BMS3Bbin15	K00382	K00382	K00382	K00382
Hydrothermarchaeota_TVG10_SZUA-158___Ga0212224_1001274_6	61	K00382	[EC:1.8.1.4]	DLD, lpd, pdhD	dihydrolipoamide dehydrogenase	01RMH@aproNOG,07QN2@bactNOG,16Q3B@proNOG,COG1249@NOG	mercuric reductase	alkylmercury lyase	archaeon BMS3Bbin15	K00382			K00382	K21739
HyVt-292___HyVt-292_k295_282505_1	61	K00174	[EC:1.2.7.3][EC:1.2.7.11]	korA, oorA, oforA	2-oxoglutarate/2-oxoacid ferredoxin oxidoreductase subunit alpha	02HI8@arcNOG,02TDP@arNOG,0KRTF@eurNOG,COG0674@NOG,COG1014@NOG,arCOG01606@arNOG	Thiamine pyrophosphate enzyme, N-terminal TPP binding domain	2-oxoglutarate oxidoreductase subunit KorA	archaeon BMS3Bbin15	K00174	K00174		K00169
HyVt-292___HyVt-292_k295_94974_9	61	K00174	[EC:1.2.7.3][EC:1.2.7.11]	korA, oorA, oforA	2-oxoglutarate/2-oxoacid ferredoxin oxidoreductase subunit alpha	0KREH@eurNOG,COG0674@NOG,arCOG01607@arNOG	2-oxoglutarate ferredoxin oxidoreductase subunit alpha	2-oxoglutarate oxidoreductase subunit KorA	archaeon BMS3Bbin15	K00174	K00174	K00174	K00174
Hydrothermarchaeota_TVG10_SZUA-158___Ga0212224_1000401_15	61	K00174	[EC:1.2.7.3][EC:1.2.7.11]	korA, oorA, oforA	2-oxoglutarate/2-oxoacid ferredoxin oxidoreductase subunit alpha	0KREH@eurNOG,COG0674@NOG,arCOG01607@arNOG	2-oxoglutarate ferredoxin oxidoreductase subunit alpha	2-oxoglutarate oxidoreductase subunit KorA	archaeon BMS3Bbin15	K00174	K00174	K00174	K00174
Hydrothermarchaeota_TVG10_SZUA-158___Ga0212224_1001253_6	61	K00174	[EC:1.2.7.3][EC:1.2.7.11]	korA, oorA, oforA	2-oxoglutarate/2-oxoacid ferredoxin oxidoreductase subunit alpha	02HI8@arcNOG,02TDP@arNOG,0KRTF@eurNOG,COG0674@NOG,COG1014@NOG,arCOG01606@arNOG	Thiamine pyrophosphate enzyme, N-terminal TPP binding domain	2-oxoglutarate oxidoreductase subunit KorA	archaeon BMS3Bbin15	K00174	K00174	K00174	K00169
Hydrothermarchaeota_TVG13_SZUA-236___Ga0212232_1000298_11	61	K00174	[EC:1.2.7.3][EC:1.2.7.11]	korA, oorA, oforA	2-oxoglutarate/2-oxoacid ferredoxin oxidoreductase subunit alpha	02TDP@arNOG,0KRTF@eurNOG,0WKNY@methaNOG,COG0674@NOG,COG1014@NOG,arCOG01606@arNOG	Pyruvate flavodoxin ferredoxin oxidoreductase domain protein	pyruvate flavodoxin/ferredoxin oxidoreductase-like protein	Methanolobus sp. T82-4	K00174	K00174	K00174	K00169
HyVt-292___HyVt-292_k295_282505_2	61	K00175	[EC:1.2.7.3][EC:1.2.7.11]	korB, oorB, oforB	2-oxoglutarate/2-oxoacid ferredoxin oxidoreductase subunit beta	02GZ3@arcNOG,0KRT8@eurNOG,COG1013@NOG,arCOG01599@arNOG	Thiamine pyrophosphate enzyme, C-terminal TPP binding domain	2-oxoglutarate oxidoreductase subunit KorB	archaeon BMS3Bbin15	K00175	K00175	K00175	K00170
HyVt-292___HyVt-292_k295_94974_10	61	K00175	[EC:1.2.7.3][EC:1.2.7.11]	korB, oorB, oforB	2-oxoglutarate/2-oxoacid ferredoxin oxidoreductase subunit beta	0KRSG@eurNOG,COG1013@NOG,arCOG01599@arNOG	2-oxoglutarate ferredoxin oxidoreductase subunit beta	2-oxoglutarate oxidoreductase subunit KorB	archaeon BMS3Bbin15	K00175	K00175	K00175	K00170
Hydrothermarchaeota_TVG10_SZUA-158___Ga0212224_1000401_16	61	K00175	[EC:1.2.7.3][EC:1.2.7.11]	korB, oorB, oforB	2-oxoglutarate/2-oxoacid ferredoxin oxidoreductase subunit beta	0KRSG@eurNOG,COG1013@NOG,arCOG01599@arNOG	2-oxoglutarate ferredoxin oxidoreductase subunit beta	2-oxoglutarate oxidoreductase subunit KorB	archaeon BMS3Bbin15	K00175	K00175	K00175	K00170
Hydrothermarchaeota_TVG10_SZUA-158___Ga0212224_1001253_7	61	K00175	[EC:1.2.7.3][EC:1.2.7.11]	korB, oorB, oforB	2-oxoglutarate/2-oxoacid ferredoxin oxidoreductase subunit beta	02F56@aquNOG,05DQU@bactNOG,COG1013@NOG	pyruvate ferredoxin flavodoxin oxidoreductase, beta subunit	2-oxoglutarate oxidoreductase subunit KorB	archaeon BMS3Bbin15	K00175	K00175	K00175	K00175	K19071
Hydrothermarchaeota_TVG13_SZUA-236___Ga0212232_1000298_10	61	K00175	[EC:1.2.7.3][EC:1.2.7.11]	korB, oorB, oforB	2-oxoglutarate/2-oxoacid ferredoxin oxidoreductase subunit beta	0KRT8@eurNOG,0WJZI@methaNOG,COG1013@NOG,arCOG01599@arNOG	oxidoreductase beta subunit	2-oxoacid ferredoxin oxidoreductase subunit beta	Methanococcoides burtonii	K00175	K00175	K00175	K00170
HyVt-292___HyVt-292_k295_735534_4	61	K00176	[EC:1.2.7.3]	korD, oorD	2-oxoglutarate ferredoxin oxidoreductase subunit delta	COG1146@NOG,arCOG00959@arNOG	4Fe-4S ferredoxin, iron-sulfur binding	ferredoxin-2	archaeon BMS3Bbin15	K00176			K00176
HyVt-292___HyVt-292_k295_94974_8	61	K00176	[EC:1.2.7.3]	korD, oorD	2-oxoglutarate ferredoxin oxidoreductase subunit delta	02TFJ@arNOG,0M230@eurNOG,0WPN7@methaNOG,11ZXJ@NOG	2-oxoglutarate ferredoxin oxidoreductase, delta subunit	2-oxoglutarate-acceptor oxidoreductase subunit OorD	archaeon BMS3Bbin15	K00176	K00176	K00176	K00176
Hydrothermarchaeota_JdFR-18___2730020672	61	K00176	[EC:1.2.7.3]	korD, oorD	2-oxoglutarate ferredoxin oxidoreductase subunit delta	COG1146@NOG,arCOG00959@arNOG	4Fe-4S ferredoxin, iron-sulfur binding	ferredoxin	Deltaproteobacteria bacterium RBG_13_49_15	K00176			K00176
Hydrothermarchaeota_TVG10_SZUA-158___Ga0212224_1000401_12	61	K00176	[EC:1.2.7.3]	korD, oorD	2-oxoglutarate ferredoxin oxidoreductase subunit delta	02TFJ@arNOG,0M230@eurNOG,0WPN7@methaNOG,11ZXJ@NOG	2-oxoglutarate ferredoxin oxidoreductase, delta subunit	2-oxoglutarate-acceptor oxidoreductase subunit OorD	archaeon BMS3Bbin15	K00176	K00176		K00176
Hydrothermarchaeota_TVG10_SZUA-158___Ga0212224_1000742_9	61	K00176	[EC:1.2.7.3]	korD, oorD	2-oxoglutarate ferredoxin oxidoreductase subunit delta	COG1146@NOG,arCOG00959@arNOG	4Fe-4S ferredoxin, iron-sulfur binding	ferredoxin-2	archaeon BMS3Bbin15	K00176			K00176
HyVt-292___HyVt-292_k295_94974_11	61	K00177	[EC:1.2.7.3]	korC, oorC	2-oxoglutarate ferredoxin oxidoreductase subunit gamma	0KT8M@eurNOG,0WRT3@metNOG,COG1014@NOG,arCOG01602@arNOG	2-oxoglutarate ferredoxin oxidoreductase subunit gamma	2-oxoglutarate ferredoxin oxidoreductase subunit gamma	archaeon BMS3Bbin15	K00177	K00177	K00177	K00177
Hydrothermarchaeota_TVG10_SZUA-158___Ga0212224_1000401_17	61	K00177	[EC:1.2.7.3]	korC, oorC	2-oxoglutarate ferredoxin oxidoreductase subunit gamma	0KT8M@eurNOG,0WRT3@metNOG,COG1014@NOG,arCOG01602@arNOG	2-oxoglutarate ferredoxin oxidoreductase subunit gamma	2-oxoglutarate ferredoxin oxidoreductase subunit gamma	archaeon BMS3Bbin15	K00177	K00177	K00177	K00177
HyVt-292___HyVt-292_k295_315378_1	62	K01902	[EC:6.2.1.5]	sucD	succinyl-CoA synthetase alpha subunit	05CH8@bactNOG,0ENQD@cloNOG,0NDZZ@firmNOG,COG0074@NOG	Succinyl-CoA ligase ADP-forming subunit alpha	succinyl-CoA ligase [ADP-forming] subunit alpha	ADP-forming] subunit alpha [archaeon BMS3Bbin15	K01902	K01902	K01902	K01902	K02381
Hydrothermarchaeota_JdFR-18___2730021388	62	K01902	[EC:6.2.1.5]	sucD	succinyl-CoA synthetase alpha subunit	0FBDE@creNOG,COG0074@NOG,arCOG01339@arNOG	Succinyl-CoA ligase ADP-forming subunit alpha	succinyl-CoA ligase [ADP-forming] subunit alpha	ADP-forming] subunit alpha [archaeon BMS3Bbin15	K01902	K01902		K01902
Hydrothermarchaeota_TVG10_SZUA-158___Ga0212224_1001572_8	62	K01902	[EC:6.2.1.5]	sucD	succinyl-CoA synthetase alpha subunit	05CH8@bactNOG,0ENQD@cloNOG,0NDZZ@firmNOG,COG0074@NOG	Succinyl-CoA ligase ADP-forming subunit alpha	succinyl-CoA ligase [ADP-forming] subunit alpha	ADP-forming] subunit alpha [archaeon BMS3Bbin15	K01902	K01902	K01902	K01902	K02381
HyVt-292___HyVt-292_k295_315378_2	62	K01903	[EC:6.2.1.5]	sucC	succinyl-CoA synthetase beta subunit	05CMV@bactNOG,0D1TA@chloNOG,COG0045@NOG	succinyl-CoA synthetase subunit beta	succinyl-CoA ligase [ADP-forming] subunit beta	ADP-forming] subunit beta [archaeon BMS3Bbin15	K01903	K01903	K01903	K01903	K01903
Hydrothermarchaeota_JdFR-18___2730021389	62	K01903	[EC:6.2.1.5]	sucC	succinyl-CoA synthetase beta subunit	0KRH5@eurNOG,0WRI9@metNOG,COG0045@NOG,arCOG01337@arNOG	succinyl-CoA synthetase subunit beta	succinyl-CoA ligase [ADP-forming] subunit beta	ADP-forming] subunit beta [archaeon BMS3Bbin15	K01903	K01903	K01900	K01903
Hydrothermarchaeota_TVG10_SZUA-158___Ga0212224_1001572_6	62	K01903	[EC:6.2.1.5]	sucC	succinyl-CoA synthetase beta subunit	0KRH5@eurNOG,COG0045@NOG,arCOG01337@arNOG	succinyl-CoA synthetase subunit beta	succinyl-CoA ligase [ADP-forming] subunit beta	ADP-forming] subunit beta [archaeon BMS3Bbin15	K01903	K01903		K01903
Hydrothermarchaeota_TVG10_SZUA-158___Ga0212224_1001572_7	62	K01903	[EC:6.2.1.5]	sucC	succinyl-CoA synthetase beta subunit	0KRH5@eurNOG,0WPUD@methNOG,COG0045@NOG,arCOG01337@arNOG	succinyl-CoA synthetase subunit beta	succinyl-CoA ligase [ADP-forming] subunit beta	ADP-forming] subunit beta [archaeon BMS3Bbin15	K01903	K01903		K01903
Hydrothermarchaeota_JdFR-18___2730020609	63	K00239	[EC:1.3.5.1][EC:1.3.5.4]	sdhA, frdA	succinate dehydrogenase / fumarate reductase, flavoprotein subunit	0KRBI@eurNOG,0WJZB@methaNOG,COG1053@NOG,arCOG00571@arNOG	succinate dehydrogenase flavoprotein subunit	FAD-binding protein	Candidatus Methanoperedens nitroreducens	K00239	K00239	K00239	K00239
Hydrothermarchaeota_JdFR-18___2730020607	63	K00240	[EC:1.3.5.1][EC:1.3.5.4]	sdhB, frdB	succinate dehydrogenase / fumarate reductase, iron-sulfur subunit	0KTQ6@eurNOG,0WJVD@methaNOG,COG0479@NOG,arCOG00962@arNOG	succinate dehydrogenase and fumarate reductase iron-sulfur protein (EC 1.3.99.1)	succinate dehydrogenase/fumarate reductase iron-sulfur subunit	Candidatus Methanoperedens sp. BLZ2	K00240	K00240	K00240	K00240
Hydrothermarchaeota_JdFR-18___2730020608	63	K00241		sdhC, frdC	succinate dehydrogenase / fumarate reductase, cytochrome b subunit			succinate dehydrogenase	Candidatus Methanoperedens nitroreducens	K00241	K00241
HyVt-292___HyVt-292_k295_191850_2	63	K18560		frdE	NADH-dependent fumarate reductase subunit E	05D3S@bactNOG,COG0437@NOG	4Fe-4S Ferredoxin, iron-sulfur binding domain protein	tetrathionate reductase subunit B precursor	archaeon BMS3Bbin15	K18560		K18560	K18560	K21308
Hydrothermarchaeota_JdFR-18___2730020711	63	K18560		frdE	NADH-dependent fumarate reductase subunit E	05QAX@bactNOG,0GECP@delNOG,0HF73@dproNOG,16T2V@proNOG,COG0437@NOG	4Fe-4S Ferredoxin iron-sulfur binding domain protein	tetrathionate reductase subunit B precursor	archaeon BMS3Bbin15	K18560		K18560		K21308
Hydrothermarchaeota_TVG10_SZUA-158___Ga0212224_1001402_5	63	K18560		frdE	NADH-dependent fumarate reductase subunit E	05D3S@bactNOG,COG0437@NOG	4Fe-4S Ferredoxin, iron-sulfur binding domain protein	tetrathionate reductase subunit B precursor	archaeon BMS3Bbin15	K18560		K18560	K18560	K21308
HyVt-292___HyVt-292_k295_77097_8	63	K18209	[EC:1.3.4.1]	tfrA	fumarate reductase (CoM/CoB) subunit A	0KRBI@eurNOG,0WRMN@metNOG,COG1053@NOG,arCOG00571@arNOG	succinate dehydrogenase flavoprotein subunit (EC 1.3.5.1)	L-aspartate oxidase	archaeon BMS3Bbin15	K18209	K18209	K00278	K00239
Hydrothermarchaeota_TVG10_SZUA-158___Ga0212224_1000575_3	63	K18209	[EC:1.3.4.1]	tfrA	fumarate reductase (CoM/CoB) subunit A	0KRBI@eurNOG,0WRMN@metNOG,COG1053@NOG,arCOG00571@arNOG	succinate dehydrogenase flavoprotein subunit (EC 1.3.5.1)	L-aspartate oxidase	archaeon BMS3Bbin15	K18209	K18209	K18209	K00239
Hydrothermarchaeota_TVG10_SZUA-158___Ga0212224_1000575_2	63	K18210	[EC:1.3.4.1]	tfrB	fumarate reductase (CoM/CoB) subunit B	0KRF3@eurNOG,0WRIV@metNOG,COG0247@NOG,COG0479@NOG,arCOG00333@arNOG,arCOG00963@arNOG	fumarate reductase iron-sulfur	fumarate reductase iron-sulfur subunit	archaeon BMS3Bbin15	K18210	K18210	K18210	K00113
HyVt-292___HyVt-292_k295_168457_3	64	K01677	[EC:4.2.1.2]	E4.2.1.2AA, fumA	fumarate hydratase subunit alpha	08JSW@bactNOG,0F7F4@cloNOG,0P6QR@firmNOG,COG1951@NOG	Fe-S type, tartrate fumarate subfamily, alpha	L(+)-tartrate dehydratase subunit alpha	archaeon BMS3Bbin15	K01677	K01677	K01677	K01677	K03779
Hydrothermarchaeota_TVG10_SZUA-158___Ga0212224_1000433_6	64	K01677	[EC:4.2.1.2]	E4.2.1.2AA, fumA	fumarate hydratase subunit alpha	08JSW@bactNOG,0F7F4@cloNOG,0P6QR@firmNOG,COG1951@NOG	Fe-S type, tartrate fumarate subfamily, alpha	L(+)-tartrate dehydratase subunit alpha	archaeon BMS3Bbin15	K01677	K01677	K01677	K01677	K03779
HyVt-292___HyVt-292_k295_168457_2	64	K01678	[EC:4.2.1.2]	E4.2.1.2AB, fumB	fumarate hydratase subunit beta	07GFK@bactNOG,0ERT3@cloNOG,0NH6A@firmNOG,COG1838@NOG	Fe-S type, tartrate fumarate subfamily, beta	fumarate hydratase class I, aerobic	archaeon BMS3Bbin15	K01678	K01678	K01678	K01676	K03780
HyVt-292___HyVt-292_k295_683619_1	64	K01678	[EC:4.2.1.2]	E4.2.1.2AB, fumB	fumarate hydratase subunit beta	07GFK@bactNOG,0ERT3@cloNOG,0NH6A@firmNOG,COG1838@NOG	Fe-S type, tartrate fumarate subfamily, beta	fumarate hydratase class I, aerobic	archaeon BMS3Bbin15	K01678	K01678		K01676	K03780
Hydrothermarchaeota_TVG10_SZUA-158___Ga0212224_1000433_5	64	K01678	[EC:4.2.1.2]	E4.2.1.2AB, fumB	fumarate hydratase subunit beta	07GFK@bactNOG,0ERT3@cloNOG,0NH6A@firmNOG,COG1838@NOG	Fe-S type, tartrate fumarate subfamily, beta	fumarate hydratase class I, aerobic	archaeon BMS3Bbin15	K01678	K01678	K01678	K01676	K03780
Hydrothermarchaeota_TVG13_SZUA-236___Ga0212232_1003535_3	64	K01679	[EC:4.2.1.2]	E4.2.1.2B, fumC, FH	fumarate hydratase, class II	05C9Q@bactNOG,0EP44@cloNOG,0NDIE@firmNOG,COG0114@NOG	fumarate hydratase class II	fumarate hydratase class II	bacterium BMS3Abin04	K01679	K01679	K01679	K01679	K01679
Hydrothermarchaeota_TVG13_SZUA-236___Ga0212232_1004194_4	65	K00024	[EC:1.1.1.37]	mdh	malate dehydrogenase	05C80@bactNOG,1CG44@therNOG,COG0039@NOG	L-lactate dehydrogenase	L-lactate dehydrogenase	archaeon BMS3Bbin15	K00024	K00024		K00016	K00051
HyVt-292___HyVt-292_k295_658071_11	66	K01959	[EC:6.4.1.1]	pycA	pyruvate carboxylase subunit A	0KRTU@eurNOG,0WKIK@methaNOG,COG0439@NOG,arCOG01590@arNOG	Pyruvate carboxylase, subunit A	biotin carboxylase	archaeon BMS3Bbin15	K01959	K01959	K01961	K01959
Hydrothermarchaeota_JdFR-18___2730020970	66	K01959	[EC:6.4.1.1]	pycA	pyruvate carboxylase subunit A	0KRTU@eurNOG,0WKIK@methaNOG,COG0439@NOG,arCOG01590@arNOG	Pyruvate carboxylase, subunit A	biotin carboxylase	archaeon BMS3Bbin15	K01959	K01959	K01961	K01959
Hydrothermarchaeota_TVG10_SZUA-158___Ga0212224_1000588_6	66	K01959	[EC:6.4.1.1]	pycA	pyruvate carboxylase subunit A	0KRTU@eurNOG,0WKIK@methaNOG,COG0439@NOG,arCOG01590@arNOG	Pyruvate carboxylase, subunit A	biotin carboxylase	archaeon BMS3Bbin15	K01959	K01959	K01961	K01959
Hydrothermarchaeota_TVG13_SZUA-236___Ga0212232_1000177_18	66	K01959	[EC:6.4.1.1]	pycA	pyruvate carboxylase subunit A	0KRTU@eurNOG,0WKIK@methaNOG,COG0439@NOG,arCOG01590@arNOG	Pyruvate carboxylase, subunit A	acetyl-CoA carboxylase biotin carboxylase subunit	Candidatus Methanoperedens nitroreducens	K01959	K01959	K01958	K01959
HyVt-292___HyVt-292_k295_8338_4	66	K01960	[EC:6.4.1.1]	pycB	pyruvate carboxylase subunit B	0KRKZ@eurNOG,0WK6J@methaNOG,COG0511@NOG,COG5016@NOG,arCOG02095@arNOG	pyruvate carboxylase subunit B	2-oxoglutarate carboxylase large subunit	archaeon BMS3Bbin15	K01960	K01960	K01960	K00627
Hydrothermarchaeota_JdFR-18___2730020972	66	K01960	[EC:6.4.1.1]	pycB	pyruvate carboxylase subunit B	0KRKZ@eurNOG,0WK6J@methaNOG,COG0511@NOG,COG5016@NOG,arCOG02095@arNOG	pyruvate carboxylase subunit B	oxaloacetate decarboxylase subunit alpha	Methanosarcina mazei	K01960	K01960	K01960	K00627
Hydrothermarchaeota_TVG10_SZUA-158___Ga0212224_1001155_3	66	K01960	[EC:6.4.1.1]	pycB	pyruvate carboxylase subunit B	0KRKZ@eurNOG,0WK6J@methaNOG,COG0511@NOG,COG5016@NOG,arCOG02095@arNOG	pyruvate carboxylase subunit B	2-oxoglutarate carboxylase large subunit	archaeon BMS3Bbin15	K01960	K01960	K01960	K00627
Hydrothermarchaeota_TVG13_SZUA-236___Ga0212232_1001089_1	66	K01960	[EC:6.4.1.1]	pycB	pyruvate carboxylase subunit B	0KRKZ@eurNOG,0WRD4@metNOG,COG0511@NOG,COG5016@NOG,arCOG02095@arNOG	pyruvate carboxylase, subunit B (EC	2-oxoglutarate carboxylase large subunit	archaeon BMS3Bbin16	K01960	K01960		K00627
		Beta-oxidation
HyVt-292___HyVt-292_k295_19964_12	67	K00626	[EC:2.3.1.9]	E2.3.1.9, atoB	acetyl-CoA C-acetyltransferase	0KRB2@eurNOG,0WKI7@methaNOG,COG0183@NOG,arCOG01278@arNOG	Acetyl-CoA acetyltransferase	putative acetyl-CoA acyltransferase	archaeon BMS3Bbin15	K00626	K00626		K00626
Hydrothermarchaeota_JdFR-18___2730022037	67	K00626	[EC:2.3.1.9]	E2.3.1.9, atoB	acetyl-CoA C-acetyltransferase	0KRB2@eurNOG,COG0183@NOG,arCOG01278@arNOG	acetyl-CoA acetyltransferase (EC 2.3.1.9)	putative acetyl-CoA acyltransferase	archaeon BMS3Bbin15	K00626	K00626	K00626	K00626
Hydrothermarchaeota_TVG10_SZUA-158___Ga0212224_1001046_5	67	K00626	[EC:2.3.1.9]	E2.3.1.9, atoB	acetyl-CoA C-acetyltransferase	0KRB2@eurNOG,COG0183@NOG,arCOG01278@arNOG	acetyl-CoA acetyltransferase (EC 2.3.1.9)	putative acetyl-CoA acyltransferase	archaeon BMS3Bbin15	K00626	K00626	K00626	K00626
Hydrothermarchaeota_TVG13_SZUA-236___Ga0212232_1001269_3	67	K00626	[EC:2.3.1.9]	E2.3.1.9, atoB	acetyl-CoA C-acetyltransferase	0KRB2@eurNOG,0WRRD@metNOG,COG0183@NOG,arCOG01278@arNOG	acetyl-CoA acetyltransferase (EC 2.3.1.9)	putative acetyl-CoA acyltransferase	archaeon BMS3Bbin15	K00626	K00626	K00626	K00626
		Fatty acid synthesis direction and aromatics degradation
HyVt-292___HyVt-292_k295_424377_5	68	K03186	[EC:2.5.1.129]	ubiX, bsdB, PAD1	flavin prenyltransferase	0KSTN@eurNOG,COG0163@NOG,arCOG01703@arNOG	3-octaprenyl-4-hydroxybenzoate carboxy-lyase	putative aromatic acid decarboxylase	archaeon BMS3Bbin15	K03186	K03186	K03186	K03186
Hydrothermarchaeota_JdFR-18___2730022410	68	K03186	[EC:2.5.1.129]	ubiX, bsdB, PAD1	flavin prenyltransferase	0KSTN@eurNOG,COG0163@NOG,arCOG01703@arNOG	3-octaprenyl-4-hydroxybenzoate carboxy-lyase	UbiX family flavin prenyltransferase	Thermococcus sp. PK	K03186	K03186	K03186	K03186
Hydrothermarchaeota_TVG10_SZUA-158___Ga0212224_1000772_5	68	K03186	[EC:2.5.1.129]	ubiX, bsdB, PAD1	flavin prenyltransferase	0KSTN@eurNOG,COG0163@NOG,arCOG01703@arNOG	3-octaprenyl-4-hydroxybenzoate carboxy-lyase	putative aromatic acid decarboxylase	archaeon BMS3Bbin15	K03186	K03186	K03186	K03186
HyVt-292___HyVt-292_k295_424377_4	68	K01612	[EC:4.1.1.-][EC:4.1.1.61]	bsdC	vanillate/4-hydroxybenzoate decarboxylase subunit C	0KRG1@eurNOG,0WRK6@metNOG,COG0043@NOG,arCOG01671@arNOG	ubid family decarboxylase	phenolic acid decarboxylase subunit C	archaeon BMS3Bbin15	K01612			K01612
Hydrothermarchaeota_JdFR-18___2730022411	68	K01612	[EC:4.1.1.-][EC:4.1.1.61]	bsdC	vanillate/4-hydroxybenzoate decarboxylase subunit C	0KRG1@eurNOG,0WRK6@metNOG,COG0043@NOG,arCOG01671@arNOG	ubid family decarboxylase	phenolic acid decarboxylase subunit C	archaeon BMS3Bbin15	K01612			K01612
Hydrothermarchaeota_TVG10_SZUA-158___Ga0212224_1000772_3	68	K01612	[EC:4.1.1.-][EC:4.1.1.61]	bsdC	vanillate/4-hydroxybenzoate decarboxylase subunit C	0KRG1@eurNOG,0WRK6@metNOG,COG0043@NOG,arCOG01671@arNOG	ubid family decarboxylase	phenolic acid decarboxylase subunit C	archaeon BMS3Bbin15	K01612			K01612
HyVt-292___HyVt-292_k295_371026_16	69	K04113	[EC:1.3.7.8]	bcrB, badE	benzoyl-CoA reductase subunit B	COG1775@NOG,arCOG04464@arNOG	2-hydroxyglutaryl-CoA dehydratase, D-component	2-hydroxyglutaryl-CoA dehydratase, D-component	archaeon BMS3Bbin15	K04113			K04113
Hydrothermarchaeota_TVG10_SZUA-158___Ga0212224_1000121_9	69	K04113	[EC:1.3.7.8]	bcrB, badE	benzoyl-CoA reductase subunit B	COG1775@NOG,arCOG04464@arNOG	2-hydroxyglutaryl-CoA dehydratase, D-component	2-hydroxyglutaryl-CoA dehydratase, D-component	archaeon BMS3Bbin15	K04113			K04113
Hydrothermarchaeota_TVG13_SZUA-236___Ga0212232_1000457_2	69	K04113	[EC:1.3.7.8]	bcrB, badE	benzoyl-CoA reductase subunit B	COG1775@NOG,arCOG04464@arNOG	2-hydroxyglutaryl-CoA dehydratase, D-component	2-hydroxyglutaryl-CoA dehydratase, D-component	archaeon BMS3Bbin16	K04113			K04113
		Membrane bound hydrogenase
Hydrothermarchaeota_JdFR-18___2730020717	70	K15827		hycB	formate hydrogenlyase subunit 2	02TR2@arNOG,COG1142@NOG	4Fe-4S ferredoxin, iron-sulfur binding	4Fe-4S dicluster domain-containing protein	Thermococcus guaymasensis	K15827				K15827
HyVt-292___HyVt-292_k295_385566_4	70	K15832		hycG	formate hydrogenlyase subunit 7	0FECN@creNOG,COG3260@NOG,arCOG01553@arNOG	NADH ubiquinone oxidoreductase 20 kDa subunit	formate hydrogenlyase subunit 7	archaeon BMS3Bbin15	K15832		K15832
Hydrothermarchaeota_TVG10_SZUA-158___Ga0212224_1000769_7	70	K15832		hycG	formate hydrogenlyase subunit 7	0KTQI@eurNOG,COG3260@NOG,arCOG01553@arNOG	Hydrogenase 4, component I or formate hydrogen lyase, subunit 7	formate hydrogenlyase subunit 7	archaeon BMS3Bbin15	K15832		K15832	K14105
HyVt-292___HyVt-292_k295_385566_8	71	K12138	[EC:1.-.-.-]	hyfC	hydrogenase-4 component C	0KSKZ@eurNOG,COG0650@NOG,arCOG01545@arNOG	hydrogenlyase subunit	formate hydrogenlyase	Thermococcus sp. EXT12c	K12138			K12138
Hydrothermarchaeota_TVG10_SZUA-158___Ga0212224_1000769_11	71	K12138	[EC:1.-.-.-]	hyfC	hydrogenase-4 component C	0KSKZ@eurNOG,COG0650@NOG,arCOG01545@arNOG	hydrogenlyase subunit	formate hydrogenlyase	Thermococcus sp. EXT12c	K12138			K12138
HyVt-292___HyVt-292_k295_385566_7	71	K12140	[EC:1.-.-.-]	hyfE	hydrogenase-4 component E	0KUST@eurNOG,COG4237@NOG,arCOG03626@arNOG	Inherit from arCOG: hydrogenase 4 membrane component (E)-like protein	hydrogenase 4 membrane subunit	archaeon BMS3Bbin15	K12140			K12140
Hydrothermarchaeota_TVG10_SZUA-158___Ga0212224_1000769_10	71	K12140	[EC:1.-.-.-]	hyfE	hydrogenase-4 component E	0KUST@eurNOG,COG4237@NOG,arCOG03626@arNOG	Inherit from arCOG: hydrogenase 4 membrane component (E)-like protein	hydrogenase 4 membrane subunit	archaeon BMS3Bbin15	K12140			K12140
HyVt-292___HyVt-292_k295_385566_6	71	K12141	[EC:1.-.-.-]	hyfF	hydrogenase-4 component F	0KS5B@eurNOG,COG0651@NOG,arCOG01537@arNOG	Hydrogenase, membrane subunit	hydrogenase-4 component B	archaeon BMS3Bbin15	K12141	K12141	K12141	K12141
Hydrothermarchaeota_TVG10_SZUA-158___Ga0212224_1000769_9	71	K12141	[EC:1.-.-.-]	hyfF	hydrogenase-4 component F	0KS5B@eurNOG,COG0651@NOG,arCOG01537@arNOG	Hydrogenase, membrane subunit	hydrogenase-4 component B	archaeon BMS3Bbin15	K12141	K12141	K12141	K12141
		ATP synthase - Complex V
Hydrothermarchaeota_TVG13_SZUA-236___Ga0212232_1000498_9	72	K01507	[EC:3.6.1.1]	ppa	inorganic pyrophosphatase	0KWTR@eurNOG,0WP0U@methaNOG,11SMT@NOG,arCOG01712@arNOG	inorganic pyrophosphatase	MULTISPECIES: inorganic pyrophosphatase	Methanosarcina	K01507	K01507		K01507
Hydrothermarchaeota_TVG10_SZUA-158___Ga0212224_1000426_9	72	K15986	[EC:3.6.1.1]	ppaC	manganese-dependent inorganic pyrophosphatase	05E2M@bactNOG,0GBMY@delNOG,0HD4X@dproNOG,16S0T@proNOG,COG1227@NOG	Manganese-dependent inorganic pyrophosphatase	cobalt-dependent inorganic pyrophosphatase	archaeon BMS3Bbin15	K15986	K15986	K15986	K15986	K15986
HyVt-292___HyVt-292_k295_672239_3	72	K15987	[EC:3.6.1.1]	hppA	K(+)-stimulated pyrophosphate-energized sodium pump	0KR96@eurNOG,COG3808@NOG,arCOG04949@arNOG	Proton pump that utilizes the energy of pyrophosphate hydrolysis as the driving force for proton movement across the membrane. Generates a proton motive force (By similarity)	putative K(+)-stimulated pyrophosphate-energized sodium pump	archaeon BMS3Bbin15	K15987	K15987	K15987	K01507
Hydrothermarchaeota_JdFR-18___2730020456	72	K15987	[EC:3.6.1.1]	hppA	K(+)-stimulated pyrophosphate-energized sodium pump	05EAY@bactNOG,0EPNY@cloNOG,0NDY0@firmNOG,COG3808@NOG	Sodium pump that utilizes the energy of pyrophosphate hydrolysis as the driving force for Na( ) movement across the membrane (By similarity)	sodium-translocating pyrophosphatase	Candidatus Omnitrophica bacterium CG22_combo_CG10-13_8_21_14_all_43_16	K15987	K15987	K01507	K01507	K15987
Hydrothermarchaeota_TVG10_SZUA-158___Ga0212224_1000129_5	72	K15987	[EC:3.6.1.1]	hppA	K(+)-stimulated pyrophosphate-energized sodium pump			putative K(+)-stimulated pyrophosphate-energized sodium pump	archaeon BMS3Bbin15	K15987	K15987
Hydrothermarchaeota_JdFR-18___2730022326	72	K06019	[EC:3.6.1.1]	ppaX	pyrophosphatase PpaX	0905B@bactNOG,0GEPT@delNOG,0HFP6@dproNOG,11PTA@NOG,16WBY@proNOG	HAD-superfamily hydrolase subfamily IA, variant	pyrophosphatase PpaX	archaeon BMS3Bbin16	K06019	K06019	K01091	K01091
HyVt-292___HyVt-292_k295_572537_1	73	K02117	[EC:3.6.3.14][EC:3.6.3.15]	ATPVA, ntpA, atpA	V/A-type H+/Na+-transporting ATPase subunit A	0KRJ3@eurNOG,1CE75@thermNOG,COG1155@NOG,arCOG00868@arNOG	Produces ATP from ADP in the presence of a proton gradient across the membrane. The archaeal alpha chain is a catalytic subunit	V-type sodium ATPase catalytic subunit A	archaeon BMS3Bbin15	K02117	K02117		K02117
Hydrothermarchaeota_JdFR-18___2730021980	73	K02117	[EC:3.6.3.14][EC:3.6.3.15]	ATPVA, ntpA, atpA	V/A-type H+/Na+-transporting ATPase subunit A	0KRJ3@eurNOG,COG1155@NOG,arCOG00868@arNOG	Produces ATP from ADP in the presence of a proton gradient across the membrane. The archaeal alpha chain is a catalytic subunit	V-type sodium ATPase catalytic subunit A	archaeon BMS3Bbin15	K02117	K02117	K02117	K02117
Hydrothermarchaeota_TVG10_SZUA-158___Ga0212224_1001371_4	73	K02117	[EC:3.6.3.14][EC:3.6.3.15]	ATPVA, ntpA, atpA	V/A-type H+/Na+-transporting ATPase subunit A	0KRJ3@eurNOG,1CE75@thermNOG,COG1155@NOG,arCOG00868@arNOG	Produces ATP from ADP in the presence of a proton gradient across the membrane. The archaeal alpha chain is a catalytic subunit	V-type sodium ATPase catalytic subunit A	archaeon BMS3Bbin15	K02117	K02117	K02117	K02117
Hydrothermarchaeota_TVG13_SZUA-236___Ga0212232_1000672_6	73	K02117	[EC:3.6.3.14][EC:3.6.3.15]	ATPVA, ntpA, atpA	V/A-type H+/Na+-transporting ATPase subunit A	0KRJ3@eurNOG,COG1155@NOG,arCOG00868@arNOG	Produces ATP from ADP in the presence of a proton gradient across the membrane. The archaeal alpha chain is a catalytic subunit	V-type ATP synthase alpha chain	archaeon BMS3Bbin16	K02117	K02117	K02117	K02117
Hydrothermarchaeota_JdFR-18___2730021979	73	K02118		ATPVB, ntpB, atpB	V/A-type H+/Na+-transporting ATPase subunit B	0KRFX@eurNOG,0WRKV@metNOG,COG1156@NOG,arCOG00865@arNOG	Produces ATP from ADP in the presence of a proton gradient across the membrane. The archaeal beta chain is a regulatory subunit	V-type sodium ATPase subunit B	archaeon BMS3Bbin15	K02118	K02118	K02118	K02118
Hydrothermarchaeota_TVG10_SZUA-158___Ga0212224_1001371_5	73	K02118		ATPVB, ntpB, atpB	V/A-type H+/Na+-transporting ATPase subunit B	0KRFX@eurNOG,0WRKV@metNOG,COG1156@NOG,arCOG00865@arNOG	Produces ATP from ADP in the presence of a proton gradient across the membrane. The archaeal beta chain is a regulatory subunit	V-type sodium ATPase subunit B	archaeon BMS3Bbin15	K02118	K02118	K02118	K02118
Hydrothermarchaeota_TVG13_SZUA-236___Ga0212232_1000672_5	73	K02118		ATPVB, ntpB, atpB	V/A-type H+/Na+-transporting ATPase subunit B	0KRFX@eurNOG,0WRKV@metNOG,COG1156@NOG,arCOG00865@arNOG	Produces ATP from ADP in the presence of a proton gradient across the membrane. The archaeal beta chain is a regulatory subunit	V-type sodium ATPase subunit B	archaeon BMS3Bbin16	K02118	K02118	K02118	K02118
HyVt-292___HyVt-292_k295_60620_3	73	K02119		ATPVC, ntpC, atpC	V/A-type H+/Na+-transporting ATPase subunit C	0KSBI@eurNOG,COG1527@NOG,arCOG02459@arNOG	Produces ATP from ADP in the presence of a proton gradient across the membrane (By similarity)	V-type ATP synthase subunit C	archaeon BMS3Bbin15	K02119			K02119
Hydrothermarchaeota_JdFR-18___2730020662	73	K02119		ATPVC, ntpC, atpC	V/A-type H+/Na+-transporting ATPase subunit C	0KSBI@eurNOG,COG1527@NOG,arCOG02459@arNOG	Produces ATP from ADP in the presence of a proton gradient across the membrane (By similarity)	V-type ATP synthase subunit C	archaeon BMS3Bbin15	K02119			K02119
Hydrothermarchaeota_TVG10_SZUA-158___Ga0212224_1000550_14	73	K02119		ATPVC, ntpC, atpC	V/A-type H+/Na+-transporting ATPase subunit C	0KSBI@eurNOG,0WQJM@methNOG,COG1527@NOG,arCOG02459@arNOG	Produces ATP from ADP in the presence of a proton gradient across the membrane (By similarity)	V-type ATP synthase subunit C	archaeon BMS3Bbin15	K02119			K02119
Hydrothermarchaeota_TVG13_SZUA-236___Ga0212232_1000494_11	73	K02119		ATPVC, ntpC, atpC	V/A-type H+/Na+-transporting ATPase subunit C	0KSBI@eurNOG,0WQJM@methNOG,COG1527@NOG,arCOG02459@arNOG	Produces ATP from ADP in the presence of a proton gradient across the membrane (By similarity)	V-type ATP synthase subunit C	Methanobrevibacter arboriphilus	K02119	K02119	K02119	K02119
Hydrothermarchaeota_TVG13_SZUA-236___Ga0212232_1000504_13	73	K02119		ATPVC, ntpC, atpC	V/A-type H+/Na+-transporting ATPase subunit C	0KSBI@eurNOG,COG1527@NOG,arCOG02459@arNOG	Produces ATP from ADP in the presence of a proton gradient across the membrane (By similarity)	V-type ATP synthase subunit C	archaeon BMS3Bbin15	K02119	K02119	K02119	K02119
Hydrothermarchaeota_JdFR-18___2730021978	73	K02120		ATPVD, ntpD, atpD	V/A-type H+/Na+-transporting ATPase subunit D	0KRI8@eurNOG,0WRQD@metNOG,COG1394@NOG,arCOG04101@arNOG	Produces ATP from ADP in the presence of a proton gradient across the membrane (By similarity)	V-type sodium ATPase subunit D	archaeon BMS3Bbin15	K02120	K02120	K02120	K02120
Hydrothermarchaeota_TVG10_SZUA-158___Ga0212224_1001371_6	73	K02120		ATPVD, ntpD, atpD	V/A-type H+/Na+-transporting ATPase subunit D	0KT8Z@eurNOG,0WQGD@methNOG,COG1394@NOG,arCOG04101@arNOG	Produces ATP from ADP in the presence of a proton gradient across the membrane (By similarity)	V-type sodium ATPase subunit D	archaeon BMS3Bbin15	K02120	K02120	K02120	K02120
Hydrothermarchaeota_TVG13_SZUA-236___Ga0212232_1000672_4	73	K02120		ATPVD, ntpD, atpD	V/A-type H+/Na+-transporting ATPase subunit D	0KRI8@eurNOG,0WRQD@metNOG,COG1394@NOG,arCOG04101@arNOG	Produces ATP from ADP in the presence of a proton gradient across the membrane (By similarity)	V-type ATP synthase subunit D	archaeon BMS3Bbin16	K02120	K02120	K02120	K02120
HyVt-292___HyVt-292_k295_572537_3	73	K02121		ATPVE, ntpE, atpE	V/A-type H+/Na+-transporting ATPase subunit E	0KUPR@eurNOG,1CERY@thermNOG,COG1390@NOG,arCOG00869@arNOG	Produces ATP from ADP in the presence of a proton gradient across the membrane (By similarity)	V-type ATP synthase subunit E	archaeon BMS3Bbin15	K02121		K02121	K02121
Hydrothermarchaeota_JdFR-18___2730020453	73	K02121		ATPVE, ntpE, atpE	V/A-type H+/Na+-transporting ATPase subunit E	0KT5A@eurNOG,0WPBM@methaNOG,COG1390@NOG,arCOG00869@arNOG	Produces ATP from ADP in the presence of a proton gradient across the membrane (By similarity)	V-type ATP synthase subunit E	archaeon BMS3Bbin15	K02121		K02121	K02121
Hydrothermarchaeota_TVG10_SZUA-158___Ga0212224_1001371_2	73	K02121		ATPVE, ntpE, atpE	V/A-type H+/Na+-transporting ATPase subunit E	0KUPR@eurNOG,1CERY@thermNOG,COG1390@NOG,arCOG00869@arNOG	Produces ATP from ADP in the presence of a proton gradient across the membrane (By similarity)	V-type ATP synthase subunit E	archaeon BMS3Bbin15	K02121		K02121	K02121
Hydrothermarchaeota_TVG13_SZUA-236___Ga0212232_1000672_8	73	K02121		ATPVE, ntpE, atpE	V/A-type H+/Na+-transporting ATPase subunit E	0KT5A@eurNOG,0WRYU@metNOG,COG1390@NOG,arCOG00869@arNOG	Produces ATP from ADP in the presence of a proton gradient across the membrane (By similarity)	V-type ATP synthase subunit E	archaeon BMS3Bbin16	K02121			K02121
HyVt-292___HyVt-292_k295_572537_2	73	K02122		ATPVF, ntpF, atpF	V/A-type H+/Na+-transporting ATPase subunit F	0KU8I@eurNOG,0WS5M@metNOG,COG1436@NOG,arCOG04102@arNOG	Produces ATP from ADP in the presence of a proton gradient across the membrane (By similarity)	V-type ATP synthase subunit F	archaeon BMS3Bbin15	K02122	K02122		K02122
Hydrothermarchaeota_JdFR-18___2730021981	73	K02122		ATPVF, ntpF, atpF	V/A-type H+/Na+-transporting ATPase subunit F	0KU8I@eurNOG,COG1436@NOG,arCOG04102@arNOG	Produces ATP from ADP in the presence of a proton gradient across the membrane (By similarity)	V-type ATP synthase subunit F	archaeon BMS3Bbin15	K02122	K02122		K02122
Hydrothermarchaeota_TVG10_SZUA-158___Ga0212224_1001371_3	73	K02122		ATPVF, ntpF, atpF	V/A-type H+/Na+-transporting ATPase subunit F	0KU8I@eurNOG,0WS5M@metNOG,COG1436@NOG,arCOG04102@arNOG	Produces ATP from ADP in the presence of a proton gradient across the membrane (By similarity)	V-type ATP synthase subunit F	archaeon BMS3Bbin15	K02122	K02122	K02122	K02122
Hydrothermarchaeota_TVG13_SZUA-236___Ga0212232_1000672_7	73	K02122		ATPVF, ntpF, atpF	V/A-type H+/Na+-transporting ATPase subunit F	0KU8I@eurNOG,0WS5M@metNOG,COG1436@NOG,arCOG04102@arNOG	Produces ATP from ADP in the presence of a proton gradient across the membrane (By similarity)	V-type ATP synthase subunit F	archaeon BMS3Bbin16	K02122	K02122		K02122
HyVt-292___HyVt-292_k295_168457_7	73	K02123		ATPVI, ntpI, atpI	V/A-type H+/Na+-transporting ATPase subunit I	0KVTC@eurNOG,0WNH2@methaNOG,COG1269@NOG,arCOG04138@arNOG	V-type ATPase 116kDa subunit family	V-type ATP synthase subunit I	archaeon BMS3Bbin15	K02123	K02123	K02154	K02123
HyVt-292___HyVt-292_k295_60620_1	73	K02123		ATPVI, ntpI, atpI	V/A-type H+/Na+-transporting ATPase subunit I	05EBX@bactNOG,0EPS9@cloNOG,0NE5G@firmNOG,COG1269@NOG	V-type ATPase 116kDa subunit family protein	V-type ATP synthase subunit I	archaeon BMS3Bbin15	K02123	K02123	K02123	K02123	K02154
Hydrothermarchaeota_JdFR-18___2730020669	73	K02123		ATPVI, ntpI, atpI	V/A-type H+/Na+-transporting ATPase subunit I	0KRG0@eurNOG,COG1269@NOG,arCOG04138@arNOG	V-type ATP synthase subunit I	V-type ATP synthase subunit I	archaeon BMS3Bbin15	K02123	K02123		K02123
Hydrothermarchaeota_JdFR-18___2730021120	73	K02123		ATPVI, ntpI, atpI	V/A-type H+/Na+-transporting ATPase subunit I	0KRG0@eurNOG,COG1269@NOG,arCOG04138@arNOG	V-type ATP synthase subunit I	V-type ATP synthase subunit I	archaeon BMS3Bbin15	K02123	K02123		K02123
Hydrothermarchaeota_TVG10_SZUA-158___Ga0212224_1000550_12	73	K02123		ATPVI, ntpI, atpI	V/A-type H+/Na+-transporting ATPase subunit I	0KRG0@eurNOG,COG1269@NOG,arCOG04138@arNOG	V-type ATP synthase subunit I	V-type ATP synthase subunit I	archaeon BMS3Bbin15	K02123	K02123	K02123	K02123
Hydrothermarchaeota_TVG13_SZUA-236___Ga0212232_1000494_13	73	K02123		ATPVI, ntpI, atpI	V/A-type H+/Na+-transporting ATPase subunit I	0KRG0@eurNOG,COG1269@NOG,arCOG04138@arNOG	V-type ATP synthase subunit I	V-type ATP synthase subunit I	Methanocaldococcus infernus	K02123	K02123	K02123	K02123
Hydrothermarchaeota_TVG13_SZUA-236___Ga0212232_1000504_15	73	K02123		ATPVI, ntpI, atpI	V/A-type H+/Na+-transporting ATPase subunit I	05EBX@bactNOG,0EPS9@cloNOG,0NE5G@firmNOG,COG1269@NOG	V-type ATPase 116kDa subunit family protein	V-type ATP synthase subunit I	archaeon BMS3Bbin16	K02123	K02123	K02154	K02123	K02154
HyVt-292___HyVt-292_k295_60620_2	73	K02124		ATPVK, ntpK, atpK	V/A-type H+/Na+-transporting ATPase subunit K	05M23@bactNOG,0EU4W@cloNOG,0NM9V@firmNOG,11URT@NOG	ATP synthase subunit C	V-type ATP synthase subunit K	archaeon BMS3Bbin15	K02124	K02124		K02124
Hydrothermarchaeota_JdFR-18___2730020668	73	K02124		ATPVK, ntpK, atpK	V/A-type H+/Na+-transporting ATPase subunit K	07M2T@bactNOG,101WS@NOG	ATP synthase subunit C	H+transporting two-sector ATPase C subunit	candidate division KSB3 bacterium	K02124	K02124		K02124
Hydrothermarchaeota_TVG10_SZUA-158___Ga0212224_1000550_13	73	K02124		ATPVK, ntpK, atpK	V/A-type H+/Na+-transporting ATPase subunit K	05M23@bactNOG,0EU4W@cloNOG,0NM9V@firmNOG,11URT@NOG	ATP synthase subunit C	V-type ATP synthase subunit K	archaeon BMS3Bbin15	K02124	K02124		K02124
Hydrothermarchaeota_TVG13_SZUA-236___Ga0212232_1000494_12	73	K02124		ATPVK, ntpK, atpK	V/A-type H+/Na+-transporting ATPase subunit K	0KT34@eurNOG,0WRZN@metNOG,COG0636@NOG,arCOG02455@arNOG	ATP synthase, subunit			K02124	K02124		K02124
		Electron bifurcation
HyVt-292___HyVt-292_k295_172345_6	74	K14109		ehaR	energy-converting hydrogenase A subunit R	070DG@bactNOG,COG4030@NOG		haloacid dehalogenase-like hydrolase	archaeon BMS3Bbin15	K14109				K14109
Hydrothermarchaeota_JdFR-18___2730021904	74	K14109		ehaR	energy-converting hydrogenase A subunit R	070DG@bactNOG,COG4030@NOG		haloacid dehalogenase-like hydrolase	archaeon BMS3Bbin15	K14109				K14109
Hydrothermarchaeota_TVG10_SZUA-158___Ga0212224_1000401_39	74	K14109		ehaR	energy-converting hydrogenase A subunit R	070DG@bactNOG,COG4030@NOG		haloacid dehalogenase-like hydrolase	archaeon BMS3Bbin15	K14109				K14109
Hydrothermarchaeota_TVG13_SZUA-236___Ga0212232_1000792_2	74	K14109		ehaR	energy-converting hydrogenase A subunit R	070DG@bactNOG,COG4030@NOG		haloacid dehalogenase-like hydrolase	archaeon BMS3Bbin15	K14109				K14109
Hydrothermarchaeota_TVG13_SZUA-236___Ga0212232_1002591_6	75	K14118		ehbI	energy-converting hydrogenase B subunit I	0647H@bactNOG,0EVG0@cloNOG,0NNK3@firmNOG,COG2111@NOG	pH adaptation potassium efflux system protein B 1 sodium hydrogen antiporter subunit	DUF4040 domain-containing protein	Natranaerobius trueperi	K14118				K14118
HyVt-292___HyVt-292_k295_42073_6	75	K06862		ehbQ	energy-converting hydrogenase B subunit Q	0KSNR@eurNOG,0WQAD@methNOG,COG1707@NOG,arCOG00813@arNOG	amino acid-binding ACT domain-containing protein	ACT domain protein	archaeon BMS3Bbin16	K06862	K06862	K06862	K00003
Hydrothermarchaeota_JdFR-18___2730021617	75	K06862		ehbQ	energy-converting hydrogenase B subunit Q	0KSNR@eurNOG,0WRSS@metNOG,COG1707@NOG,arCOG00813@arNOG	energy-converting hydrogenase B subunit Q	ACT domain protein	archaeon BMS3Bbin16	K06862	K06862	K06862	K00003
Hydrothermarchaeota_TVG10_SZUA-158___Ga0212224_1000773_9	75	K06862		ehbQ	energy-converting hydrogenase B subunit Q	0KSNR@eurNOG,0WQAD@methNOG,COG1707@NOG,arCOG00813@arNOG	amino acid-binding ACT domain-containing protein	ACT domain protein	archaeon BMS3Bbin16	K06862	K06862	K06862	K00003
Hydrothermarchaeota_TVG13_SZUA-236___Ga0212232_1000550_4	75	K06862		ehbQ	energy-converting hydrogenase B subunit Q	0KSNR@eurNOG,0WRSS@metNOG,COG1707@NOG,arCOG00813@arNOG	energy-converting hydrogenase B subunit Q	ACT domain protein	archaeon BMS3Bbin16	K06862	K06862	K06862	K00003
HyVt-292___HyVt-292_k295_515820_2	56	K03388	[EC:1.8.7.3][EC:1.8.98.4][EC:1.8.98.5][EC:1.8.98.6]	hdrA2	heterodisulfide reductase subunit A2	0KRD4@eurNOG,0WQCM@methNOG,COG1148@NOG,arCOG02235@arNOG	4Fe-4S ferredoxin, iron-sulfur binding	benzoyl-CoA oxygenase component A	archaeon BMS3Bbin16	K03388	K03388	K03388	K03388
Hydrothermarchaeota_JdFR-18___2730020788	56	K03388	[EC:1.8.7.3][EC:1.8.98.4][EC:1.8.98.5][EC:1.8.98.6]	hdrA2	heterodisulfide reductase subunit A2	0KRD4@eurNOG,COG1148@NOG,arCOG02235@arNOG	heterodisulfide reductase subunit A	disulfide reductase	Candidatus Bathyarchaeota archaeon B24-2	K03388	K03388	K03388	K03388
Hydrothermarchaeota_JdFR-18___2730020790	56	K03388	[EC:1.8.7.3][EC:1.8.98.4][EC:1.8.98.5][EC:1.8.98.6]	hdrA2	heterodisulfide reductase subunit A2	COG1148@NOG	CoB--CoM heterodisulfide reductase activity	heterodisulfide reductase	Candidatus Methanoperedenaceae archaeon HGW-Methanoperedenaceae-1	K03388	K03388		K03388	K16886
Hydrothermarchaeota_JdFR-18___2730021679	56	K03388	[EC:1.8.7.3][EC:1.8.98.4][EC:1.8.98.5][EC:1.8.98.6]	hdrA2	heterodisulfide reductase subunit A2	0KRD4@eurNOG,0WQCM@methNOG,COG1148@NOG,arCOG02235@arNOG	4Fe-4S ferredoxin, iron-sulfur binding	benzoyl-CoA oxygenase component A	archaeon BMS3Bbin16	K03388	K03388	K03388	K03388
Hydrothermarchaeota_TVG10_SZUA-158___Ga0212224_1004118_2	56	K03388	[EC:1.8.7.3][EC:1.8.98.4][EC:1.8.98.5][EC:1.8.98.6]	hdrA2	heterodisulfide reductase subunit A2	0KRD4@eurNOG,0WQCM@methNOG,COG1148@NOG,arCOG02235@arNOG	4Fe-4S ferredoxin, iron-sulfur binding	benzoyl-CoA oxygenase component A	archaeon BMS3Bbin16	K03388	K03388	K03388	K03388
Hydrothermarchaeota_TVG13_SZUA-236___Ga0212232_1001011_7	56	K03388	[EC:1.8.7.3][EC:1.8.98.4][EC:1.8.98.5][EC:1.8.98.6]	hdrA2	heterodisulfide reductase subunit A2	COG1148@NOG	CoB--CoM heterodisulfide reductase activity	disulfide reductase	Candidatus Geothermarchaeota archaeon ex4572_27	K03388	K03388		K03388	K16886
Hydrothermarchaeota_TVG13_SZUA-236___Ga0212232_1001072_3	56	K03388	[EC:1.8.7.3][EC:1.8.98.4][EC:1.8.98.5][EC:1.8.98.6]	hdrA2	heterodisulfide reductase subunit A2	COG1148@NOG	CoB--CoM heterodisulfide reductase activity	putative glutamate synthase (NADPH) small subunit	archaeon BMS3Bbin16	K03388	K03388		K03388	K16886
Hydrothermarchaeota_TVG13_SZUA-236___Ga0212232_1001072_5	56	K03388	[EC:1.8.7.3][EC:1.8.98.4][EC:1.8.98.5][EC:1.8.98.6]	hdrA2	heterodisulfide reductase subunit A2	0KRD4@eurNOG,0WRNG@metNOG,COG1148@NOG,arCOG02235@arNOG	heterodisulfide reductase subunit A	disulfide reductase	Candidatus Bathyarchaeota archaeon ex4484_135	K03388	K03388		K03388
Hydrothermarchaeota_TVG13_SZUA-236___Ga0212232_1002142_1	56	K03388	[EC:1.8.7.3][EC:1.8.98.4][EC:1.8.98.5][EC:1.8.98.6]	hdrA2	heterodisulfide reductase subunit A2	0KRD4@eurNOG,0WJZ9@methaNOG,COG1148@NOG,COG1908@NOG,arCOG02235@arNOG,arCOG02476@arNOG	heterodisulfide reductase subunit A	iron-sulfur cluster-binding protein	Candidatus Syntrophoarchaeum caldarius	K03388	K03388		K03388
Hydrothermarchaeota_TVG13_SZUA-236___Ga0212232_1003158_3	56	K03388	[EC:1.8.7.3][EC:1.8.98.4][EC:1.8.98.5][EC:1.8.98.6]	hdrA2	heterodisulfide reductase subunit A2	0KRD4@eurNOG,0WRNG@metNOG,COG1148@NOG,arCOG02235@arNOG	heterodisulfide reductase subunit A	benzoyl-CoA oxygenase component A	archaeon BMS3Bbin16	K03388	K03388	K03388	K03388
HyVt-292___HyVt-292_k295_205904_2	56	K03389	[EC:1.8.7.3][EC:1.8.98.4][EC:1.8.98.5][EC:1.8.98.6]	hdrB2	heterodisulfide reductase subunit B2	086B8@bactNOG,0GAX8@delNOG,0HC89@dproNOG,17534@proNOG,COG2048@NOG	CoB--CoM heterodisulfide reductase	succinate dehydrogenase/fumarate reductase iron-sulfur subunit	archaeon BMS3Bbin15	K03389	K03389		K03389	K18928
HyVt-292___HyVt-292_k295_628806_3	56	K03389	[EC:1.8.7.3][EC:1.8.98.4][EC:1.8.98.5][EC:1.8.98.6]	hdrB2	heterodisulfide reductase subunit B2	086B8@bactNOG,0GAX8@delNOG,0HC89@dproNOG,17534@proNOG,COG2048@NOG	CoB--CoM heterodisulfide reductase	sn-glycerol-3-phosphate dehydrogenase subunit C	archaeon BMS3Bbin15	K03389	K03389		K03389	K18928
Hydrothermarchaeota_JdFR-18___2730021085	56	K03389	[EC:1.8.7.3][EC:1.8.98.4][EC:1.8.98.5][EC:1.8.98.6]	hdrB2	heterodisulfide reductase subunit B2	086B8@bactNOG,0ENXY@cloNOG,0NGV4@firmNOG,COG2048@NOG	CoB--CoM heterodisulfide reductase (EC 1.8.98.1)	sn-glycerol-3-phosphate dehydrogenase subunit C	archaeon BMS3Bbin15	K03389	K03389		K03389	K18928
Hydrothermarchaeota_JdFR-18___2730022197	56	K03389	[EC:1.8.7.3][EC:1.8.98.4][EC:1.8.98.5][EC:1.8.98.6]	hdrB2	heterodisulfide reductase subunit B2	0KRJ7@eurNOG,0WRGW@metNOG,COG2048@NOG,arCOG00338@arNOG	heterodisulfide reductase subunit b	CoB--CoM heterodisulfide reductase subunit B	Methanothermus fervidus	K03389	K03389	K03389	K00241
Hydrothermarchaeota_TVG10_SZUA-158___Ga0212224_1000401_19	56	K03389	[EC:1.8.7.3][EC:1.8.98.4][EC:1.8.98.5][EC:1.8.98.6]	hdrB2	heterodisulfide reductase subunit B2	086B8@bactNOG,0GAX8@delNOG,0HC89@dproNOG,17534@proNOG,COG2048@NOG	CoB--CoM heterodisulfide reductase	succinate dehydrogenase/fumarate reductase iron-sulfur subunit	archaeon BMS3Bbin15	K03389	K03389		K03389	K18928
Hydrothermarchaeota_TVG10_SZUA-158___Ga0212224_1001124_6	56	K03389	[EC:1.8.7.3][EC:1.8.98.4][EC:1.8.98.5][EC:1.8.98.6]	hdrB2	heterodisulfide reductase subunit B2	086B8@bactNOG,0GAX8@delNOG,0HC89@dproNOG,17534@proNOG,COG2048@NOG	CoB--CoM heterodisulfide reductase	succinate dehydrogenase/fumarate reductase iron-sulfur subunit	archaeon BMS3Bbin15	K03389	K03389		K03389	K18928
Hydrothermarchaeota_TVG10_SZUA-158___Ga0212224_1002216_4	56	K03389	[EC:1.8.7.3][EC:1.8.98.4][EC:1.8.98.5][EC:1.8.98.6]	hdrB2	heterodisulfide reductase subunit B2	086B8@bactNOG,0GAX8@delNOG,0HC89@dproNOG,17534@proNOG,COG2048@NOG	CoB--CoM heterodisulfide reductase	sn-glycerol-3-phosphate dehydrogenase subunit C	archaeon BMS3Bbin15	K03389	K03389		K03389	K18928
Hydrothermarchaeota_TVG13_SZUA-236___Ga0212232_1000177_23	56	K03389	[EC:1.8.7.3][EC:1.8.98.4][EC:1.8.98.5][EC:1.8.98.6]	hdrB2	heterodisulfide reductase subunit B2	086B8@bactNOG,0ENXY@cloNOG,0NGV4@firmNOG,COG2048@NOG	CoB--CoM heterodisulfide reductase (EC 1.8.98.1)	heterodisulfide reductase subunit B	Anaerolineae bacterium SM23_84	K03389	K03389		K03389	K18928
Hydrothermarchaeota_TVG13_SZUA-236___Ga0212232_1000177_24	56	K03389	[EC:1.8.7.3][EC:1.8.98.4][EC:1.8.98.5][EC:1.8.98.6]	hdrB2	heterodisulfide reductase subunit B2	086B8@bactNOG,0ENXY@cloNOG,0NGV4@firmNOG,COG2048@NOG	CoB--CoM heterodisulfide reductase (EC 1.8.98.1)	heterodisulfide reductase subunit B	Anaerolineae bacterium SM23_84	K03389	K03389		K03389	K18928
Hydrothermarchaeota_TVG13_SZUA-236___Ga0212232_1001783_2	56	K03389	[EC:1.8.7.3][EC:1.8.98.4][EC:1.8.98.5][EC:1.8.98.6]	hdrB2	heterodisulfide reductase subunit B2	086B8@bactNOG,0ENXY@cloNOG,0NGV4@firmNOG,COG2048@NOG	CoB--CoM heterodisulfide reductase (EC 1.8.98.1)	sn-glycerol-3-phosphate dehydrogenase subunit C	archaeon BMS3Bbin15	K03389	K03389	K03389	K00241	K18928
HyVt-292___HyVt-292_k295_628806_2	56	K03390	[EC:1.8.7.3][EC:1.8.98.4][EC:1.8.98.5][EC:1.8.98.6]	hdrC2	heterodisulfide reductase subunit C2	07TP2@bactNOG,0EW9W@cloNOG,0NPGC@firmNOG,COG1150@NOG	heterodisulfide reductase, subunit	succinate dehydrogenase iron-sulfur subunit	archaeon BMS3Bbin15	K03390	K03390		K03390	K08265
Hydrothermarchaeota_JdFR-18___2730021086	56	K03390	[EC:1.8.7.3][EC:1.8.98.4][EC:1.8.98.5][EC:1.8.98.6]	hdrC2	heterodisulfide reductase subunit C2	07TP2@bactNOG,0EW9W@cloNOG,0NPGC@firmNOG,COG1150@NOG	heterodisulfide reductase, subunit	succinate dehydrogenase iron-sulfur subunit	archaeon BMS3Bbin15	K03390	K03390	K03390	K03390	K08265
Hydrothermarchaeota_JdFR-18___2730022198	56	K03390	[EC:1.8.7.3][EC:1.8.98.4][EC:1.8.98.5][EC:1.8.98.6]	hdrC2	heterodisulfide reductase subunit C2	0KRGD@eurNOG,0WKSP@methaNOG,COG1150@NOG,arCOG00964@arNOG	heterodisulfide reductase subunit C	CoB--CoM heterodisulfide reductase subunit C	Euryarchaeota archaeon RBG_13_61_15	K03390	K03390	K03390	K00113
Hydrothermarchaeota_TVG10_SZUA-158___Ga0212224_1001124_5	56	K03390	[EC:1.8.7.3][EC:1.8.98.4][EC:1.8.98.5][EC:1.8.98.6]	hdrC2	heterodisulfide reductase subunit C2	07TP2@bactNOG,0EW9W@cloNOG,0NPGC@firmNOG,COG1150@NOG	heterodisulfide reductase, subunit	heterodisulfide reductase	Candidatus Atribacteria bacterium CG_4_10_14_3_um_filter_34_13	K03390	K03390		K03390	K08265
Hydrothermarchaeota_TVG10_SZUA-158___Ga0212224_1002216_5	56	K03390	[EC:1.8.7.3][EC:1.8.98.4][EC:1.8.98.5][EC:1.8.98.6]	hdrC2	heterodisulfide reductase subunit C2	07TP2@bactNOG,0EW9W@cloNOG,0NPGC@firmNOG,COG1150@NOG	heterodisulfide reductase, subunit	succinate dehydrogenase iron-sulfur subunit	archaeon BMS3Bbin15	K03390	K03390		K03390	K08265
Hydrothermarchaeota_TVG13_SZUA-236___Ga0212232_1001783_1	56	K03390	[EC:1.8.7.3][EC:1.8.98.4][EC:1.8.98.5][EC:1.8.98.6]	hdrC2	heterodisulfide reductase subunit C2	07TP2@bactNOG,0GC9H@delNOG,0HCPB@dproNOG,17IAH@proNOG,COG1150@NOG	heterodisulfide reductase, subunit	heterodisulfide reductase	Desulfotomaculum gibsoniae	K03390	K03390		K03390	K08265
Hydrothermarchaeota_TVG13_SZUA-236___Ga0212232_1001899_6	56	K03390	[EC:1.8.7.3][EC:1.8.98.4][EC:1.8.98.5][EC:1.8.98.6]	hdrC2	heterodisulfide reductase subunit C2	05DF6@bactNOG,COG0247@NOG	Fe-S oxidoreductase	Fe-S oxidoreductase	Dehalogenimonas sp. WBC-2	K03390	K03390			K21834
Hydrothermarchaeota_JdFR-18___2730020998	56	K08264	[EC:1.8.98.1]	hdrD	heterodisulfide reductase subunit D	0KRF3@eurNOG,0WJY2@methaNOG,COG0247@NOG,arCOG00333@arNOG	CoB-CoM heterodisulfide reductase	anaerobic glycerol-3-phosphate dehydrogenase subunit C	bacterium BMS3Bbin05	K08264	K08264		K08264
Hydrothermarchaeota_JdFR-18___2730022093	56	K08264	[EC:1.8.98.1]	hdrD	heterodisulfide reductase subunit D	0KRF3@eurNOG,0WJY2@methaNOG,COG0247@NOG,arCOG00333@arNOG	CoB-CoM heterodisulfide reductase	anaerobic glycerol-3-phosphate dehydrogenase subunit C	bacterium BMS3Bbin05	K08264	K08264		K08264
Hydrothermarchaeota_JdFR-18___2730022552	56	K08264	[EC:1.8.98.1]	hdrD	heterodisulfide reductase subunit D	0KRF3@eurNOG,COG0247@NOG,arCOG00333@arNOG	succinate dehydrogenase fumarate reductase iron-sulfur subunit	Fe-S oxidoreductase	Methanomassiliicoccales archaeon RumEn M1	K08264			K08264
HyVt-292___HyVt-292_k295_515820_3	76	K14127	[EC:1.12.99.-][EC:1.8.98.5][EC:1.8.98.6]	mvhD, vhuD, vhcD	F420-non-reducing hydrogenase iron-sulfur subunit	08Z1E@bactNOG,0ESHF@cloNOG,0NJJE@firmNOG,COG1908@NOG	hydrogenase delta subunit	F420-non-reducing hydrogenase vhc iron-sulfur subunit D	Candidatus Bathyarchaeota archaeon BA2	K14127	K14127	K14127	K14127	K16886
Hydrothermarchaeota_JdFR-18___2730020789	76	K14127	[EC:1.12.99.-][EC:1.8.98.5][EC:1.8.98.6]	mvhD, vhuD, vhcD	F420-non-reducing hydrogenase iron-sulfur subunit	08Z1E@bactNOG,0ESHF@cloNOG,0NJJE@firmNOG,COG1908@NOG	hydrogenase delta subunit	methyl-viologen-reducing hydrogenase, delta subunit	archaeon BMS3Bbin16	K14127	K14127		K14127	K16886
Hydrothermarchaeota_JdFR-18___2730021678	76	K14127	[EC:1.12.99.-][EC:1.8.98.5][EC:1.8.98.6]	mvhD, vhuD, vhcD	F420-non-reducing hydrogenase iron-sulfur subunit	08Z1E@bactNOG,0ESHF@cloNOG,0NJJE@firmNOG,COG1908@NOG	hydrogenase delta subunit	F420-non-reducing hydrogenase vhc iron-sulfur subunit D	Candidatus Bathyarchaeota archaeon BA1	K14127	K14127		K14127	K16886
Hydrothermarchaeota_TVG10_SZUA-158___Ga0212224_1004118_1	76	K14127	[EC:1.12.99.-][EC:1.8.98.5][EC:1.8.98.6]	mvhD, vhuD, vhcD	F420-non-reducing hydrogenase iron-sulfur subunit	08Z1E@bactNOG,0ESHF@cloNOG,0NJJE@firmNOG,COG1908@NOG	hydrogenase delta subunit	methyl-viologen-reducing hydrogenase subunit delta	Anaerolineaceae bacterium 4572_32.1	K14127	K14127	K14127	K14127	K16886
Hydrothermarchaeota_TVG13_SZUA-236___Ga0212232_1001011_6	76	K14127	[EC:1.12.99.-][EC:1.8.98.5][EC:1.8.98.6]	mvhD, vhuD, vhcD	F420-non-reducing hydrogenase iron-sulfur subunit	08Z1E@bactNOG,COG1908@NOG	Methyl-viologen-reducing hydrogenase, delta subunit	methyl-viologen-reducing hydrogenase, delta subunit	archaeon BMS3Bbin16	K14127	K14127		K14127	K16886
Hydrothermarchaeota_TVG13_SZUA-236___Ga0212232_1001072_4	76	K14127	[EC:1.12.99.-][EC:1.8.98.5][EC:1.8.98.6]	mvhD, vhuD, vhcD	F420-non-reducing hydrogenase iron-sulfur subunit	08Z1E@bactNOG,0ESHF@cloNOG,0NJJE@firmNOG,COG1908@NOG	hydrogenase delta subunit	methyl-viologen-reducing hydrogenase, delta subunit	archaeon BMS3Bbin16	K14127	K14127		K14127	K16886
Hydrothermarchaeota_TVG13_SZUA-236___Ga0212232_1003158_2	76	K14127	[EC:1.12.99.-][EC:1.8.98.5][EC:1.8.98.6]	mvhD, vhuD, vhcD	F420-non-reducing hydrogenase iron-sulfur subunit	0KSZN@eurNOG,0WRXR@metNOG,COG1908@NOG,arCOG02475@arNOG	hydrogenase, delta subunit	hydrogenase iron-sulfur subunit	Methanothermus fervidus	K14127	K14127		K03388
Hydrothermarchaeota_TVG13_SZUA-236___Ga0212232_1001783_5	76	K14126	[EC:1.12.99.-][EC:1.8.98.5]	mvhA, vhuA, vhcA	F420-non-reducing hydrogenase large subunit	08HWE@bactNOG,0D5X7@chloNOG,0G7I3@dehNOG,COG3259@NOG	Nickel-dependent hydrogenase	NAD-reducing hydrogenase HoxS subunit beta	archaeon BMS3Bbin16	K14126	K14126	K14126	K00436	K14126
Hydrothermarchaeota_TVG13_SZUA-236___Ga0212232_1001783_6	76	K14128	[EC:1.12.99.-][EC:1.8.98.5]	mvhG, vhuG, vhcG	F420-non-reducing hydrogenase small subunit	05XD5@bactNOG,0D2XG@chloNOG,0G743@dehNOG,COG1941@NOG	Hydrogenase, group 3	NAD-reducing hydrogenase HoxS subunit delta	archaeon BMS3Bbin16	K14128	K14128	K17994	K14128	K14128
Hydrothermarchaeota_JdFR-18___2730020575	77	K00104	[EC:1.1.3.15]	glcD	glycolate oxidase	04SR2@bacNOG,05CQB@bactNOG,0NDTS@firmNOG,COG0277@NOG	Glycolate oxidase subunit	FAD-binding oxidoreductase	Asanoa ishikariensis	K00104	K00104		K00102	K21836
Hydrothermarchaeota_JdFR-18___2730022096	77	K00104	[EC:1.1.3.15]	glcD	glycolate oxidase	0KRDB@eurNOG,0WK2S@methaNOG,COG0277@NOG,arCOG00337@arNOG	FAD linked oxidase	FAD-binding oxidoreductase	Thermoplasmatales archaeon ex4484_30	K00104	K00104	K00102	K00102
Hydrothermarchaeota_JdFR-18___2730022512	77	K00104	[EC:1.1.3.15]	glcD	glycolate oxidase	COG0277@NOG	FAD linked oxidase domain protein	glycolate oxidase subunit GlcD	Quasibacillus thermotolerans	K00104	K00104		K00104	K21836
Hydrothermarchaeota_JdFR-18___2730022554	77	K00104	[EC:1.1.3.15]	glcD	glycolate oxidase	05CQB@bactNOG,0EPEV@cloNOG,0NDTS@firmNOG,COG0277@NOG	FAD linked oxidase domain protein	FAD-binding protein	Deltaproteobacteria bacterium CG_4_9_14_3_um_filter_51_14	K00104	K00104	K00104	K00104	K21836
		C1 oxidation
HyVt-292___HyVt-292_k295_191850_1	78	K00123	[EC:1.17.1.9]	fdoG, fdhF, fdwA	formate dehydrogenase major subunit	08XAT@bactNOG,0EYRH@cloNOG,0NTEQ@firmNOG,COG0243@NOG	anaerobic dehydrogenase	formate dehydrogenase H	archaeon BMS3Bbin15	K00123			K00123	K21307
Hydrothermarchaeota_JdFR-18___2730020745	78	K00123	[EC:1.17.1.9]	fdoG, fdhF, fdwA	formate dehydrogenase major subunit	02HHM@arcNOG,0KRA5@eurNOG,COG0243@NOG,arCOG01491@arNOG,arCOG01492@arNOG	Molybdop_Fe4S4	putative molybdopterin oxidoreductase	uncultured archaeon	K00123	K00123	K00123	K00123
Hydrothermarchaeota_JdFR-18___2730020746	78	K00124		fdoH, fdsB	formate dehydrogenase iron-sulfur subunit	02HJJ@arcNOG,0KX68@eurNOG,COG0437@NOG,arCOG01500@arNOG	4Fe-4S ferredoxin iron-sulfur binding	4Fe-4S dicluster domain-containing protein	Archaeoglobus veneficus	K00124	K00124	K00196	K00124
Hydrothermarchaeota_JdFR-18___2730020742	78	K00127		fdoI, fdsG	formate dehydrogenase subunit gamma	02I6X@arcNOG,0KYIS@eurNOG,0Y50R@NOG,arCOG05636@arNOG	Prokaryotic cytochrome b561	DUF4405 domain-containing protein	Ferroglobus placidus	K00127			K00127
HyVt-292___HyVt-292_k295_195487_1	21	K13812	[EC:4.2.1.147][EC:4.1.2.43]	fae-hps	bifunctional enzyme Fae/Hps	0KRAA@eurNOG,0WRBI@metNOG,COG0269@NOG,COG1795@NOG,arCOG00053@arNOG,arCOG00103@arNOG	Catalyzes the condensation of formaldehyde with tetrahydromethanopterin (H(4)MPT) to 5,10- methylenetetrahydromethanopterin (By similarity)	formaldehyde-activating enzyme	archaeon BMS3Bbin15	K13812	K13812		K08093
Hydrothermarchaeota_JdFR-18___2730021516	21	K13812	[EC:4.2.1.147][EC:4.1.2.43]	fae-hps	bifunctional enzyme Fae/Hps	0KRAA@eurNOG,0WKAE@methaNOG,COG0269@NOG,COG1795@NOG,arCOG00053@arNOG,arCOG00103@arNOG	Catalyzes the condensation of formaldehyde with tetrahydromethanopterin (H(4)MPT) to 5,10- methylenetetrahydromethanopterin (By similarity)	D-arabino 3-hexulose 6-phosphate formaldehyde lyase	uncultured archaeon GZfos13E1	K13812	K13812	K13812	K08093
Hydrothermarchaeota_TVG10_SZUA-158___Ga0212224_1001452_2	21	K13812	[EC:4.2.1.147][EC:4.1.2.43]	fae-hps	bifunctional enzyme Fae/Hps	0KRAA@eurNOG,0WRBI@metNOG,COG0269@NOG,COG1795@NOG,arCOG00053@arNOG,arCOG00103@arNOG	Catalyzes the condensation of formaldehyde with tetrahydromethanopterin (H(4)MPT) to 5,10- methylenetetrahydromethanopterin (By similarity)	formaldehyde-activating enzyme	archaeon BMS3Bbin15	K13812	K13812	K13812	K08093
Hydrothermarchaeota_TVG13_SZUA-236___Ga0212232_1002269_4	21	K13812	[EC:4.2.1.147][EC:4.1.2.43]	fae-hps	bifunctional enzyme Fae/Hps	0KRAA@eurNOG,0WKAE@methaNOG,COG0269@NOG,COG1795@NOG,arCOG00053@arNOG,arCOG00103@arNOG	Catalyzes the condensation of formaldehyde with tetrahydromethanopterin (H(4)MPT) to 5,10- methylenetetrahydromethanopterin (By similarity)	3-hexulose-6-phosphate synthase	archaeon BMS3Bbin16	K13812	K13812		K08093
Hydrothermarchaeota_TVG13_SZUA-236___Ga0212232_1002269_5	21	K13812	[EC:4.2.1.147][EC:4.1.2.43]	fae-hps	bifunctional enzyme Fae/Hps	0KRAA@eurNOG,0WKAE@methaNOG,COG0269@NOG,COG1795@NOG,arCOG00053@arNOG,arCOG00103@arNOG	Catalyzes the condensation of formaldehyde with tetrahydromethanopterin (H(4)MPT) to 5,10- methylenetetrahydromethanopterin (By similarity)	formaldehyde-activating enzyme	archaeon BMS3Bbin16	K13812	K13812		K08093
HyVt-292___HyVt-292_k295_515820_1	21	K13831	[EC:4.1.2.43][EC:5.3.1.27]	hps-phi	3-hexulose-6-phosphate synthase / 6-phospho-3-hexuloisomerase	02H4K@arcNOG,0KRW9@eurNOG,COG0269@NOG,COG0684@NOG,arCOG00053@arNOG	Demethylmenaquinone methyltransferase	3-hexulose-6-phosphate synthase	archaeon BMS3Bbin15	K13831	K13831	K08093	K08093
Hydrothermarchaeota_JdFR-18___2730021515	21	K13831	[EC:4.1.2.43][EC:5.3.1.27]	hps-phi	3-hexulose-6-phosphate synthase / 6-phospho-3-hexuloisomerase	0KRW9@eurNOG,0WK36@methaNOG,COG0269@NOG,COG0684@NOG,arCOG00053@arNOG	bifunctional hexulose-6-phosphate synthase ribonuclease regulator	3-hexulose-6-phosphate synthase	archaeon BMS3Bbin16	K13831	K13831	K13831	K08093
Hydrothermarchaeota_TVG10_SZUA-158___Ga0212224_1002086_1	21	K13831	[EC:4.1.2.43][EC:5.3.1.27]	hps-phi	3-hexulose-6-phosphate synthase / 6-phospho-3-hexuloisomerase	0KRW9@eurNOG,0WK36@methaNOG,COG0269@NOG,COG0684@NOG,arCOG00053@arNOG	bifunctional hexulose-6-phosphate synthase ribonuclease regulator	3-hexulose-6-phosphate synthase	archaeon BMS3Bbin15	K13831	K13831		K08093
Hydrothermarchaeota_TVG13_SZUA-236___Ga0212232_1000999_1	21	K13831	[EC:4.1.2.43][EC:5.3.1.27]	hps-phi	3-hexulose-6-phosphate synthase / 6-phospho-3-hexuloisomerase	0KRW9@eurNOG,0WK36@methaNOG,COG0269@NOG,COG0684@NOG,arCOG00053@arNOG	bifunctional hexulose-6-phosphate synthase ribonuclease regulator	3-hexulose-6-phosphate synthase	archaeon BMS3Bbin16	K13831	K13831		K08093
HyVt-292___HyVt-292_k295_83752_1	79	K00198	[EC:1.2.7.4]	cooS, acsA	anaerobic carbon-monoxide dehydrogenase catalytic subunit	05CJG@bactNOG,0EPBJ@cloNOG,0NDSN@firmNOG,COG1151@NOG	carbon-monoxide dehydrogenase catalytic subunit	carbon monoxide dehydrogenase 1	archaeon BMS3Bbin15	K00198	K00198		K00198	K05601
Hydrothermarchaeota_TVG10_SZUA-158___Ga0212224_1000794_6	79	K00198	[EC:1.2.7.4]	cooS, acsA	anaerobic carbon-monoxide dehydrogenase catalytic subunit	02GZT@arcNOG,0KS4Z@eurNOG,COG1151@NOG,arCOG02429@arNOG	Prismane/CO dehydrogenase family	carbon monoxide dehydrogenase 2	archaeon BMS3Bbin15	K00198	K00198	K00198	K00198
Hydrothermarchaeota_TVG10_SZUA-158___Ga0212224_1001721_1	79	K00198	[EC:1.2.7.4]	cooS, acsA	anaerobic carbon-monoxide dehydrogenase catalytic subunit	05CJG@bactNOG,0EPBJ@cloNOG,0NDSN@firmNOG,COG1151@NOG	carbon-monoxide dehydrogenase catalytic subunit	carbon monoxide dehydrogenase 1	archaeon BMS3Bbin15	K00198	K00198		K00198	K05601
Hydrothermarchaeota_TVG10_SZUA-158___Ga0212224_1001928_2	79	K00198	[EC:1.2.7.4]	cooS, acsA	anaerobic carbon-monoxide dehydrogenase catalytic subunit	05CJG@bactNOG,0EPBJ@cloNOG,0NDSN@firmNOG,COG1151@NOG	carbon-monoxide dehydrogenase catalytic subunit	carbon monoxide dehydrogenase 1	archaeon BMS3Bbin15	K00198	K00198		K00198	K05601
		Assimilatory sulfate reduction
Hydrothermarchaeota_JdFR-18___2730021301	80	K03321		TC.SULP	sulfate permease, SulP family	02F3T@aquNOG,05CHH@bactNOG,COG0659@NOG	Sulfate transporter	SulP family inorganic anion transporter	Dethiosulfatarculus sandiegensis	K03321	K03321	K18059	K03321	K03321
Hydrothermarchaeota_JdFR-18___2730021933	80	K03321		TC.SULP	sulfate permease, SulP family	08Y61@bactNOG,0GC94@delNOG,0HDSY@dproNOG,0XTGP@NOG,17BZC@proNOG	Sulfate transporter	sulfate transporter family protein	archaeon BMS3Bbin15	K03321			K03321
Hydrothermarchaeota_TVG10_SZUA-158___Ga0212224_1000271_15	80	K03321		TC.SULP	sulfate permease, SulP family	08Y61@bactNOG,0GC94@delNOG,0HDSY@dproNOG,0XTGP@NOG,17BZC@proNOG	Sulfate transporter	sulfate transporter family protein	archaeon BMS3Bbin15	K03321			K03321
Hydrothermarchaeota_JdFR-18___2730021466	81	K00958	[EC:2.7.7.4]	sat, met3	sulfate adenylyltransferase	04RHE@bacNOG,07RIQ@bactNOG,0NEHW@firmNOG,COG2046@NOG	Sulfate adenylate transferase	sulfate adenylyltransferase	Acidobacteria bacterium 13_1_40CM_2_68_5	K00958	K00958		K00958	K00958
Hydrothermarchaeota_TVG13_SZUA-236___Ga0212232_1000550_6	81	K00958	[EC:2.7.7.4]	sat, met3	sulfate adenylyltransferase	02GUD@arcNOG,0KRQ4@eurNOG,COG2046@NOG,arCOG04191@arNOG	sulfate adenylyltransferase (EC 2.7.7.4)	sulfate adenylyltransferase	Candidatus Methanoperedenaceae archaeon HGW-Methanoperedenaceae-1	K00958	K00958	K00958	K00958
Hydrothermarchaeota_TVG13_SZUA-236___Ga0212232_1001025_6	81	K00958	[EC:2.7.7.4]	sat, met3	sulfate adenylyltransferase	07RIQ@bactNOG,0FJGV@cyaNOG,COG2046@NOG	Sulfate adenylate transferase	sulfate adenylyltransferase	archaeon BMS3Bbin16	K00958	K00958	K00958	K00958	K00958
Hydrothermarchaeota_TVG13_SZUA-236___Ga0212232_1001325_3	81	K00958	[EC:2.7.7.4]	sat, met3	sulfate adenylyltransferase	0KRQ4@eurNOG,COG2046@NOG,arCOG04191@arNOG	sulfate adenylyltransferase (EC 2.7.7.4)	sulfate adenylyltransferase	Methanocella arvoryzae	K00958	K00958		K00958
Hydrothermarchaeota_TVG13_SZUA-236___Ga0212232_1001327_3	82	K00860	[EC:2.7.1.25]	cysC	adenylylsulfate kinase	0KU3M@eurNOG,0WMU9@methaNOG,COG0529@NOG,arCOG01040@arNOG	Adenylylsulfate kinase	putative adenylyl-sulfate kinase	archaeon HR05	K00860	K00860	K00860	K00860
HyVt-292___HyVt-292_k295_165118_1	83	K00390	[EC:1.8.4.8][EC:1.8.4.10]	cysH	phosphoadenosine phosphosulfate reductase	0KRF4@eurNOG,0WK11@methaNOG,COG0175@NOG,COG5270@NOG,arCOG00073@arNOG	Phosphoadenosine phosphosulfate reductase	sulfate adenylyltransferase subunit 2	archaeon BMS3Bbin15	K00390	K00390		K00390
HyVt-292___HyVt-292_k295_202395_1	83	K00390	[EC:1.8.4.8][EC:1.8.4.10]	cysH	phosphoadenosine phosphosulfate reductase	0KRF4@eurNOG,COG0175@NOG,COG5270@NOG,arCOG00073@arNOG	Phosphoadenosine phosphosulfate reductase	sulfate adenylyltransferase subunit 2	archaeon BMS3Bbin15	K00390	K00390		K00390
HyVt-292___HyVt-292_k295_538155_3	83	K00390	[EC:1.8.4.8][EC:1.8.4.10]	cysH	phosphoadenosine phosphosulfate reductase	082IW@bactNOG,0GEAS@delNOG,0HF5Y@dproNOG,16WT8@proNOG,COG0175@NOG	Phosphoadenosine phosphosulfate reductase	sulfate adenylyltransferase subunit 2	archaeon BMS3Bbin15	K00390	K00390	K00957	K00390	K19170
Hydrothermarchaeota_JdFR-18___2730020541	83	K00390	[EC:1.8.4.8][EC:1.8.4.10]	cysH	phosphoadenosine phosphosulfate reductase	0KVQP@eurNOG,COG0175@NOG,arCOG00073@arNOG,arCOG02059@arNOG	Phosphoadenosine phosphosulfate reductase family	phosphoadenosine phosphosulfate reductase	Methanohalobium evestigatum	K00390	K00390		K00390
Hydrothermarchaeota_JdFR-18___2730021704	83	K00390	[EC:1.8.4.8][EC:1.8.4.10]	cysH	phosphoadenosine phosphosulfate reductase	082IW@bactNOG,0GEAS@delNOG,0HF5Y@dproNOG,16WT8@proNOG,COG0175@NOG	Phosphoadenosine phosphosulfate reductase	sulfate adenylyltransferase subunit 2	archaeon BMS3Bbin15	K00390	K00390	K00957	K00390	K19170
Hydrothermarchaeota_JdFR-18___2730021875	83	K00390	[EC:1.8.4.8][EC:1.8.4.10]	cysH	phosphoadenosine phosphosulfate reductase	0KRF4@eurNOG,0WK11@methaNOG,COG0175@NOG,COG5270@NOG,arCOG00073@arNOG,arCOG02179@arNOG	Phosphoadenosine phosphosulfate reductase	sulfate adenylyltransferase subunit 2	archaeon BMS3Bbin15	K00390	K00390	K00390	K00390
Hydrothermarchaeota_TVG10_SZUA-158___Ga0212224_1001165_15	83	K00390	[EC:1.8.4.8][EC:1.8.4.10]	cysH	phosphoadenosine phosphosulfate reductase	082IW@bactNOG,0GEAS@delNOG,0HF5Y@dproNOG,16WT8@proNOG,COG0175@NOG	Phosphoadenosine phosphosulfate reductase	sulfate adenylyltransferase subunit 2	archaeon BMS3Bbin15	K00390	K00390	K00957	K00390	K19170
Hydrothermarchaeota_TVG10_SZUA-158___Ga0212224_1001375_7	83	K00390	[EC:1.8.4.8][EC:1.8.4.10]	cysH	phosphoadenosine phosphosulfate reductase	0KRF4@eurNOG,0WK11@methaNOG,COG0175@NOG,COG5270@NOG,arCOG00073@arNOG	Phosphoadenosine phosphosulfate reductase	sulfate adenylyltransferase subunit 2	archaeon BMS3Bbin15	K00390	K00390	K00390	K00390
Hydrothermarchaeota_TVG13_SZUA-236___Ga0212232_1000504_2	83	K00390	[EC:1.8.4.8][EC:1.8.4.10]	cysH	phosphoadenosine phosphosulfate reductase	0KRF4@eurNOG,COG0175@NOG,COG5270@NOG,arCOG00073@arNOG	Phosphoadenosine phosphosulfate reductase	sulfate adenylyltransferase subunit 2	archaeon BMS3Bbin15	K00390	K00390	K00390	K00390
		Dissimilatory sulfate reduction and oxidation
Hydrothermarchaeota_JdFR-18___2730021466	84	K00958	[EC:2.7.7.4]	sat, met3	sulfate adenylyltransferase	04RHE@bacNOG,07RIQ@bactNOG,0NEHW@firmNOG,COG2046@NOG	Sulfate adenylate transferase	sulfate adenylyltransferase	Acidobacteria bacterium 13_1_40CM_2_68_5	K00958	K00958		K00958	K00958
Hydrothermarchaeota_TVG13_SZUA-236___Ga0212232_1000550_6	84	K00958	[EC:2.7.7.4]	sat, met3	sulfate adenylyltransferase	02GUD@arcNOG,0KRQ4@eurNOG,COG2046@NOG,arCOG04191@arNOG	sulfate adenylyltransferase (EC 2.7.7.4)	sulfate adenylyltransferase	Candidatus Methanoperedenaceae archaeon HGW-Methanoperedenaceae-1	K00958	K00958	K00958	K00958
Hydrothermarchaeota_TVG13_SZUA-236___Ga0212232_1001025_6	84	K00958	[EC:2.7.7.4]	sat, met3	sulfate adenylyltransferase	07RIQ@bactNOG,0FJGV@cyaNOG,COG2046@NOG	Sulfate adenylate transferase	sulfate adenylyltransferase	archaeon BMS3Bbin16	K00958	K00958	K00958	K00958	K00958
Hydrothermarchaeota_TVG13_SZUA-236___Ga0212232_1001325_3	84	K00958	[EC:2.7.7.4]	sat, met3	sulfate adenylyltransferase	0KRQ4@eurNOG,COG2046@NOG,arCOG04191@arNOG	sulfate adenylyltransferase (EC 2.7.7.4)	sulfate adenylyltransferase	Methanocella arvoryzae	K00958	K00958		K00958
Hydrothermarchaeota_JdFR-18___2730021468	85	K00394	[EC:1.8.99.2]	aprA	adenylylsulfate reductase, subunit A	05CFK@bactNOG,0EP13@cloNOG,0NDN6@firmNOG,COG1053@NOG	Fumarate reductase succinate dehydrogenase flavoprotein domain protein	FAD-binding protein	Desulfovirgula thermocuniculi	K00394	K00394	K00394	K00394	K18556
Hydrothermarchaeota_TVG13_SZUA-236___Ga0212232_1001025_4	85	K00394	[EC:1.8.99.2]	aprA	adenylylsulfate reductase, subunit A	05CFK@bactNOG,0EP13@cloNOG,0NDN6@firmNOG,COG1053@NOG	Fumarate reductase succinate dehydrogenase flavoprotein domain protein	L-aspartate oxidase	archaeon BMS3Bbin16	K00394	K00394	K00394	K00394	K18556
Hydrothermarchaeota_JdFR-18___2730021467	85	K00395	[EC:1.8.99.2]	aprB	adenylylsulfate reductase, subunit B	05QXD@bactNOG,0EU7E@cloNOG,0NKS4@firmNOG,COG1146@NOG	4fe-4S ferredoxin, iron-sulfur binding domain protein	4Fe-4S ferredoxin	Peptococcaceae bacterium BICA1-7	K00395			K00395	K20449
Hydrothermarchaeota_TVG13_SZUA-236___Ga0212232_1001025_5	85	K00395	[EC:1.8.99.2]	aprB	adenylylsulfate reductase, subunit B	05QXD@bactNOG,0EU7E@cloNOG,0NKS4@firmNOG,COG1146@NOG	4fe-4S ferredoxin, iron-sulfur binding domain protein	4Fe-4S dicluster domain protein	archaeon BMS3Bbin16	K00395	K00395		K00395	K20449
HyVt-292___HyVt-292_k295_35579_1	86	K11180	[EC:1.8.99.5]	dsrA	dissimilatory sulfite reductase alpha subunit	05CY1@bactNOG,0EPVF@cloNOG,0NE9P@firmNOG,COG2221@NOG	sulfite reductase, dissimilatory-type alpha subunit	sulfite reductase, dissimilatory-type subunit alpha	archaeon BMS3Bbin15	K11180	K11180		K11180	K21816
HyVt-292___HyVt-292_k295_766582_1	86	K11180	[EC:1.8.99.5]	dsrA	dissimilatory sulfite reductase alpha subunit	05CY1@bactNOG,0EPVF@cloNOG,0NE9P@firmNOG,COG2221@NOG	sulfite reductase, dissimilatory-type alpha subunit	sulfite reductase, dissimilatory-type subunit alpha	archaeon BMS3Bbin15	K11180	K11180		K11180	K21816
Hydrothermarchaeota_JdFR-18___2730020594	86	K11180	[EC:1.8.99.5]	dsrA	dissimilatory sulfite reductase alpha subunit	05CY1@bactNOG,0EPVF@cloNOG,0NE9P@firmNOG,COG2221@NOG	sulfite reductase, dissimilatory-type alpha subunit	dissimilatory sulfite reductase alpha subunit	uncultured Verrucomicrobia subdivision 3 bacterium	K11180	K11180		K11180	K21816
Hydrothermarchaeota_JdFR-18___2730022387	86	K11180	[EC:1.8.99.5]	dsrA	dissimilatory sulfite reductase alpha subunit	05CY1@bactNOG,0EPVF@cloNOG,0NE9P@firmNOG,COG2221@NOG	sulfite reductase, dissimilatory-type alpha subunit	sulfite reductase, dissimilatory-type subunit alpha	archaeon BMS3Bbin15	K11180	K11180	K11180	K11180	K21816
Hydrothermarchaeota_TVG10_SZUA-158___Ga0212224_1000129_16	86	K11180	[EC:1.8.99.5]	dsrA	dissimilatory sulfite reductase alpha subunit	05CY1@bactNOG,0EPVF@cloNOG,0NE9P@firmNOG,COG2221@NOG	sulfite reductase, dissimilatory-type alpha subunit	sulfite reductase, dissimilatory-type subunit alpha	archaeon BMS3Bbin15	K11180	K11180		K11180	K21816
HyVt-292___HyVt-292_k295_766582_2	86	K11181	[EC:1.8.99.5]	dsrB	dissimilatory sulfite reductase beta subunit	05PJW@bactNOG,0ERCU@cloNOG,0NG36@firmNOG,COG2221@NOG	Sulfite reductase dissimilatory-type beta subunit	sulfite reductase, dissimilatory-type subunit beta	archaeon BMS3Bbin15	K11181	K11181		K11181	K21816
Hydrothermarchaeota_JdFR-18___2730020593	86	K11181	[EC:1.8.99.5]	dsrB	dissimilatory sulfite reductase beta subunit	05PJW@bactNOG,0ERCU@cloNOG,0NG36@firmNOG,COG2221@NOG	Sulfite reductase dissimilatory-type beta subunit	dissimilatory sulfite reductase subunit B, sulfite reductase, dissimilatory-type beta subunit	Candidatus Rokubacteria bacterium CSP1-6	K11181	K11181		K11181	K21816
Hydrothermarchaeota_JdFR-18___2730022388	86	K11181	[EC:1.8.99.5]	dsrB	dissimilatory sulfite reductase beta subunit	05PJW@bactNOG,0ERCU@cloNOG,0NG36@firmNOG,COG2221@NOG	Sulfite reductase dissimilatory-type beta subunit	dissimilatory-type sulfite reductase subunit beta	Dehalobacterium formicoaceticum	K11181	K11181	K11181	K11181	K21816
Hydrothermarchaeota_TVG10_SZUA-158___Ga0212224_1000129_15	86	K11181	[EC:1.8.99.5]	dsrB	dissimilatory sulfite reductase beta subunit	05PJW@bactNOG,0ERCU@cloNOG,0NG36@firmNOG,COG2221@NOG	Sulfite reductase dissimilatory-type beta subunit	sulfite reductase, dissimilatory-type subunit beta	archaeon BMS3Bbin15	K11181	K11181		K11181	K21816
		Thiosulfate oxidation
Hydrothermarchaeota_TVG13_SZUA-236___Ga0212232_1000354_3	87	K17225		soxC	sulfane dehydrogenase subunit SoxC	006PJ@aciNOG,07XJK@bactNOG,COG2041@NOG	Oxidoreductase molybdopterin binding domain	oxidoreductase	Chloroflexi bacterium RBG_13_51_52	K17225				K17225
		Thiosulfate reduction
Hydrothermarchaeota_JdFR-18___2730020712	88	K08352	[EC:1.8.5.5]	phsA, psrA	thiosulfate reductase / polysulfide reductase chain A	05DB1@bactNOG,COG0243@NOG	molybdopterin oxidoreductase	formate dehydrogenase H	archaeon BMS3Bbin15	K08352		K08352		K21307
Hydrothermarchaeota_TVG10_SZUA-158___Ga0212224_1001402_7	88	K08352	[EC:1.8.5.5]	phsA, psrA	thiosulfate reductase / polysulfide reductase chain A	07QY8@bactNOG,0QJGR@gproNOG,16QT2@proNOG,COG0243@NOG	reductase	formate dehydrogenase H	archaeon BMS3Bbin15	K08352			K08352	K21307
		Denitrification
Hydrothermarchaeota_JdFR-18___2730021156	89	K00370	[EC:1.7.5.1][EC:1.7.99.-]	narG, narZ, nxrA	nitrate reductase / nitrite oxidoreductase, alpha subunit	08JIG@bactNOG,COG0243@NOG	Anaerobic dehydrogenase	nitrate oxidoreductase subunit alpha	Candidatus Schekmanbacteria bacterium RIFCSPLOWO2_02_FULL_38_14	K00370	K00370		K00183	K21307
Hydrothermarchaeota_JdFR-18___2730021153	89	K00371	[EC:1.7.5.1][EC:1.7.99.-]	narH, narY, nxrB	nitrate reductase / nitrite oxidoreductase, beta subunit	COG1140@NOG	nitrate reductase beta subunit	Chlorate reductase subunit beta	bacterium HR11	K00371	K00371		K00371	K08346
HyVt-292___HyVt-292_k295_656210_13	89	K00374	[EC:1.7.5.1][EC:1.7.99.-]	narI, narV	nitrate reductase gamma subunit	07EAK@bactNOG,0GBPW@delNOG,0HD75@dproNOG,16S85@proNOG,COG2181@NOG	nitrate reductase, gamma subunit	nitrate reductase gamma subunit	archaeon BMS3Bbin15	K00374			K00374	K18500
Hydrothermarchaeota_JdFR-18___2730021851	89	K00374	[EC:1.7.5.1][EC:1.7.99.-]	narI, narV	nitrate reductase gamma subunit	07EAK@bactNOG,0BK10@bproNOG,16S85@proNOG,COG2181@NOG	Nitrate reductase gamma subunit	nitrate reductase gamma subunit	archaeon BMS3Bbin15	K00374			K00374	K18500
Hydrothermarchaeota_TVG10_SZUA-158___Ga0212224_1000609_11	89	K00374	[EC:1.7.5.1][EC:1.7.99.-]	narI, narV	nitrate reductase gamma subunit	07EAK@bactNOG,0NIKP@firmNOG,0X4ZK@negNOG,COG2181@NOG	Nitrate reductase gamma subunit	nitrate reductase	Desulfovirgula thermocuniculi	K00374		K00374		K18500
Hydrothermarchaeota_JdFR-18___2730021142	89	K02567	[EC:1.7.99.-]	napA	periplasmic nitrate reductase NapA	07QIW@bactNOG,COG0243@NOG	Catalytic subunit of the periplasmic nitrate reductase (NAP). Only expressed at high levels during aerobic growth. NapAB complex receives electrons from the membrane-anchored tetraheme protein NapC, thus allowing electron flow between membrane and periplasm. Essential function for nitrate assimilation and may have a role in anaerobic metabolism (By similarity)	periplasmic nitrate reductase precursor	bacterium BMS3Bbin06	K02567	K02567	K02567	K00123	K21307
HyVt-292___HyVt-292_k295_611268_2	90	K00362	[EC:1.7.1.15]	nirB	nitrite reductase (NADH) large subunit			hypothetical protein BMS3Bbin15_01762	archaeon BMS3Bbin15	K00362	K00362
Hydrothermarchaeota_TVG13_SZUA-236___Ga0212232_1003521_2	90	K00362	[EC:1.7.1.15]	nirB	nitrite reductase (NADH) large subunit	07RZH@bactNOG,0ERMB@cloNOG,0P2Y0@firmNOG,COG1251@NOG	Nitrite and sulphite reductase 4Fe-4S region	nitrite reductase [NAD(P)H]	NAD(P)H] [archaeon BMS3Bbin16	K00362		K00362	K00362	K05297
Hydrothermarchaeota_JdFR-18___2730020591	91	K04561	[EC:1.7.2.5]	norB	nitric oxide reductase subunit B	05DSQ@bactNOG,0GCA7@delNOG,0HDPM@dproNOG,16RCX@proNOG,COG3256@NOG	Nitric oxide reductase	nitric-oxide reductase	candidate division Zixibacteria bacterium RBG_16_43_9	K04561	K04561	K04561	K04561	K04561
Hydrothermarchaeota_JdFR-18___2730020592	91	K02305		norC	nitric oxide reductase subunit C	08VKQ@bactNOG,0GCVH@delNOG,0HP86@dproNOG,17APY@proNOG,COG2010@NOG	Cytochrome c	cytochrome c	Thermoanaerobaculum aquaticum	K02305	K02305	K02305	K02305	K20936
Hydrothermarchaeota_JdFR-18___2730022367	92	K00376	[EC:1.7.2.4]	nosZ	nitrous-oxide reductase	02I4J@arcNOG,02TT1@arNOG,0KYJJ@eurNOG,COG1622@NOG	Cytochrome C oxidase, subunit II	cytochrome c oxidase subunit 2	archaeon BMS3Bbin16	K00376	K00376		K02275	K02826
		Nitrogen fixation
HyVt-292___HyVt-292_k295_445331_1	93	K02586	[EC:1.18.6.1]	nifD	nitrogenase molybdenum-iron protein alpha chain	05D0B@bactNOG,0D1ZR@chloNOG,0D7S1@chlorNOG,COG2710@NOG	Nitrogenase protein alpha chain	nitrogenase vanadium-iron protein alpha chain	archaeon BMS3Bbin15	K02586	K02586		K02586	K21611
Hydrothermarchaeota_TVG10_SZUA-158___Ga0212224_1001069_7	93	K02586	[EC:1.18.6.1]	nifD	nitrogenase molybdenum-iron protein alpha chain	05D0B@bactNOG,0D1ZR@chloNOG,0D7S1@chlorNOG,COG2710@NOG	Nitrogenase protein alpha chain	nitrogenase vanadium-iron protein alpha chain	archaeon BMS3Bbin15	K02586	K02586	K02586	K02586	K21611
HyVt-292___HyVt-292_k295_445331_2	93	K02591	[EC:1.18.6.1]	nifK	nitrogenase molybdenum-iron protein beta chain	05CY9@bactNOG,0D1WA@chloNOG,0D7D6@chlorNOG,COG2710@NOG	Nitrogenase component 1 type Oxidoreductase	nitrogenase molybdenum-iron protein beta chain	archaeon BMS3Bbin15	K02591	K02591	K02591	K02591	K21611
Hydrothermarchaeota_TVG10_SZUA-158___Ga0212224_1001069_8	93	K02591	[EC:1.18.6.1]	nifK	nitrogenase molybdenum-iron protein beta chain	05CY9@bactNOG,0D1WA@chloNOG,0D7D6@chlorNOG,COG2710@NOG	Nitrogenase component 1 type Oxidoreductase	nitrogenase molybdenum-iron protein beta chain	archaeon BMS3Bbin15	K02591	K02591	K02591	K02591	K21611
HyVt-292___HyVt-292_k295_329469_4	93	K02588	[EC:1.18.6.1]	nifH	nitrogenase iron protein NifH	05DSM@bactNOG,0D1D0@chloNOG,0D7T1@chlorNOG,COG1348@NOG	The key enzymatic reactions in nitrogen fixation are catalyzed by the nitrogenase complex, which has 2 components the iron protein and the molybdenum-iron protein (By similarity)	nitrogenase iron protein 1	archaeon BMS3Bbin15	K02588	K02588	K02588	K02588	K21610
Hydrothermarchaeota_TVG10_SZUA-158___Ga0212224_1001069_3	93	K02588	[EC:1.18.6.1]	nifH	nitrogenase iron protein NifH	05DSM@bactNOG,0D1D0@chloNOG,0D7T1@chlorNOG,COG1348@NOG	The key enzymatic reactions in nitrogen fixation are catalyzed by the nitrogenase complex, which has 2 components the iron protein and the molybdenum-iron protein (By similarity)	nitrogenase iron protein 1	archaeon BMS3Bbin15	K02588	K02588	K02588	K02588	K21610
Hydrothermarchaeota_TVG10_SZUA-158___Ga0212224_1001069_6	93	K02585		nifB	nitrogen fixation protein NifB	08I5Z@bactNOG,0D5XP@chloNOG,0D8XM@chlorNOG,0XP3T@NOG	Radical SAM domain-containing protein	feMo cofactor biosynthesis protein NifB	archaeon BMS3Bbin15	K02585	K02585	K02585	K02585
HyVt-292___HyVt-292_k295_612172_2	93	K04488		iscU, nifU	nitrogen fixation protein NifU and related proteins	0KTDX@eurNOG,0WSJ9@metNOG,COG0822@NOG,arCOG02077@arNOG	FeS cluster assembly scaffold protein	nifU-like protein	archaeon BMS3Bbin15	K04488			K04488
HyVt-292___HyVt-292_k295_612172_3	93	K04488		iscU, nifU	nitrogen fixation protein NifU and related proteins	02HMH@arcNOG,0KTDX@eurNOG,COG0822@NOG,arCOG02077@arNOG	NifU-like N terminal domain	nifU-like protein	archaeon BMS3Bbin15	K04488	K04488		K04488
Hydrothermarchaeota_JdFR-18___2730021163	93	K04488		iscU, nifU	nitrogen fixation protein NifU and related proteins	08UNV@bactNOG,0ESH9@cloNOG,0NJAM@firmNOG,COG0822@NOG	feS cluster assembly scaffold protein NifU	iron-sulfur cluster assembly scaffold protein	Theionarchaea archaeon DG-70-1	K04488	K04488	K04488	K04488	K13819
Hydrothermarchaeota_JdFR-18___2730021164	93	K04488		iscU, nifU	nitrogen fixation protein NifU and related proteins	02HMH@arcNOG,0KTDX@eurNOG,COG0822@NOG,arCOG02077@arNOG	NifU-like N terminal domain	Fe-S cluster assembly scaffold protein NifU	Ferroglobus placidus	K04488	K04488		K04488
Hydrothermarchaeota_TVG10_SZUA-158___Ga0212224_1001911_2	93	K04488		iscU, nifU	nitrogen fixation protein NifU and related proteins	02HMH@arcNOG,0KTDX@eurNOG,COG0822@NOG,arCOG02077@arNOG	NifU-like N terminal domain	nifU-like protein	archaeon BMS3Bbin15	K04488	K04488		K04488
Hydrothermarchaeota_TVG10_SZUA-158___Ga0212224_1001911_3	93	K04488		iscU, nifU	nitrogen fixation protein NifU and related proteins	02HMH@arcNOG,0KTDX@eurNOG,COG0822@NOG,arCOG02077@arNOG	NifU-like N terminal domain	nifU-like protein	archaeon BMS3Bbin15	K04488	K04488		K04488
Hydrothermarchaeota_TVG13_SZUA-236___Ga0212232_1000893_3	93	K04488		iscU, nifU	nitrogen fixation protein NifU and related proteins	08UNV@bactNOG,0ESH9@cloNOG,0NJAM@firmNOG,COG0822@NOG	feS cluster assembly scaffold protein NifU	nifU-like protein	archaeon BMS3Bbin16	K04488	K04488	K04488	K04488	K13819
		Arsenate reduction
HyVt-292___HyVt-292_k295_6158_3	94	K01551	[EC:3.6.3.16][EC:3.6.3.-]	arsA, ASNA1, GET3	arsenite/tail-anchored protein-transporting ATPase	COG0003@NOG,arCOG02849@arNOG	arsenite-activated ATPase ArsA (EC 3.6.3.16)	arsenical pump-driving ATPase	archaeon BMS3Bbin15	K01551	K01551		K01551
Hydrothermarchaeota_JdFR-18___2730021189	94	K01551	[EC:3.6.3.16][EC:3.6.3.-]	arsA, ASNA1, GET3	arsenite/tail-anchored protein-transporting ATPase	05D0U@bactNOG,0GACU@deiNOG,COG0003@NOG	Anion-transporting ATPase	arsenical pump-driving ATPase	archaeon BMS3Bbin16	K01551	K01551	K01551	K01551	K01551
HyVt-292___HyVt-292_k295_378804_3	95	K03741	[EC:1.20.4.1]	ARSC2, arsC	arsenate reductase	0KUVX@eurNOG,COG0394@NOG,arCOG04425@arNOG	Protein-tyrosine phosphatase, low molecular weight	arsenate-mycothiol transferase ArsC2	archaeon BMS3Bbin15	K03741	K03741	K03741	K01104
Hydrothermarchaeota_JdFR-18___2730020735	95	K03741	[EC:1.20.4.1]	ARSC2, arsC	arsenate reductase	1CBZ5@thaNOG,COG0394@NOG,arCOG04425@arNOG	protein tyrosine phosphatase	arsenate reductase	Chloroflexi bacterium RBG_13_52_14	K03741	K03741	K03741	K01104
		Arsenite oxidation
HyVt-292___HyVt-292_k295_205423_4	115					COG0723@NOG,arCOG01720@arNOG	rieske (2fe-2S) domain-containing protein	arsenite oxidase subunit AioB precursor	archaeon BMS3Bbin15
Hydrothermarchaeota_TVG10_SZUA-158___Ga0212224_1001278_1	115					COG0723@NOG,arCOG01720@arNOG	rieske (2fe-2S) domain-containing protein	arsenite oxidase subunit AioB precursor	archaeon BMS3Bbin15
		Mineral and other transporters
HyVt-292___HyVt-292_k295_235626_1	96	K05772		tupA, vupA	tungstate transport system substrate-binding protein	0KT9K@eurNOG,0RFR1@halNOG,COG2998@NOG,arCOG00229@arNOG	Molybdate transport protein	PBP superfamily domain protein	archaeon BMS3Bbin15	K05772	K05772		K05772
HyVt-292___HyVt-292_k295_48680_8	96	K05772		tupA, vupA	tungstate transport system substrate-binding protein	0KT9K@eurNOG,0RFR1@halNOG,COG2998@NOG,arCOG00229@arNOG	Molybdate transport protein	PBP superfamily domain protein	archaeon BMS3Bbin15	K05772	K05772		K05772
Hydrothermarchaeota_JdFR-18___2730021477	96	K05772		tupA, vupA	tungstate transport system substrate-binding protein	0KT9K@eurNOG,0RFR1@halNOG,COG2998@NOG,arCOG00229@arNOG	Molybdate transport protein	molybdenum transporter	Halogranum amylolyticum	K05772	K05772		K05772
Hydrothermarchaeota_TVG13_SZUA-236___Ga0212232_1000732_6	96	K05772		tupA, vupA	tungstate transport system substrate-binding protein	05C8W@bactNOG,0ERUY@cloNOG,0NHDX@firmNOG,COG2998@NOG	extracellular solute-binding protein, family 1	tungsten ABC transporter substrate-binding protein	Andreesenia angusta	K05772	K05772		K05772	K05772
HyVt-292___HyVt-292_k295_48680_7	96	K05773		tupB, vupB	tungstate transport system permease protein	0KSPH@eurNOG,COG4662@NOG,arCOG00166@arNOG	binding-protein-dependent transport systems inner membrane component	sulfate transport system permease protein CysW	archaeon BMS3Bbin15	K05773	K05773		K05773
Hydrothermarchaeota_JdFR-18___2730021476	96	K05773		tupB, vupB	tungstate transport system permease protein	0KSPH@eurNOG,0RGP3@halNOG,COG4662@NOG,arCOG00166@arNOG	ABC transporter	sulfate transport system permease protein CysW	archaeon BMS3Bbin15	K05773	K05773		K05773
Hydrothermarchaeota_TVG13_SZUA-236___Ga0212232_1000732_5	96	K05773		tupB, vupB	tungstate transport system permease protein	0KSPH@eurNOG,COG4662@NOG,arCOG00166@arNOG	binding-protein-dependent transport systems inner membrane component	ABC transporter permease	Halocynthiibacter arcticus	K05773	K05773		K05773
Hydrothermarchaeota_JdFR-18___2730021475	96	K06857	[EC:3.6.3.55]	tupC, vupC	tungstate transport system ATP-binding protein	0KSZ0@eurNOG,0WKB1@methaNOG,COG3839@NOG,arCOG00175@arNOG	ABC transporter	sulfate/thiosulfate import ATP-binding protein CysA	archaeon BMS3Bbin15	K06857	K06857	K05847	K02017
Hydrothermarchaeota_TVG13_SZUA-236___Ga0212232_1000732_4	96	K06857	[EC:3.6.3.55]	tupC, vupC	tungstate transport system ATP-binding protein	COG1135@NOG	Part of the ABC transporter complex MetNIQ involved in methionine import. Responsible for energy coupling to the transport system (By similarity)	ABC transporter ATP-binding protein	Methanobacterium subterraneum	K06857	K06857		K02003	K02071
HyVt-292___HyVt-292_k295_235626_4	97	K15495		wtpA	molybdate/tungstate transport system substrate-binding protein	0KS3K@eurNOG,COG0725@NOG,arCOG00219@arNOG	Molybdate ABC transporter periplasmic substrate-binding protein	molybdate ABC transporter periplasmic substrate-binding protein	archaeon BMS3Bbin15	K15495	K15495	K15495	K05772
Hydrothermarchaeota_TVG10_SZUA-158___Ga0212224_1000129_21	97	K15495		wtpA	molybdate/tungstate transport system substrate-binding protein	0KS3K@eurNOG,COG0725@NOG,arCOG00219@arNOG	Molybdate ABC transporter periplasmic substrate-binding protein	molybdate ABC transporter periplasmic substrate-binding protein	archaeon BMS3Bbin15	K15495	K15495	K15495	K05772
HyVt-292___HyVt-292_k295_235626_2	97	K15496		wtpB	molybdate/tungstate transport system permease protein	0KSQD@eurNOG,COG0555@NOG,arCOG00164@arNOG	binding-protein-dependent transport systems inner membrane component	sulfate transport system permease protein CysT	archaeon BMS3Bbin15	K15496	K15496	K15496	K02018
Hydrothermarchaeota_TVG10_SZUA-158___Ga0212224_1000129_23	97	K15496		wtpB	molybdate/tungstate transport system permease protein	0KSQD@eurNOG,COG0555@NOG,arCOG00164@arNOG	binding-protein-dependent transport systems inner membrane component	sulfate transport system permease protein CysT	archaeon BMS3Bbin15	K15496	K15496	K15496	K02018
HyVt-292___HyVt-292_k295_235626_3	97	K15497	[EC:3.6.3.-][EC:3.6.3.55]	wtpC	molybdate/tungstate transport system ATP-binding protein	0KRE9@eurNOG,1CE7F@thermNOG,COG3839@NOG,arCOG00175@arNOG	Part of the ABC transporter complex WtpABC involved in molybdate tungstate import. Responsible for energy coupling to the transport system (By similarity)	sulfate/thiosulfate import ATP-binding protein CysA	archaeon BMS3Bbin15	K15497	K15497	K15497	K15497
Hydrothermarchaeota_TVG10_SZUA-158___Ga0212224_1000129_22	97	K15497	[EC:3.6.3.-][EC:3.6.3.55]	wtpC	molybdate/tungstate transport system ATP-binding protein	0KRE9@eurNOG,0WS3Z@metNOG,COG3839@NOG,arCOG00175@arNOG	polyamine-transporting ATPase (EC 3.6.3.31)	sulfate/thiosulfate import ATP-binding protein CysA	archaeon BMS3Bbin15	K15497	K15497	K15497	K15497
HyVt-292___HyVt-292_k295_172345_1	98	K02017	[EC:3.6.3.29]	modC	molybdate transport system ATP-binding protein	0KT3D@eurNOG,COG3839@NOG,arCOG00175@arNOG	ABC transporter	sulfate/thiosulfate import ATP-binding protein CysA	archaeon BMS3Bbin15	K02017	K02017		K02010
HyVt-292___HyVt-292_k295_445331_4	98	K02017	[EC:3.6.3.29]	modC	molybdate transport system ATP-binding protein	0KRE9@eurNOG,0WMC8@methaNOG,COG3839@NOG,arCOG00175@arNOG	ABC transporter	sulfate/thiosulfate import ATP-binding protein CysA	archaeon BMS3Bbin15	K02017	K02017	K02028	K02010
HyVt-292___HyVt-292_k295_48680_6	98	K02017	[EC:3.6.3.29]	modC	molybdate transport system ATP-binding protein	0KSZ0@eurNOG,0WKB1@methaNOG,COG3839@NOG,arCOG00175@arNOG	ABC transporter	sulfate/thiosulfate import ATP-binding protein CysA	archaeon BMS3Bbin15	K02017			K02017
Hydrothermarchaeota_TVG10_SZUA-158___Ga0212224_1000401_47	98	K02017	[EC:3.6.3.29]	modC	molybdate transport system ATP-binding protein	0KT3D@eurNOG,COG3839@NOG,arCOG00175@arNOG	ABC transporter	sulfate/thiosulfate import ATP-binding protein CysA	archaeon BMS3Bbin15	K02017	K02017	K02017	K02010
Hydrothermarchaeota_TVG10_SZUA-158___Ga0212224_1001069_10	98	K02017	[EC:3.6.3.29]	modC	molybdate transport system ATP-binding protein	0KRE9@eurNOG,0WMC8@methaNOG,COG3839@NOG,arCOG00175@arNOG	ABC transporter	sulfate/thiosulfate import ATP-binding protein CysA	archaeon BMS3Bbin15	K02017	K02017		K02010
HyVt-292___HyVt-292_k295_172345_2	98	K02018		modB	molybdate transport system permease protein	08I5D@bactNOG,0F6ZF@cloNOG,0P647@firmNOG,COG0555@NOG	Binding-protein-dependent transport system inner membrane component	molybdenum transport system permease protein ModB	archaeon BMS3Bbin15	K02018	K02018	K02018	K02018	K15496
Hydrothermarchaeota_TVG10_SZUA-158___Ga0212224_1000401_46	98	K02018		modB	molybdate transport system permease protein	08I5D@bactNOG,0F6ZF@cloNOG,0P647@firmNOG,COG0555@NOG	Binding-protein-dependent transport system inner membrane component	molybdenum transport system permease protein ModB	archaeon BMS3Bbin15	K02018	K02018	K02018	K02018	K15496
Hydrothermarchaeota_TVG13_SZUA-236___Ga0212232_1000459_4	98	K02018		modB	molybdate transport system permease protein	0KS38@eurNOG,COG0555@NOG,arCOG00164@arNOG	NifC-like ABC-type porter	molybdenum transport system permease protein ModB	archaeon BMS3Bbin16	K02018	K02018	K02018	K02018
HyVt-292___HyVt-292_k295_172345_3	98	K02020		modA	molybdate transport system substrate-binding protein	08S6J@bactNOG,0ERER@cloNOG,0NH63@firmNOG,COG0725@NOG	ABC transporter, periplasmic molybdate-binding protein	molybdate-binding periplasmic protein precursor	archaeon BMS3Bbin15	K02020	K02020	K02020	K02020	K22003
Hydrothermarchaeota_TVG10_SZUA-158___Ga0212224_1000401_45	98	K02020		modA	molybdate transport system substrate-binding protein	0KSSF@eurNOG,COG0725@NOG,arCOG00219@arNOG	Molybdenum ABC transporter periplasmic molybdate-binding protein	molybdate-binding periplasmic protein precursor	archaeon BMS3Bbin15	K02020	K02020	K02020	K02020
Hydrothermarchaeota_TVG13_SZUA-236___Ga0212232_1000459_3	98	K02020		modA	molybdate transport system substrate-binding protein	02TD6@arNOG,0KVZF@eurNOG,0WQ9N@methNOG,COG0725@NOG,arCOG00219@arNOG	Molybdenum ABC transporter, periplasmic molybdate-binding protein	molybdate-binding periplasmic protein precursor	archaeon BMS3Bbin16	K02020	K02020	K02020	K02020
Hydrothermarchaeota_TVG13_SZUA-236___Ga0212232_1000459_5	99	K11072	[EC:3.6.3.31]	potA	spermidine/putrescine transport system ATP-binding protein	0KRE9@eurNOG,0WS3Z@metNOG,COG3839@NOG,arCOG00175@arNOG	polyamine-transporting ATPase (EC 3.6.3.31)	sulfate/thiosulfate import ATP-binding protein CysA	archaeon BMS3Bbin16	K11072		K11072	K15497
HyVt-292___HyVt-292_k295_128156_12	100	K02036	[EC:3.6.3.27]	pstB	phosphate transport system ATP-binding protein	05BZY@bactNOG,0ENQN@cloNOG,0ND7K@firmNOG,COG1117@NOG	Part of the ABC transporter complex PstSACB involved in phosphate import. Responsible for energy coupling to the transport system (By similarity)	phosphate import ATP-binding protein PstB 3	archaeon BMS3Bbin15	K02036	K02036	K02036	K02036	K02036
Hydrothermarchaeota_JdFR-18___2730020733	100	K02036	[EC:3.6.3.27]	pstB	phosphate transport system ATP-binding protein	0KRHT@eurNOG,0WQ7B@methNOG,COG1117@NOG,arCOG00231@arNOG	ABC transporter	phosphate ABC transporter ATP-binding protein	Geoglobus ahangari	K02036	K02036	K02036	K02036
Hydrothermarchaeota_TVG10_SZUA-158___Ga0212224_1000804_15	100	K02036	[EC:3.6.3.27]	pstB	phosphate transport system ATP-binding protein	0KRHT@eurNOG,0WK2B@methaNOG,COG1117@NOG,arCOG00231@arNOG	phosphate ABC transporter ATP-binding protein	phosphate import ATP-binding protein PstB 3	archaeon BMS3Bbin15	K02036	K02036	K02036	K02036
Hydrothermarchaeota_TVG13_SZUA-236___Ga0212232_1000732_9	100	K02036	[EC:3.6.3.27]	pstB	phosphate transport system ATP-binding protein	05BZY@bactNOG,0ENQN@cloNOG,0ND7K@firmNOG,COG1117@NOG	Part of the ABC transporter complex PstSACB involved in phosphate import. Responsible for energy coupling to the transport system (By similarity)	phosphate import ATP-binding protein PstB 3	archaeon BMS3Bbin16	K02036	K02036	K02036	K02036	K02036
HyVt-292___HyVt-292_k295_128156_10	100	K02037		pstC	phosphate transport system permease protein	05C8U@bactNOG,0GB3S@delNOG,0HCGW@dproNOG,16PMF@proNOG,COG0573@NOG	phosphate ABC transporter, inner membrane subunit PstC	phosphate transport system permease protein PstC	archaeon BMS3Bbin15	K02037	K02037	K02037	K02037	K02037
Hydrothermarchaeota_JdFR-18___2730020731	100	K02037		pstC	phosphate transport system permease protein	02GUN@arcNOG,0KRBN@eurNOG,COG0573@NOG,arCOG00167@arNOG	phosphate ABC transporter permease	phosphate ABC transporter, inner membrane subunit PstC	Ferroglobus placidus DSM 10642	K02037	K02037	K02037	K02037
Hydrothermarchaeota_TVG10_SZUA-158___Ga0212224_1000804_12	100	K02037		pstC	phosphate transport system permease protein	05C8U@bactNOG,0GB3S@delNOG,0HCGW@dproNOG,16PMF@proNOG,COG0573@NOG	phosphate ABC transporter, inner membrane subunit PstC	phosphate transport system permease protein PstC	archaeon BMS3Bbin15	K02037	K02037	K02037	K02037	K02037
Hydrothermarchaeota_TVG13_SZUA-236___Ga0212232_1000732_11	100	K02037		pstC	phosphate transport system permease protein	05C8U@bactNOG,09CAN@bctoNOG,COG0573@NOG	phosphate ABC transporter	phosphate transport system permease protein PstC	archaeon BMS3Bbin16	K02037	K02037	K02037	K02037	K02037
HyVt-292___HyVt-292_k295_128156_11	100	K02038		pstA	phosphate transport system permease protein	05E2Z@bactNOG,0GC4F@delNOG,0HC57@dproNOG,16PUW@proNOG,COG0581@NOG	phosphate ABC transporter, inner membrane subunit PstA	phosphate transport system permease protein PstA	archaeon BMS3Bbin15	K02038	K02038	K02038	K02037	K02038
Hydrothermarchaeota_JdFR-18___2730020732	100	K02038		pstA	phosphate transport system permease protein	02H7U@arcNOG,0KS7B@eurNOG,COG0581@NOG,arCOG00168@arNOG	phosphate ABC transporter permease	phosphate ABC transporter, permease protein PstA	Geoglobus ahangari	K02038	K02038	K02038	K02038
Hydrothermarchaeota_TVG10_SZUA-158___Ga0212224_1000804_13	100	K02038		pstA	phosphate transport system permease protein	05E2Z@bactNOG,0FKFA@cyaNOG,COG0581@NOG	phosphate ABC transporter	phosphate transport system permease protein PstA	archaeon BMS3Bbin15	K02038	K02038		K02037	K02038
Hydrothermarchaeota_TVG10_SZUA-158___Ga0212224_1000804_14	100	K02038		pstA	phosphate transport system permease protein	05E2Z@bactNOG,0GC4F@delNOG,16PUW@proNOG,COG0581@NOG	phosphate ABC transporter	phosphate transport system permease protein PstA	archaeon BMS3Bbin15	K02038	K02038		K02037	K02038
Hydrothermarchaeota_TVG13_SZUA-236___Ga0212232_1000732_10	100	K02038		pstA	phosphate transport system permease protein	04S33@bacNOG,05E2Z@bactNOG,0NDYC@firmNOG,COG0581@NOG	phosphate ABC transporter (Permease	phosphate transport system permease protein PstA	archaeon BMS3Bbin16	K02038	K02038	K02038	K02037	K02038
HyVt-292___HyVt-292_k295_128156_9	100	K02040		pstS	phosphate transport system substrate-binding protein	1CBDD@thaNOG,COG0226@NOG,arCOG00213@arNOG	Phosphate-binding protein	phosphate-binding protein PstS precursor	archaeon BMS3Bbin15	K02040	K02040	K02040	K02040
Hydrothermarchaeota_JdFR-18___2730020730	100	K02040		pstS	phosphate transport system substrate-binding protein	02H3I@arcNOG,0KRJC@eurNOG,COG0226@NOG,arCOG00213@arNOG	Inherit from eurNOG: phosphate binding protein	phosphate ABC transporter substrate-binding protein	Spirochaeta thermophila	K02040	K02040	K02040	K02040
Hydrothermarchaeota_TVG10_SZUA-158___Ga0212224_1000804_11	100	K02040		pstS	phosphate transport system substrate-binding protein	07RBH@bactNOG,0ETI5@cloNOG,0P4CB@firmNOG,COG0226@NOG	phosphate ABC transporter substrate-binding protein	phosphate-binding protein PstS precursor	archaeon BMS3Bbin15	K02040	K02040	K02040	K02040	K02040
Hydrothermarchaeota_TVG13_SZUA-236___Ga0212232_1000732_12	100	K02040		pstS	phosphate transport system substrate-binding protein	05CVA@bactNOG,0ENNI@cloNOG,0ND7H@firmNOG,COG0226@NOG	phosphate binding protein	phosphate-binding protein PstS precursor	archaeon BMS3Bbin16	K02040	K02040	K02040	K02040	K02040
Hydrothermarchaeota_TVG13_SZUA-236___Ga0212232_1001412_1	100	K02040		pstS	phosphate transport system substrate-binding protein	05PWN@bactNOG,0FJRW@cyaNOG,COG0226@NOG	Phosphate	phosphate ABC transporter substrate-binding protein	Peptoclostridium acidaminophilum	K02040	K02040		K02040	K02040
HyVt-292___HyVt-292_k295_713263_1	101	K02013	[EC:3.6.3.34]	ABC.FEV.A	iron complex transport system ATP-binding protein	0KS70@eurNOG,COG1120@NOG,arCOG00199@arNOG	ABC transporter	hemin import ATP-binding protein HmuV	archaeon BMS3Bbin15	K02013	K02013		K02013
Hydrothermarchaeota_TVG10_SZUA-158___Ga0212224_1000990_3	101	K02013	[EC:3.6.3.34]	ABC.FEV.A	iron complex transport system ATP-binding protein	0KS70@eurNOG,COG1120@NOG,arCOG00199@arNOG	ABC transporter	hemin import ATP-binding protein HmuV	archaeon BMS3Bbin15	K02013	K02013	K02013	K02013
Hydrothermarchaeota_TVG13_SZUA-236___Ga0212232_1002019_3	101	K02013	[EC:3.6.3.34]	ABC.FEV.A	iron complex transport system ATP-binding protein	05E0A@bactNOG,0EP7T@cloNOG,0NEHB@firmNOG,COG1120@NOG	Abc transporter	putative siderophore transport system ATP-binding protein YusV	archaeon BMS3Bbin16	K02013	K02013	K02013	K02013	K02013
HyVt-292___HyVt-292_k295_713263_2	101	K02015		ABC.FEV.P	iron complex transport system permease protein	0KS8I@eurNOG,COG0609@NOG,arCOG01007@arNOG	transport system permease	hemin transport system permease protein HmuU	archaeon BMS3Bbin15	K02015	K02015	K02015	K02015
Hydrothermarchaeota_TVG10_SZUA-158___Ga0212224_1000990_2	101	K02015		ABC.FEV.P	iron complex transport system permease protein	05EHG@bactNOG,0ENVN@cloNOG,0NDVS@firmNOG,COG0609@NOG	Permease protein	hemin transport system permease protein HmuU	archaeon BMS3Bbin15	K02015	K02015		K02015	K02015
Hydrothermarchaeota_TVG13_SZUA-236___Ga0212232_1002019_2	101	K02015		ABC.FEV.P	iron complex transport system permease protein	0KS8I@eurNOG,COG0609@NOG,arCOG01007@arNOG	transport system permease	hemin transport system permease protein HmuU	archaeon BMS3Bbin16	K02015	K02015	K02015	K02015
HyVt-292___HyVt-292_k295_644318_1	101	K02016		ABC.FEV.S	iron complex transport system substrate-binding protein	05JKQ@bactNOG,0ER87@cloNOG,0NGN2@firmNOG,COG0614@NOG	periplasmic binding protein	vitamin B12-binding protein precursor	archaeon BMS3Bbin15	K02016	K02016		K02016	K21701
HyVt-292___HyVt-292_k295_713263_3	101	K02016		ABC.FEV.S	iron complex transport system substrate-binding protein	0KSHG@eurNOG,0WKVJ@methaNOG,COG0614@NOG,arCOG04233@arNOG	Periplasmic binding protein	vitamin B12-binding protein precursor	archaeon BMS3Bbin15	K02016	K02016		K02016
Hydrothermarchaeota_TVG10_SZUA-158___Ga0212224_1000990_1	101	K02016		ABC.FEV.S	iron complex transport system substrate-binding protein	0KSHG@eurNOG,COG0614@NOG,arCOG04233@arNOG	Periplasmic binding protein	vitamin B12-binding protein precursor	archaeon BMS3Bbin15	K02016	K02016	K02016	K02016
HyVt-292___HyVt-292_k295_740276_5	102	K09816		znuB	zinc transport system permease protein	0KS2X@eurNOG,0WRPB@metNOG,COG1108@NOG,arCOG01006@arNOG	ABC transporter	manganese transport system membrane protein MntB	archaeon BMS3Bbin15	K09816	K09816	K09816	K02075
Hydrothermarchaeota_TVG10_SZUA-158___Ga0212224_1000739_5	102	K09816		znuB	zinc transport system permease protein	0KS2X@eurNOG,0WRPB@metNOG,COG1108@NOG,arCOG01006@arNOG	ABC transporter	manganese transport system membrane protein MntB	archaeon BMS3Bbin15	K09816	K09816	K09816	K02075
HyVt-292___HyVt-292_k295_392464_1	102	K09817	[EC:3.6.3.-]	znuC	zinc transport system ATP-binding protein	0KRZC@eurNOG,0WKI1@methaNOG,COG1121@NOG,arCOG00201@arNOG	ABC transporter	high-affinity zinc uptake system ATP-binding protein ZnuC	archaeon BMS3Bbin15	K09817	K09817		K02074
HyVt-292___HyVt-292_k295_740276_6	102	K09817	[EC:3.6.3.-]	znuC	zinc transport system ATP-binding protein	0KRZC@eurNOG,0WRVC@metNOG,COG1121@NOG,arCOG00201@arNOG	ABC transporter	high-affinity zinc uptake system ATP-binding protein ZnuC	archaeon BMS3Bbin15	K09817	K09817	K09817	K02074
Hydrothermarchaeota_TVG10_SZUA-158___Ga0212224_1000739_6	102	K09817	[EC:3.6.3.-]	znuC	zinc transport system ATP-binding protein	0KRZC@eurNOG,0WRVC@metNOG,COG1121@NOG,arCOG00201@arNOG	ABC transporter	high-affinity zinc uptake system ATP-binding protein ZnuC	archaeon BMS3Bbin15	K09817	K09817	K09817	K02074
HyVt-292___HyVt-292_k295_267335_7	103	K02006		cbiO	cobalt/nickel transport system ATP-binding protein	0KRWZ@eurNOG,0WRM5@metNOG,COG1122@NOG,arCOG00202@arNOG	ABC transporter	energy-coupling factor transporter ATP-binding protein EcfA3	archaeon BMS3Bbin15	K02006	K02006	K16787	K02006
HyVt-292___HyVt-292_k295_367949_6	103	K02006		cbiO	cobalt/nickel transport system ATP-binding protein	0KRFJ@eurNOG,COG1122@NOG,arCOG00202@arNOG	ABC transporter	nickel import ATP-binding protein NikO	archaeon BMS3Bbin15	K02006	K02006	K02006	K02006
Hydrothermarchaeota_JdFR-18___2730021325	103	K02006		cbiO	cobalt/nickel transport system ATP-binding protein	0KRWZ@eurNOG,0WQFK@methNOG,COG1122@NOG,arCOG00202@arNOG	cobalt ABC transporter, ATPase subunit	ATP-binding protein	Candidatus Methanoperedens nitroreducens	K02006	K02006	K02006	K02006
Hydrothermarchaeota_JdFR-18___2730022234	103	K02006		cbiO	cobalt/nickel transport system ATP-binding protein	0KRWZ@eurNOG,0WK0W@methaNOG,COG1122@NOG,arCOG00202@arNOG	Cobalt ABC transporter	ATPase component CbiO of energizing module of cobalt ECF transporter	Methanosarcina siciliae HI350	K02006	K02006	K16787	K02006
Hydrothermarchaeota_JdFR-18___2730021327	103	K02007		cbiM	cobalt/nickel transport system permease protein	0KSC4@eurNOG,0WQK2@methNOG,COG0310@NOG,arCOG02248@arNOG	cobalamin (vitamin B12) biosynthesis CbiM protein	MULTISPECIES: cobalamin biosynthesis protein CbiM	Methanosarcina	K02007	K02007	K02007	K02007
Hydrothermarchaeota_JdFR-18___2730022237	103	K02007		cbiM	cobalt/nickel transport system permease protein	0KRQJ@eurNOG,0WK93@methaNOG,COG0310@NOG,arCOG02248@arNOG	Part of the energy-coupling factor (ECF) transporter complex CbiMNOQ involved in cobalt import (By similarity)	energy-coupling factor ABC transporter permease	Methanosaeta concilii	K02007	K02007		K02007
HyVt-292___HyVt-292_k295_367949_7	103	K02008		cbiQ	cobalt/nickel transport system permease protein	0KRPQ@eurNOG,0WJZE@methaNOG,COG0619@NOG,arCOG02250@arNOG	Cobalt ABC transporter	nickel transport protein NikQ	archaeon BMS3Bbin15	K02008	K02008	K02008	K02008
Hydrothermarchaeota_JdFR-18___2730021324	103	K02008		cbiQ	cobalt/nickel transport system permease protein	0KSSZ@eurNOG,0WRTZ@metNOG,COG0619@NOG,arCOG02250@arNOG	cobalt abc transporter	cobalt ECF transporter T component CbiQ	Methanobrevibacter filiformis	K02008	K02008		K02008
Hydrothermarchaeota_JdFR-18___2730022235	103	K02008		cbiQ	cobalt/nickel transport system permease protein	0KT18@eurNOG,0WRXV@metNOG,COG0619@NOG,arCOG02249@arNOG	cobalt abc transporter	MULTISPECIES: cobalt ECF transporter T component CbiQ	Methanobacterium	K02008	K02008	K02008	K02007
Hydrothermarchaeota_JdFR-18___2730021326	103	K02009		cbiN	cobalt/nickel transport protein	0KV5E@eurNOG,0WSBE@metNOG,COG0310@NOG,arCOG03159@arNOG	Cobalt transport protein	cobalt ABC transporter permease	Methanobacterium congolense	K02009	K02009		K02007
Hydrothermarchaeota_JdFR-18___2730022236	103	K02009		cbiN	cobalt/nickel transport protein	0KUCG@eurNOG,0WMWV@methaNOG,COG1930@NOG,arCOG04384@arNOG	Part of the energy-coupling factor (ECF) transporter complex CbiMNOQ involved in cobalt import (By similarity)	energy-coupling factor ABC transporter substrate-binding protein	Methanosaeta harundinacea	K02009	K02009	K02009	K02009
HyVt-292___HyVt-292_k295_577667_4	104	K03523		bioY	biotin transport system substrate-specific component	0KTJE@eurNOG,COG1268@NOG,arCOG02986@arNOG	BioY protein	biotin transporter BioY	archaeon BMS3Bbin15	K03523	K03523	K03523	K03523
Hydrothermarchaeota_JdFR-18___2730020758	104	K03523		bioY	biotin transport system substrate-specific component	0KTJE@eurNOG,COG1268@NOG,arCOG02986@arNOG	BioY protein	biotin transporter BioY	Candidatus Methanoperedenaceae archaeon HGW-Methanoperedenaceae-1	K03523	K03523	K03523	K03523
Hydrothermarchaeota_TVG13_SZUA-236___Ga0212232_1001417_6	104	K03523		bioY	biotin transport system substrate-specific component	0KTJE@eurNOG,0WRUB@metNOG,COG1268@NOG,arCOG02986@arNOG	BioY protein	biotin transporter BioY	archaeon BMS3Bbin16	K03523	K03523		K03523
HyVt-292___HyVt-292_k295_280997_8	105	K02194		ccmB	heme exporter protein B	02HIT@arcNOG,0KT8A@eurNOG,COG2386@NOG,arCOG01328@arNOG	cytochrome c-type biogenesis protein CcmB	inner membrane transport permease YbhR	archaeon BMS3Bbin15	K02194	K02194		K02194
Hydrothermarchaeota_JdFR-18___2730022455	105	K02194		ccmB	heme exporter protein B	02HIT@arcNOG,0KT8A@eurNOG,COG2386@NOG,arCOG01328@arNOG	cytochrome c-type biogenesis protein CcmB	inner membrane transport permease YbhR	archaeon BMS3Bbin15	K02194	K02194	K02194	K02194
Hydrothermarchaeota_TVG13_SZUA-236___Ga0212232_1000707_7	105	K02194		ccmB	heme exporter protein B	0KT8A@eurNOG,0WM6G@methaNOG,COG2386@NOG,arCOG01328@arNOG	cytochrome c-type biogenesis protein CcmB	inner membrane transport permease YbhR	archaeon BMS3Bbin15	K02194	K02194		K02194
HyVt-292___HyVt-292_k295_280997_7	105	K02195		ccmC	heme exporter protein C	02HIS@arcNOG,0KSNV@eurNOG,COG0755@NOG,arCOG00267@arNOG	cytochrome C assembly protein	cytochrome c biogenesis protein CcsA	archaeon BMS3Bbin15	K02195	K02195	K02195	K02195
Hydrothermarchaeota_JdFR-18___2730022454	105	K02195		ccmC	heme exporter protein C	02HIS@arcNOG,0KSNV@eurNOG,COG0755@NOG,arCOG00267@arNOG	cytochrome C assembly protein	cytochrome c biogenesis protein CcsA	archaeon BMS3Bbin15	K02195	K02195	K02195	K02195
Hydrothermarchaeota_TVG13_SZUA-236___Ga0212232_1000707_8	105	K02195		ccmC	heme exporter protein C	02HIS@arcNOG,0KSNV@eurNOG,COG0755@NOG,arCOG00267@arNOG	cytochrome C assembly protein	cytochrome C assembly protein	Candidatus Syntrophoarchaeum caldarius	K02195	K02195		K02195
		Complex I (NADH)
HyVt-292___HyVt-292_k295_202395_12	106	K00330	[EC:1.6.5.3]	nuoA	NADH-quinone oxidoreductase subunit A	04V4U@bacNOG,05KWU@bactNOG,0NJIW@firmNOG,COG0838@NOG	NDH-1 shuttles electrons from NADH, via FMN and iron- sulfur (Fe-S) centers, to quinones in the respiratory chain	NAD(P)H-quinone oxidoreductase subunit 3	archaeon BMS3Bbin15	K00330	K00330	K05574	K00330	K05574
Hydrothermarchaeota_JdFR-18___2730022221	106	K00330	[EC:1.6.5.3]	nuoA	NADH-quinone oxidoreductase subunit A	04V4U@bacNOG,05KWU@bactNOG,0NJIW@firmNOG,COG0838@NOG	NDH-1 shuttles electrons from NADH, via FMN and iron- sulfur (Fe-S) centers, to quinones in the respiratory chain	NAD(P)H-quinone oxidoreductase subunit 3	archaeon BMS3Bbin15	K00330	K00330	K05574	K00330	K05574
Hydrothermarchaeota_TVG10_SZUA-158___Ga0212224_1000281_5	106	K00330	[EC:1.6.5.3]	nuoA	NADH-quinone oxidoreductase subunit A	04V4U@bacNOG,05KWU@bactNOG,0NJIW@firmNOG,COG0838@NOG	NDH-1 shuttles electrons from NADH, via FMN and iron- sulfur (Fe-S) centers, to quinones in the respiratory chain	NAD(P)H-quinone oxidoreductase subunit 3	archaeon BMS3Bbin15	K00330	K00330	K05574	K00330	K05574
HyVt-292___HyVt-292_k295_202395_13	106	K00331	[EC:1.6.5.3]	nuoB	NADH-quinone oxidoreductase subunit B	05ES3@bactNOG,0ESCB@cloNOG,0NIUP@firmNOG,COG0377@NOG	NDH-1 shuttles electrons from NADH, via FMN and iron- sulfur (Fe-S) centers, to quinones in the respiratory chain. The immediate electron acceptor for the enzyme in this species is believed to be a menaquinone. Couples the redox reaction to proton translocation (for every two electrons transferred, four hydrogen ions are translocated across the cytoplasmic membrane), and thus conserves the redox …	NAD(P)H-quinone oxidoreductase subunit K	archaeon BMS3Bbin15	K00331	K00331	K00331	K00331	K13380
Hydrothermarchaeota_JdFR-18___2730022220	106	K00331	[EC:1.6.5.3]	nuoB	NADH-quinone oxidoreductase subunit B	04RFJ@bacNOG,05ES3@bactNOG,0NIUP@firmNOG,COG0377@NOG	NDH-1 shuttles electrons from NADH, via FMN and iron- sulfur (Fe-S) centers, to quinones in the respiratory chain. The immediate electron acceptor for the enzyme in this species is believed to be a menaquinone. Couples the redox reaction to proton translocation (for every two electrons transferred, four hydrogen ions are translocated across the cytoplasmic membrane), and thus conserves the redox …	NAD(P)H-quinone oxidoreductase subunit K	archaeon BMS3Bbin15	K00331	K00331	K00331	K00331	K13380
Hydrothermarchaeota_TVG10_SZUA-158___Ga0212224_1000281_6	106	K00331	[EC:1.6.5.3]	nuoB	NADH-quinone oxidoreductase subunit B	05ES3@bactNOG,0ESCB@cloNOG,0NIUP@firmNOG,COG0377@NOG	NDH-1 shuttles electrons from NADH, via FMN and iron- sulfur (Fe-S) centers, to quinones in the respiratory chain. The immediate electron acceptor for the enzyme in this species is believed to be a menaquinone. Couples the redox reaction to proton translocation (for every two electrons transferred, four hydrogen ions are translocated across the cytoplasmic membrane), and thus conserves the redox …	NAD(P)H-quinone oxidoreductase subunit K	archaeon BMS3Bbin15	K00331	K00331	K00331	K00331	K13380
Hydrothermarchaeota_TVG13_SZUA-236___Ga0212232_1000794_8	106	K00331	[EC:1.6.5.3]	nuoB	NADH-quinone oxidoreductase subunit B	05ES3@bactNOG,0ESCB@cloNOG,0NIUP@firmNOG,COG0377@NOG	NDH-1 shuttles electrons from NADH, via FMN and iron- sulfur (Fe-S) centers, to quinones in the respiratory chain. The immediate electron acceptor for the enzyme in this species is believed to be a menaquinone. Couples the redox reaction to proton translocation (for every two electrons transferred, four hydrogen ions are translocated across the cytoplasmic membrane), and thus conserves the redox …	NAD(P)H-quinone oxidoreductase subunit K 1 precursor	archaeon BMS3Bbin16	K00331	K00331	K00331	K00331	K13380
HyVt-292___HyVt-292_k295_202395_14	106	K00332	[EC:1.6.5.3]	nuoC	NADH-quinone oxidoreductase subunit C	05CYU@bactNOG,COG0852@NOG	NDH-1 shuttles electrons from NADH, via FMN and iron- sulfur (Fe-S) centers, to quinones in the respiratory chain	NADH-quinone oxidoreductase subunit C 1	archaeon BMS3Bbin15	K00332	K00332		K00332	K13380
Hydrothermarchaeota_JdFR-18___2730022219	106	K00332	[EC:1.6.5.3]	nuoC	NADH-quinone oxidoreductase subunit C	083JD@bactNOG,0GH44@delNOG,0HHX2@dproNOG,16X8R@proNOG,COG0852@NOG	NADH dehydrogenase (Ubiquinone), 30 kDa subunit	NADH-quinone oxidoreductase subunit C 1	archaeon BMS3Bbin15	K00332	K00332	K00332	K00332	K13380
Hydrothermarchaeota_TVG10_SZUA-158___Ga0212224_1000281_7	106	K00332	[EC:1.6.5.3]	nuoC	NADH-quinone oxidoreductase subunit C	0KSWY@eurNOG,0WM0Y@methaNOG,COG0852@NOG,arCOG01551@arNOG	F420H2 dehydrogenase, subunit	NADH-quinone oxidoreductase subunit C 1	archaeon BMS3Bbin15	K00332	K00332	K00332	K00331
HyVt-292___HyVt-292_k295_202395_15	106	K00333	[EC:1.6.5.3]	nuoD	NADH-quinone oxidoreductase subunit D	05CQV@bactNOG,0D1K9@chloNOG,0G73Q@dehNOG,COG0649@NOG	NDH-1 shuttles electrons from NADH, via FMN and iron- sulfur (Fe-S) centers, to quinones in the respiratory chain. The immediate electron acceptor for the enzyme in this species is believed to be ubiquinone. Couples the redox reaction to proton translocation (for every two electrons transferred, four hydrogen ions are translocated across the cytoplasmic membrane), and thus conserves the redox ene…	NADH-quinone oxidoreductase subunit 4	archaeon BMS3Bbin15	K00333	K00333	K00333	K00333	K13380
Hydrothermarchaeota_JdFR-18___2730022217	106	K00333	[EC:1.6.5.3]	nuoD	NADH-quinone oxidoreductase subunit D	05CQV@bactNOG,0EQ77@cloNOG,0NEMP@firmNOG,COG0649@NOG	NDH-1 shuttles electrons from NADH, via FMN and iron- sulfur (Fe-S) centers, to quinones in the respiratory chain. The immediate electron acceptor for the enzyme in this species is believed to be a menaquinone. Couples the redox reaction to proton translocation (for every two electrons transferred, four hydrogen ions are translocated across the cytoplasmic membrane), and thus conserves the redox …	NADH-quinone oxidoreductase subunit 4	archaeon BMS3Bbin15	K00333	K00333	K00333	K00333	K13380
Hydrothermarchaeota_TVG10_SZUA-158___Ga0212224_1000281_8	106	K00333	[EC:1.6.5.3]	nuoD	NADH-quinone oxidoreductase subunit D	05CQV@bactNOG,0D1K9@chloNOG,0G73Q@dehNOG,COG0649@NOG	NDH-1 shuttles electrons from NADH, via FMN and iron- sulfur (Fe-S) centers, to quinones in the respiratory chain. The immediate electron acceptor for the enzyme in this species is believed to be ubiquinone. Couples the redox reaction to proton translocation (for every two electrons transferred, four hydrogen ions are translocated across the cytoplasmic membrane), and thus conserves the redox ene…	NADH-quinone oxidoreductase subunit 4	archaeon BMS3Bbin15	K00333	K00333	K00333	K00333	K13380
HyVt-292___HyVt-292_k295_202395_16	106	K00337	[EC:1.6.5.3]	nuoH	NADH-quinone oxidoreductase subunit H	04S9K@bacNOG,05CMZ@bactNOG,0NE9E@firmNOG,COG1005@NOG	NDH-1 shuttles electrons from NADH, via FMN and iron- sulfur (Fe-S) centers, to quinones in the respiratory chain. The immediate electron acceptor for the enzyme in this species is believed to be ubiquinone. Couples the redox reaction to proton translocation (for every two electrons transferred, four hydrogen ions are translocated across the cytoplasmic membrane), and thus conserves the redox ene…	NADH-quinone oxidoreductase subunit H	archaeon BMS3Bbin15	K00337	K00337	K00337	K00337	K05572
Hydrothermarchaeota_JdFR-18___2730022216	106	K00337	[EC:1.6.5.3]	nuoH	NADH-quinone oxidoreductase subunit H	05CMZ@bactNOG,0D1TP@chloNOG,0G6W3@dehNOG,COG1005@NOG	NDH-1 shuttles electrons from NADH, via FMN and iron- sulfur (Fe-S) centers, to quinones in the respiratory chain. The immediate electron acceptor for the enzyme in this species is believed to be ubiquinone. Couples the redox reaction to proton translocation (for every two electrons transferred, four hydrogen ions are translocated across the cytoplasmic membrane), and thus conserves the redox ene…	NADH-quinone oxidoreductase subunit H	archaeon BMS3Bbin15	K00337	K00337	K00337	K00337	K05572
Hydrothermarchaeota_TVG10_SZUA-158___Ga0212224_1000281_9	106	K00337	[EC:1.6.5.3]	nuoH	NADH-quinone oxidoreductase subunit H	05CMZ@bactNOG,0D1TP@chloNOG,0G6W3@dehNOG,COG1005@NOG	NDH-1 shuttles electrons from NADH, via FMN and iron- sulfur (Fe-S) centers, to quinones in the respiratory chain. The immediate electron acceptor for the enzyme in this species is believed to be ubiquinone. Couples the redox reaction to proton translocation (for every two electrons transferred, four hydrogen ions are translocated across the cytoplasmic membrane), and thus conserves the redox ene…	NADH-quinone oxidoreductase subunit H	archaeon BMS3Bbin15	K00337	K00337	K00337	K00337	K05572
Hydrothermarchaeota_TVG13_SZUA-236___Ga0212232_1000794_6	106	K00337	[EC:1.6.5.3]	nuoH	NADH-quinone oxidoreductase subunit H	04S9K@bacNOG,05CMZ@bactNOG,0NE9E@firmNOG,COG1005@NOG	NDH-1 shuttles electrons from NADH, via FMN and iron- sulfur (Fe-S) centers, to quinones in the respiratory chain. The immediate electron acceptor for the enzyme in this species is believed to be ubiquinone. Couples the redox reaction to proton translocation (for every two electrons transferred, four hydrogen ions are translocated across the cytoplasmic membrane), and thus conserves the redox ene…	NADH-quinone oxidoreductase subunit H	archaeon BMS3Bbin16	K00337	K00337	K00337	K00337	K05572
HyVt-292___HyVt-292_k295_202395_17	106	K00338	[EC:1.6.5.3]	nuoI	NADH-quinone oxidoreductase subunit I	05P3U@bactNOG,0EVUR@cloNOG,0NMKN@firmNOG,COG1143@NOG	NDH-1 shuttles electrons from NADH, via FMN and iron- sulfur (Fe-S) centers, to quinones in the respiratory chain. The immediate electron acceptor for the enzyme in this species is believed to be ubiquinone. Couples the redox reaction to proton translocation (for every two electrons transferred, four hydrogen ions are translocated across the cytoplasmic membrane), and thus conserves the redox ene…	NAD(P)H-quinone oxidoreductase subunit I	archaeon BMS3Bbin15	K00338			K00338	K15831
Hydrothermarchaeota_JdFR-18___2730022215	106	K00338	[EC:1.6.5.3]	nuoI	NADH-quinone oxidoreductase subunit I	0KT31@eurNOG,0WM6M@methaNOG,COG1143@NOG,arCOG01543@arNOG	4Fe-4S ferredoxin iron-sulfur binding domain protein	4Fe-4S dicluster domain-containing protein	Archaeoglobus sulfaticallidus	K00338	K00338	K00338	K00338
Hydrothermarchaeota_TVG10_SZUA-158___Ga0212224_1000281_10	106	K00338	[EC:1.6.5.3]	nuoI	NADH-quinone oxidoreductase subunit I	05P3U@bactNOG,0EVUR@cloNOG,0NMKN@firmNOG,COG1143@NOG	NDH-1 shuttles electrons from NADH, via FMN and iron- sulfur (Fe-S) centers, to quinones in the respiratory chain. The immediate electron acceptor for the enzyme in this species is believed to be ubiquinone. Couples the redox reaction to proton translocation (for every two electrons transferred, four hydrogen ions are translocated across the cytoplasmic membrane), and thus conserves the redox ene…	NAD(P)H-quinone oxidoreductase subunit I	archaeon BMS3Bbin15	K00338	K00338	K00338	K00338	K15831
HyVt-292___HyVt-292_k295_202395_18	106	K00339	[EC:1.6.5.3]	nuoJ	NADH-quinone oxidoreductase subunit J	05DF2@bactNOG,09EI0@bctoNOG,0PAYJ@flaNOG,COG0839@NOG	subunit J	NADH-quinone oxidoreductase subunit J	archaeon BMS3Bbin15	K00339	K00339		K00339	K05578
Hydrothermarchaeota_JdFR-18___2730022214	106	K00339	[EC:1.6.5.3]	nuoJ	NADH-quinone oxidoreductase subunit J	0832N@bactNOG,0D2IH@chloNOG,0D6IF@chlorNOG,COG0839@NOG	NADH-ubiquinone plastoquinone oxidoreductase chain 6	F420H2:quinone oxidoreductase subunit J	Candidatus Syntrophoarchaeum caldarius	K00339	K00339		K00339	K05578
Hydrothermarchaeota_TVG10_SZUA-158___Ga0212224_1000281_11	106	K00339	[EC:1.6.5.3]	nuoJ	NADH-quinone oxidoreductase subunit J	04V1K@bacNOG,0832N@bactNOG,0NM3R@firmNOG,COG0839@NOG	NADH dehydrogenase subunit J	NADH-quinone oxidoreductase subunit J	archaeon BMS3Bbin15	K00339	K00339	K00339	K00339	K05578
Hydrothermarchaeota_TVG13_SZUA-236___Ga0212232_1000794_4	106	K00339	[EC:1.6.5.3]	nuoJ	NADH-quinone oxidoreductase subunit J	07YX3@bactNOG,0FKNY@cyaNOG,COG0839@NOG	NADH dehydrogenase subunit J	NADH-quinone oxidoreductase subunit J	archaeon BMS3Bbin16	K00339			K00339	K05578
HyVt-292___HyVt-292_k295_202395_19	106	K00340	[EC:1.6.5.3]	nuoK	NADH-quinone oxidoreductase subunit K	0KU2F@eurNOG,0WMMM@methaNOG,COG0713@NOG,arCOG03073@arNOG	F420H2 dehydrogenase, subunit	NADH-quinone oxidoreductase subunit K	archaeon BMS3Bbin15	K00340		K00340	K00340
Hydrothermarchaeota_JdFR-18___2730022212	106	K00340	[EC:1.6.5.3]	nuoK	NADH-quinone oxidoreductase subunit K	0KU2F@eurNOG,0WMMM@methaNOG,COG0713@NOG,arCOG03073@arNOG	F420H2 dehydrogenase, subunit	NADH-quinone oxidoreductase subunit NuoK	Methanosarcina thermophila	K00340	K00340		K00340
Hydrothermarchaeota_TVG10_SZUA-158___Ga0212224_1000281_12	106	K00340	[EC:1.6.5.3]	nuoK	NADH-quinone oxidoreductase subunit K	0KU2F@eurNOG,0WMMM@methaNOG,COG0713@NOG,arCOG03073@arNOG	F420H2 dehydrogenase, subunit	NADH-quinone oxidoreductase subunit K	archaeon BMS3Bbin15	K00340		K00340	K00340
HyVt-292___HyVt-292_k295_202395_20	106	K00341	[EC:1.6.5.3]	nuoL	NADH-quinone oxidoreductase subunit L	04SQP@bacNOG,05D65@bactNOG,0NFJ8@firmNOG,COG1009@NOG	monovalent cation H antiporter subunit A	NADH-quinone oxidoreductase subunit L	archaeon BMS3Bbin15	K00341	K00341		K00341	K15863
HyVt-292___HyVt-292_k295_65104_4	106	K00341	[EC:1.6.5.3]	nuoL	NADH-quinone oxidoreductase subunit L	0KS3D@eurNOG,0WKT4@methaNOG,COG1009@NOG,arCOG01539@arNOG	F420H2 dehydrogenase, subunit	NADH-quinone oxidoreductase subunit L	archaeon BMS3Bbin15	K00341	K00341	K00341	K00341
Hydrothermarchaeota_TVG10_SZUA-158___Ga0212224_1000281_13	106	K00341	[EC:1.6.5.3]	nuoL	NADH-quinone oxidoreductase subunit L	0KS3D@eurNOG,0WKT4@methaNOG,COG1009@NOG,arCOG01539@arNOG	F420H2 dehydrogenase, subunit	NADH-quinone oxidoreductase subunit L	archaeon BMS3Bbin15	K00341	K00341	K00341	K00341
Hydrothermarchaeota_TVG13_SZUA-236___Ga0212232_1001923_1	106	K00341	[EC:1.6.5.3]	nuoL	NADH-quinone oxidoreductase subunit L			hypothetical protein BMS3Bbin16_01114	archaeon BMS3Bbin16	K00341	K00341
HyVt-292___HyVt-292_k295_65104_3	106	K00342	[EC:1.6.5.3]	nuoM	NADH-quinone oxidoreductase subunit M	05C8S@bactNOG,COG1008@NOG	subunit m	NADH-quinone oxidoreductase subunit M	archaeon BMS3Bbin15	K00342	K00342	K00342	K00342	K15863
Hydrothermarchaeota_TVG10_SZUA-158___Ga0212224_1000281_14	106	K00342	[EC:1.6.5.3]	nuoM	NADH-quinone oxidoreductase subunit M	0KRVF@eurNOG,0WJV2@methaNOG,COG1008@NOG,arCOG01538@arNOG	F420H2 dehydrogenase, subunit	NADH-quinone oxidoreductase subunit M	archaeon BMS3Bbin15	K00342	K00342	K00342	K00342
Hydrothermarchaeota_TVG13_SZUA-236___Ga0212232_1001923_2	106	K00342	[EC:1.6.5.3]	nuoM	NADH-quinone oxidoreductase subunit M	0KRVF@eurNOG,0WJV2@methaNOG,COG1008@NOG,arCOG01538@arNOG	F420H2 dehydrogenase, subunit	dehydrogenase	Euryarchaeota archaeon RBG_13_61_15	K00342	K00342	K00342	K00342
Hydrothermarchaeota_TVG13_SZUA-236___Ga0212232_1000794_7	106	K13378	[EC:1.6.5.3]	nuoCD	NADH-quinone oxidoreductase subunit C/D	05CQV@bactNOG,COG0649@NOG,COG0852@NOG	NDH-1 shuttles electrons from NADH, via FMN and iron- sulfur (Fe-S) centers, to quinones in the respiratory chain. The immediate electron acceptor for the enzyme in this species is believed to be ubiquinone. Couples the redox reaction to proton translocation (for every two electrons transferred, four hydrogen ions are translocated across the cytoplasmic membrane), and thus conserves the redox ene…	NADH-quinone oxidoreductase subunit C/D	archaeon BMS3Bbin16	K13378	K13378	K13378	K00333	K13380
Hydrothermarchaeota_TVG13_SZUA-236___Ga0212232_1000794_9	107	K05574	[EC:1.6.5.3]	ndhC	NAD(P)H-quinone oxidoreductase subunit 3	05KWU@bactNOG,0FNI0@cyaNOG,COG0838@NOG	electron donor, via FMN and iron-sulfur (Fe-S) centers, to quinones in the respiratory and or the photosynthetic chain. The immediate electron acceptor for the enzyme in this species is believed to be plastoquinone. Couples the redox reaction to proton translocation, and thus conserves the redox energy in a proton gradient. Cyanobacterial NDH-1 also plays a role in inorganic carbon- concentration…	NAD(P)H-quinone oxidoreductase subunit 3	archaeon BMS3Bbin16	K05574	K05574		K00330	K05574
Hydrothermarchaeota_TVG13_SZUA-236___Ga0212232_1000794_3	107	K05576	[EC:1.6.5.3]	ndhE	NAD(P)H-quinone oxidoreductase subunit 4L	0KU2F@eurNOG,0WMMM@methaNOG,COG0713@NOG,arCOG03073@arNOG	F420H2 dehydrogenase, subunit	NADH-quinone oxidoreductase subunit K	archaeon BMS3Bbin16	K05576		K05576	K00340
		Complex II
Hydrothermarchaeota_JdFR-18___2730020608	108	K00241		sdhC, frdC	succinate dehydrogenase / fumarate reductase, cytochrome b subunit			succinate dehydrogenase	Candidatus Methanoperedens nitroreducens	K00241	K00241
Hydrothermarchaeota_JdFR-18___2730020609	108	K00239	[EC:1.3.5.1][EC:1.3.5.4]	sdhA, frdA	succinate dehydrogenase / fumarate reductase, flavoprotein subunit	0KRBI@eurNOG,0WJZB@methaNOG,COG1053@NOG,arCOG00571@arNOG	succinate dehydrogenase flavoprotein subunit	FAD-binding protein	Candidatus Methanoperedens nitroreducens	K00239	K00239	K00239	K00239
Hydrothermarchaeota_JdFR-18___2730020607	108	K00240	[EC:1.3.5.1][EC:1.3.5.4]	sdhB, frdB	succinate dehydrogenase / fumarate reductase, iron-sulfur subunit	0KTQ6@eurNOG,0WJVD@methaNOG,COG0479@NOG,arCOG00962@arNOG	succinate dehydrogenase and fumarate reductase iron-sulfur protein (EC 1.3.99.1)	succinate dehydrogenase/fumarate reductase iron-sulfur subunit	Candidatus Methanoperedens sp. BLZ2	K00240	K00240	K00240	K00240
		Complex III (Cytochrome c reductase)
Hydrothermarchaeota_JdFR-18___2730021150	109	K03891		qcrB	ubiquinol-cytochrome c reductase cytochrome b subunit	05DJ5@bactNOG,COG1290@NOG	Component of the ubiquinol-cytochrome c reductase complex (complex III or cytochrome b-c1 complex), which is a respiratory chain that generates an electrochemical potential coupled to ATP synthesis (By similarity)	cytochrome B6	Nitrospinae bacterium RIFCSPLOWO2_12_FULL_45_22	K03891		K03891	K00412	K15879
		Complex IV (Cytochrome c oxidase)
Hydrothermarchaeota_JdFR-18___2730022375	110	K02275	[EC:1.9.3.1]	coxB, ctaC	cytochrome c oxidase subunit II	0KTP4@eurNOG,0WMD3@methaNOG,COG2010@NOG,arCOG06111@arNOG	Cytochrome c	cytochrome c	Methanococcoides methylutens	K02275		K02275	K02275
Hydrothermarchaeota_TVG10_SZUA-158___Ga0212224_1000426_10	110	K02275	[EC:1.9.3.1]	coxB, ctaC	cytochrome c oxidase subunit II	0KTP4@eurNOG,0WMD3@methaNOG,COG2010@NOG,arCOG06111@arNOG	Cytochrome c	cytochrome c	archaeon BMS3Bbin15	K02275			K02275
Hydrothermarchaeota_JdFR-18___2730020588	111	K00404	[EC:1.9.3.1]	ccoN	cytochrome c oxidase cbb3-type subunit I	0KXS7@eurNOG,0ZKMU@NOG,arCOG06270@arNOG		cytochrome C and Quinol oxidase polypeptide I	archaeon BMS3Bbin15	K00404	K00404	K00404
		Nucleotide salvage pathway
Hydrothermarchaeota_JdFR-18___2730020452	112	K18237	[EC:5.3.1.29]	K18237	ribose 1,5-bisphosphate isomerase	0KRTQ@eurNOG,1CE1I@thermNOG,COG1184@NOG,arCOG01124@arNOG	Translation initiation factor	methylthioribose-1-phosphate isomerase	archaeon BMS3Bbin16	K18237	K18237	K18237	K18237
Hydrothermarchaeota_TVG13_SZUA-236___Ga0212232_1001177_4	112	K18237	[EC:5.3.1.29]	K18237	ribose 1,5-bisphosphate isomerase	0KRTQ@eurNOG,1CE1I@thermNOG,COG1184@NOG,arCOG01124@arNOG	Translation initiation factor	methylthioribose-1-phosphate isomerase	archaeon BMS3Bbin16	K18237	K18237	K18237	K18237
		Archaeal flagellar protein
Hydrothermarchaeota_TVG10_SZUA-158___Ga0212224_1011585_2	113	K07325		flaB-A, flaB	archaeal flagellin FlaB	0KUHH@eurNOG,COG1681@NOG,arCOG01829@arNOG	Flagellin	flagellin	archaeon BMS3Bbin15	K07325	K07325	K07325	K07324
Hydrothermarchaeota_TVG10_SZUA-158___Ga0212224_1011585_3	113	K07822		flaC-A, flaC	archaeal flagellar protein FlaC	0KUDV@eurNOG,COG3352@NOG,arCOG05119@arNOG	Flagella accessory C family protein	flagella accessory protein C	archaeon BMS3Bbin15	K07822		K07822	K07327
Hydrothermarchaeota_TVG10_SZUA-158___Ga0212224_1001807_1	113	K07331		flaH-A, flaH	archaeal flagellar protein FlaH	0KTAY@eurNOG,0WQI4@methNOG,COG2874@NOG,arCOG04148@arNOG	Flagellar accessory protein FlaH	flagellar accessory protein FlaH	archaeon BMS3Bbin15	K07331			K07331
HyVt-292___HyVt-292_k295_267038_1	113	K07332		flaI-A, flaI	archaeal flagellar protein FlaI	0KRFF@eurNOG,COG0630@NOG,COG4962@NOG,arCOG01817@arNOG,arCOG01819@arNOG	type II secretion system protein	putative conjugal transfer protein/MT3759	archaeon BMS3Bbin15	K07332	K07332		K07332
HyVt-292___HyVt-292_k295_268550_6	113	K07332		flaI-A, flaI	archaeal flagellar protein FlaI	0KRFF@eurNOG,COG0630@NOG,arCOG01817@arNOG	type II secretion system protein	putative conjugal transfer protein/MT3759	archaeon BMS3Bbin15	K07332	K07332		K07332
HyVt-292___HyVt-292_k295_419944_7	113	K07332		flaI-A, flaI	archaeal flagellar protein FlaI	0KRFF@eurNOG,COG0630@NOG,COG4962@NOG,arCOG01817@arNOG,arCOG01819@arNOG	type II secretion system protein	putative conjugal transfer protein/MT3759	archaeon BMS3Bbin15	K07332	K07332		K07332
HyVt-292___HyVt-292_k295_446130_1	113	K07332		flaI-A, flaI	archaeal flagellar protein FlaI	02H19@arcNOG,0KS1R@eurNOG,COG0630@NOG,arCOG01817@arNOG	type II secretion system protein E	putative conjugal transfer protein/MT3759	archaeon BMS3Bbin15	K07332	K07332		K07332
HyVt-292___HyVt-292_k295_74610_1	113	K07332		flaI-A, flaI	archaeal flagellar protein FlaI	0KRFF@eurNOG,COG0630@NOG,COG4962@NOG,arCOG01817@arNOG,arCOG01819@arNOG	type II secretion system protein	putative conjugal transfer protein/MT3759	archaeon BMS3Bbin15	K07332	K07332	K02669	K07332
Hydrothermarchaeota_JdFR-18___2730020475	113	K07332		flaI-A, flaI	archaeal flagellar protein FlaI	0KRFF@eurNOG,1CEHZ@thermNOG,COG0630@NOG,COG4962@NOG,arCOG01817@arNOG,arCOG01819@arNOG	type II secretion system protein	putative conjugal transfer protein/MT3759	archaeon BMS3Bbin15	K07332	K07332	K03196	K07332
Hydrothermarchaeota_JdFR-18___2730021526	113	K07332		flaI-A, flaI	archaeal flagellar protein FlaI	0KRFF@eurNOG,COG0630@NOG,COG4962@NOG,arCOG01817@arNOG,arCOG01819@arNOG	type II secretion system protein	CpaF family protein	Thermococcus barophilus	K07332	K07332		K07332
Hydrothermarchaeota_JdFR-18___2730021966	113	K07332		flaI-A, flaI	archaeal flagellar protein FlaI	0KRFF@eurNOG,1CEHZ@thermNOG,COG0630@NOG,COG4962@NOG,arCOG01817@arNOG,arCOG01819@arNOG	type II secretion system protein	putative conjugal transfer protein/MT3759	archaeon BMS3Bbin15	K07332	K07332	K07332	K07332
Hydrothermarchaeota_JdFR-18___2730022293	113	K07332		flaI-A, flaI	archaeal flagellar protein FlaI	0KRY5@eurNOG,0WKSN@methaNOG,COG0630@NOG,arCOG01818@arNOG	secretion system protein	type II secretion system protein E	Thermoplasmatales archaeon ex4484_30	K07332			K07332
Hydrothermarchaeota_TVG10_SZUA-158___Ga0212224_1000275_9	113	K07332		flaI-A, flaI	archaeal flagellar protein FlaI	0KRFF@eurNOG,COG0630@NOG,COG4962@NOG,arCOG01817@arNOG,arCOG01819@arNOG	type II secretion system protein	putative conjugal transfer protein/MT3759	archaeon BMS3Bbin15	K07332	K07332	K02283	K07332
Hydrothermarchaeota_TVG10_SZUA-158___Ga0212224_1001137_5	113	K07332		flaI-A, flaI	archaeal flagellar protein FlaI	0KRFF@eurNOG,COG0630@NOG,COG4962@NOG,arCOG01817@arNOG,arCOG01819@arNOG	type II secretion system protein	putative conjugal transfer protein/MT3759	archaeon BMS3Bbin15	K07332	K07332		K07332
Hydrothermarchaeota_TVG10_SZUA-158___Ga0212224_1001807_2	113	K07332		flaI-A, flaI	archaeal flagellar protein FlaI	02H19@arcNOG,0KS1R@eurNOG,COG0630@NOG,arCOG01817@arNOG	type II secretion system protein E	putative conjugal transfer protein/MT3759	archaeon BMS3Bbin15	K07332	K07332	K07332	K07332
Hydrothermarchaeota_TVG10_SZUA-158___Ga0212224_1001897_5	113	K07332		flaI-A, flaI	archaeal flagellar protein FlaI	0KRFF@eurNOG,0WKN2@methaNOG,COG0630@NOG,arCOG01817@arNOG	type II secretion system protein	putative conjugal transfer protein/MT3759	archaeon BMS3Bbin15	K07332	K07332	K07332	K07332
Hydrothermarchaeota_TVG13_SZUA-236___Ga0212232_1000792_1	113	K07332		flaI-A, flaI	archaeal flagellar protein FlaI	02T9R@arNOG,0M1XS@eurNOG,0WST5@metNOG,COG4962@NOG	type ii secretion system protein E	putative conjugal transfer protein/MT3759	archaeon BMS3Bbin16	K07332	K07332		K07332	K20527
Hydrothermarchaeota_TVG13_SZUA-236___Ga0212232_1001170_4	113	K07332		flaI-A, flaI	archaeal flagellar protein FlaI	0KRFF@eurNOG,COG0630@NOG,COG4962@NOG,arCOG01817@arNOG,arCOG01819@arNOG	type II secretion system protein	putative conjugal transfer protein/MT3759	archaeon BMS3Bbin16	K07332	K07332	K02283	K07332
Hydrothermarchaeota_TVG13_SZUA-236___Ga0212232_1001241_3	113	K07332		flaI-A, flaI	archaeal flagellar protein FlaI	0KRFF@eurNOG,COG0630@NOG,COG4962@NOG,arCOG01817@arNOG,arCOG01819@arNOG	type II secretion system protein	secretory protein kinase / intein-containing	Thermococcus barophilus	K07332	K07332	K07332	K07332
Hydrothermarchaeota_TVG13_SZUA-236___Ga0212232_1002911_5	113	K07332		flaI-A, flaI	archaeal flagellar protein FlaI	0KRFF@eurNOG,COG0630@NOG,COG4962@NOG,arCOG01817@arNOG,arCOG01819@arNOG	type II secretion system protein	putative conjugal transfer protein/MT3759	archaeon BMS3Bbin15	K07332	K07332	K03196	K07332
HyVt-292___HyVt-292_k295_376889_3	113	K07333		flaJ-A, flaJ	archaeal flagellar protein FlaJ	0KS33@eurNOG,0WKUP@methaNOG,COG2064@NOG,arCOG01812@arNOG	Type II secretion system	flagellar assembly protein J	archaeon BMS3Bbin15	K07333	K07333	K07333	K07333
HyVt-292___HyVt-292_k295_376889_4	113	K07333		flaJ-A, flaJ	archaeal flagellar protein FlaJ	0KSW6@eurNOG,0WM6N@methaNOG,COG2064@NOG,arCOG01811@arNOG	Type II secretion system	flagellar assembly protein J	archaeon BMS3Bbin15	K07333	K07333	K07333	K07333
HyVt-292___HyVt-292_k295_446130_2	113	K07333		flaJ-A, flaJ	archaeal flagellar protein FlaJ	0KRQU@eurNOG,0WQKP@methNOG,COG1955@NOG,arCOG01809@arNOG	Type II secretion system	flagellar assembly protein J	archaeon BMS3Bbin15	K07333	K07333	K07333	K07333
HyVt-292___HyVt-292_k295_74610_2	113	K07333		flaJ-A, flaJ	archaeal flagellar protein FlaJ	0KRY8@eurNOG,COG2064@NOG,arCOG01812@arNOG	type ii secretion system	flagellar assembly protein J	archaeon BMS3Bbin15	K07333	K07333	K07333	K07333
HyVt-292___HyVt-292_k295_74610_3	113	K07333		flaJ-A, flaJ	archaeal flagellar protein FlaJ	0KSW6@eurNOG,0WRVA@metNOG,COG2064@NOG,arCOG01811@arNOG	type II secretion system F domain-containing protein	flagellar assembly protein J	archaeon BMS3Bbin15	K07333			K07333
Hydrothermarchaeota_JdFR-18___2730021967	113	K07333		flaJ-A, flaJ	archaeal flagellar protein FlaJ	0KRY8@eurNOG,0WRB7@metNOG,COG2064@NOG,arCOG01812@arNOG	type II secretion	flagellar assembly protein J	archaeon BMS3Bbin16	K07333	K07333		K07333
Hydrothermarchaeota_JdFR-18___2730021968	113	K07333		flaJ-A, flaJ	archaeal flagellar protein FlaJ	0KSW6@eurNOG,1CE3Y@thermNOG,COG2064@NOG,arCOG01811@arNOG	Bacterial type II secretion system protein F	flagellar assembly protein J	archaeon BMS3Bbin15	K07333			K07333
Hydrothermarchaeota_TVG10_SZUA-158___Ga0212224_1000275_10	113	K07333		flaJ-A, flaJ	archaeal flagellar protein FlaJ	0KRY8@eurNOG,COG2064@NOG,arCOG01812@arNOG	type ii secretion system	flagellar assembly protein J	archaeon BMS3Bbin15	K07333	K07333	K07333	K07333
Hydrothermarchaeota_TVG10_SZUA-158___Ga0212224_1000275_11	113	K07333		flaJ-A, flaJ	archaeal flagellar protein FlaJ	0KSW6@eurNOG,0WRVA@metNOG,COG2064@NOG,arCOG01811@arNOG	type II secretion system F domain-containing protein	flagellar assembly protein J	archaeon BMS3Bbin15	K07333			K07333
Hydrothermarchaeota_TVG10_SZUA-158___Ga0212224_1000433_22	113	K07333		flaJ-A, flaJ	archaeal flagellar protein FlaJ	0KSW6@eurNOG,0WM6N@methaNOG,COG2064@NOG,arCOG01811@arNOG	Type II secretion system	flagellar assembly protein J	archaeon BMS3Bbin15	K07333	K07333	K07333	K07333
Hydrothermarchaeota_TVG10_SZUA-158___Ga0212224_1000433_23	113	K07333		flaJ-A, flaJ	archaeal flagellar protein FlaJ	0KS33@eurNOG,0WKUP@methaNOG,COG2064@NOG,arCOG01812@arNOG	Type II secretion system	flagellar assembly protein J	archaeon BMS3Bbin15	K07333	K07333	K07333	K07333
Hydrothermarchaeota_TVG10_SZUA-158___Ga0212224_1001807_3	113	K07333		flaJ-A, flaJ	archaeal flagellar protein FlaJ	0KRQU@eurNOG,0WQKP@methNOG,COG1955@NOG,arCOG01809@arNOG	Type II secretion system	flagellar assembly protein J	archaeon BMS3Bbin15	K07333	K07333	K07333	K07333
Hydrothermarchaeota_TVG13_SZUA-236___Ga0212232_1001170_2	113	K07333		flaJ-A, flaJ	archaeal flagellar protein FlaJ	0KSW6@eurNOG,COG2064@NOG,arCOG01811@arNOG	type ii secretion system	flagellar assembly protein J	archaeon BMS3Bbin16	K07333			K07333
Hydrothermarchaeota_TVG13_SZUA-236___Ga0212232_1001170_3	113	K07333		flaJ-A, flaJ	archaeal flagellar protein FlaJ	0KRY8@eurNOG,COG2064@NOG,arCOG01812@arNOG	type ii secretion system	flagellar assembly protein J	archaeon BMS3Bbin16	K07333	K07333		K07333
HyVt-292___HyVt-292_k295_588015_5	113	K07991	[EC:3.4.23.52]	flaK-A, flaK	archaeal preflagellin peptidase FlaK	0KSYJ@eurNOG,0WRW0@metNOG,COG1989@NOG,arCOG02300@arNOG	Peptidase A24A domain protein	Uncharacterized protein XD44_1416	Methanobacteriaceae archaeon 41_258	K07991			K07991
Hydrothermarchaeota_JdFR-18___2730021405	113	K07991	[EC:3.4.23.52]	flaK-A, flaK	archaeal preflagellin peptidase FlaK	0KSYJ@eurNOG,0WRW0@metNOG,COG1989@NOG,arCOG02300@arNOG	Peptidase A24A domain protein	hypothetical protein BMS3Bbin15_00432	archaeon BMS3Bbin15	K07991	K07991		K07991
Hydrothermarchaeota_JdFR-18___2730022738	113	K07991	[EC:3.4.23.52]	flaK-A, flaK	archaeal preflagellin peptidase FlaK	0KY50@eurNOG,0WQ45@methNOG,COG1989@NOG,arCOG02298@arNOG	Peptidase A24B	type IV leader peptidase family protein	archaeon BMS3Bbin15	K07991	K07991		K02278
Hydrothermarchaeota_TVG10_SZUA-158___Ga0212224_1000423_11	113	K07991	[EC:3.4.23.52]	flaK-A, flaK	archaeal preflagellin peptidase FlaK	0KSYJ@eurNOG,0WRW0@metNOG,COG1989@NOG,arCOG02300@arNOG	Peptidase A24A domain protein	Peptidase A24A domain-containing protein	Methanobacterium sp. 42_16	K07991	K07991		K07991
Hydrothermarchaeota_TVG10_SZUA-158___Ga0212224_1001897_10	113	K07991	[EC:3.4.23.52]	flaK-A, flaK	archaeal preflagellin peptidase FlaK	0KY50@eurNOG,0WQ45@methNOG,COG1989@NOG,arCOG02298@arNOG	Peptidase A24B	type IV leader peptidase family protein	archaeon BMS3Bbin15	K07991	K07991	K07991	K02278
Hydrothermarchaeota_TVG13_SZUA-236___Ga0212232_1000987_2	113	K07991	[EC:3.4.23.52]	flaK-A, flaK	archaeal preflagellin peptidase FlaK	0KSYJ@eurNOG,0WRW0@metNOG,COG1989@NOG,arCOG02300@arNOG	Peptidase A24A domain protein	Peptidase A24A domain-containing protein	Methanobacterium sp. 42_16	K07991			K07991
		Hg reduction
HyVt-292___HyVt-292_k295_711445_2	114	K00520	[EC:1.16.1.1]	merA	mercuric reductase	0KS32@eurNOG,0RIZF@halNOG,COG1249@NOG,arCOG01068@arNOG	mercuric reductase	mercuric reductase	archaeon BMS3Bbin15	K00520	K00520	K00520	K00520
		Unassigned
Hydrothermarchaeota_JdFR-18___2730021696		K07405	[EC:3.2.1.1]	E3.2.1.1A	alpha-amylase	0KRGK@eurNOG,0WK3J@methaNOG,COG1449@NOG,arCOG03278@arNOG	Alpha-amylase (EC 3.2.1.1)	glycosyl hydrolase family 57	archaeon BMS3Bbin15	K07405	K07405		K01176
Hydrothermarchaeota_TVG10_SZUA-158___Ga0212224_1003583_3		K07405	[EC:3.2.1.1]	E3.2.1.1A	alpha-amylase	0KRGK@eurNOG,0WK3J@methaNOG,COG1449@NOG,arCOG03278@arNOG	Alpha-amylase (EC 3.2.1.1)	glycosyl hydrolase family 57	archaeon BMS3Bbin15	K07405	K07405		K01176
HyVt-292___HyVt-292_k295_496212_3		K01178	[EC:3.2.1.3]	SGA1	glucoamylase	0FBK7@creNOG,COG3387@NOG,arCOG03285@arNOG	glycoside hydrolase 15-related	trehalase	archaeon BMS3Bbin15	K01178			K01178
Hydrothermarchaeota_TVG10_SZUA-158___Ga0212224_1002055_2		K01178	[EC:3.2.1.3]	SGA1	glucoamylase	0FBK7@creNOG,COG3387@NOG,arCOG03285@arNOG	glycoside hydrolase 15-related	trehalase	archaeon BMS3Bbin15	K01178			K01178
HyVt-292___HyVt-292_k295_7665_1		K01179	[EC:3.2.1.4]	E3.2.1.4	endoglucanase	0KRWP@eurNOG,COG1363@NOG,arCOG01518@arNOG	cellulase (EC 3.2.1.4)	putative aminopeptidase YsdC	archaeon BMS3Bbin15	K01179			K01179
Hydrothermarchaeota_JdFR-18___2730020900		K01179	[EC:3.2.1.4]	E3.2.1.4	endoglucanase	0KRWP@eurNOG,0WRK0@metNOG,COG1363@NOG,arCOG01518@arNOG	cellulase (EC 3.2.1.4)	putative aminopeptidase YsdC	archaeon BMS3Bbin15	K01179			K01179
Hydrothermarchaeota_TVG10_SZUA-158___Ga0212224_1001155_6		K01179	[EC:3.2.1.4]	E3.2.1.4	endoglucanase	0KRWP@eurNOG,COG1363@NOG,arCOG01518@arNOG	cellulase (EC 3.2.1.4)	putative aminopeptidase YsdC	archaeon BMS3Bbin15	K01179			K01179
Hydrothermarchaeota_TVG13_SZUA-236___Ga0212232_1000328_10		K01179	[EC:3.2.1.4]	E3.2.1.4	endoglucanase	0KRWP@eurNOG,COG1363@NOG,arCOG01518@arNOG	cellulase (EC 3.2.1.4)	putative aminopeptidase YsdC	archaeon BMS3Bbin16	K01179			K01179
Hydrothermarchaeota_TVG13_SZUA-236___Ga0212232_1003192_1		K00008	[EC:1.1.1.14]	SORD, gutB	L-iditol 2-dehydrogenase	05CPQ@bactNOG,0G7M0@deiNOG,COG1063@NOG	alcohol dehydrogenase groes domain protein	sorbitol dehydrogenase	archaeon BMS3Bbin16	K00008	K00008	K00008	K00008	K21680
Hydrothermarchaeota_TVG10_SZUA-158___Ga0212224_1003179_1		K16011	[EC:2.7.7.13][EC:5.3.1.8]	algA, xanB, rfbA, wbpW, pslB	mannose-1-phosphate guanylyltransferase / mannose-6-phosphate isomerase	05CJT@bactNOG,COG0662@NOG,COG0836@NOG	Mannose-1-phosphate guanylyltransferase	alginate biosynthesis protein AlgA	archaeon BMS3Bbin15	K16011	K16011		K00971	K16011
Hydrothermarchaeota_TVG10_SZUA-158___Ga0212224_1005887_4		K16011	[EC:2.7.7.13][EC:5.3.1.8]	algA, xanB, rfbA, wbpW, pslB	mannose-1-phosphate guanylyltransferase / mannose-6-phosphate isomerase	05CJT@bactNOG,COG0662@NOG,COG0836@NOG	Mannose-1-phosphate guanylyltransferase	alginate biosynthesis protein AlgA	archaeon BMS3Bbin15	K16011	K16011	K16011	K00971	K16011
Hydrothermarchaeota_TVG13_SZUA-236___Ga0212232_1001564_1		K16011	[EC:2.7.7.13][EC:5.3.1.8]	algA, xanB, rfbA, wbpW, pslB	mannose-1-phosphate guanylyltransferase / mannose-6-phosphate isomerase	02F9V@aquNOG,05CJT@bactNOG,COG0662@NOG,COG0836@NOG	mannose-1-phosphate guanylyltransferase mannose-6-phosphate isomerase	mannose-1-phosphate guanylyltransferase 1	archaeon BMS3Bbin16	K16011	K16011	K00971	K00971	K16011
HyVt-292___HyVt-292_k295_100774_1						02U3W@arNOG,0M2CG@eurNOG,11TWY@NOG	CBS	inosine-5'-monophosphate dehydrogenase	archaeon BMS3Bbin15
HyVt-292___HyVt-292_k295_100774_2		K00145	[EC:1.2.1.38]	argC	N-acetyl-gamma-glutamyl-phosphate reductase	0KRVS@eurNOG,0WRG6@metNOG,COG0002@NOG,arCOG00495@arNOG	N-acetyl-gamma-glutamyl-phosphate reductase (EC 1.2.1.38)	N-acetyl-gamma-glutamyl-phosphate reductase	archaeon BMS3Bbin15	K00145	K00145	K00145	K00145
HyVt-292___HyVt-292_k295_100774_3		K07159		K07159	uncharacterized protein	0KRVG@eurNOG,0WRHG@metNOG,COG2047@NOG,arCOG00348@arNOG	PAC2 family	PAC2 family protein	archaeon BMS3Bbin15	K07159	K07159		K07159
HyVt-292___HyVt-292_k295_100774_4		K03237		EIF2S1	translation initiation factor 2 subunit 1	0KRUR@eurNOG,0WQ8C@methNOG,COG1093@NOG,arCOG04107@arNOG	eIF-2 functions in the early steps of protein synthesis by forming a ternary complex with GTP and initiator tRNA (By similarity)	polyribonucleotide nucleotidyltransferase	archaeon BMS3Bbin15	K03237	K03237		K03237
HyVt-292___HyVt-292_k295_103998_1		K00973	[EC:2.7.7.24]	E2.7.7.24, rfbA, rffH	glucose-1-phosphate thymidylyltransferase	0FBCS@creNOG,COG1209@NOG,arCOG00667@arNOG	Glucose-1-phosphate thymidylyltransferase	glucose-1-phosphate thymidylyltransferase	archaeon BMS3Bbin15	K00973	K00973		K00973
HyVt-292___HyVt-292_k295_103998_2		K01790	[EC:5.1.3.13]	rfbC, rmlC	dTDP-4-dehydrorhamnose 3,5-epimerase	0803M@bactNOG,0ET1S@cloNOG,0NJ6K@firmNOG,COG1898@NOG	DTDP-4-dehydrorhamnose 3,5-epimerase	dTDP-4-dehydrorhamnose 3,5-epimerase	archaeon BMS3Bbin15	K01790	K01790		K01790	K01790
HyVt-292___HyVt-292_k295_103998_3		K01710	[EC:4.2.1.46]	E4.2.1.46, rfbB, rffG	dTDP-glucose 4,6-dehydratase	0KRFW@eurNOG,0WRPT@metNOG,COG1088@NOG,arCOG01371@arNOG	dTDP-glucose 4,6-dehydratase	dTDP-glucose 4,6-dehydratase 2	archaeon BMS3Bbin15	K01710	K01710	K01710	K01710
HyVt-292___HyVt-292_k295_103998_4		K00067	[EC:1.1.1.133]	rfbD, rmlD	dTDP-4-dehydrorhamnose reductase	0KS4Y@eurNOG,COG1091@NOG,arCOG01367@arNOG	dTDP-4-dehydrorhamnose reductase	dTDP-4-dehydrorhamnose reductase	archaeon BMS3Bbin15	K00067	K00067	K00067	K00067
HyVt-292___HyVt-292_k295_106090_1		K18779	[EC:2.4.2.48]	tgtA	7-cyano-7-deazaguanine tRNA-ribosyltransferase	0KREI@eurNOG,COG0343@NOG,COG1370@NOG,arCOG00989@arNOG,arCOG00991@arNOG	Exchanges the guanine residue with 7-cyano-7- deazaguanine (preQ0) at position 15 in the dihydrouridine loop (D- loop) of archaeal tRNAs (By similarity)	queuine tRNA-ribosyltransferase	archaeon BMS3Bbin15	K18779	K18779		K07398
HyVt-292___HyVt-292_k295_106090_2								CRISPR-associated endonuclease Cas9	archaeon BMS3Bbin15
HyVt-292___HyVt-292_k295_106090_3						02HU0@arcNOG,02TQ0@arNOG,0KYKJ@eurNOG,103BI@NOG		hypothetical protein BMS3Bbin15_01093	archaeon BMS3Bbin15
HyVt-292___HyVt-292_k295_106090_4								hypothetical protein BMS3Bbin15_01092	archaeon BMS3Bbin15
HyVt-292___HyVt-292_k295_109293_1								hypothetical protein BMS3Bbin15_01037	archaeon BMS3Bbin15
HyVt-292___HyVt-292_k295_109293_2		K03671		trxA	thioredoxin 1			thioredoxin-1	archaeon BMS3Bbin15	K03671	K03671
HyVt-292___HyVt-292_k295_109293_3		K03242		EIF2S3	translation initiation factor 2 subunit 3	0KRNI@eurNOG,0WQ55@methNOG,COG5257@NOG,arCOG01563@arNOG	eIF-2 functions in the early steps of protein synthesis by forming a ternary complex with GTP and initiator tRNA (By similarity)	selenocysteine-specific elongation factor	archaeon BMS3Bbin15	K03242	K03242	K03242	K03242
HyVt-292___HyVt-292_k295_109293_4		K02991		RP-S6e, RPS6	small subunit ribosomal protein S6e	0KTVC@eurNOG,0WMKM@methaNOG,COG2125@NOG,arCOG01946@arNOG	30S ribosomal protein S6E	30S ribosomal protein S6e	archaeon BMS3Bbin15	K02991	K02991	K02991	K02991
HyVt-292___HyVt-292_k295_109293_5		K03243		EIF5B	translation initiation factor 5B	0KRN5@eurNOG,COG0532@NOG,arCOG01560@arNOG	Function in general translation initiation by promoting the binding of the formylmethionine-tRNA to ribosomes. Seems to function along with eIF-2 (By similarity)	translation initiation factor IF-2	archaeon BMS3Bbin15	K03243	K03243	K03243	K03243
HyVt-292___HyVt-292_k295_109293_6		K02492	[EC:1.2.1.70]	hemA	glutamyl-tRNA reductase	0KRET@eurNOG,0WQG3@methNOG,COG0373@NOG,arCOG01036@arNOG	Catalyzes the NADPH-dependent reduction of glutamyl- tRNA(Glu) to glutamate 1-semialdehyde (GSA) (By similarity)	glutamyl-tRNA reductase	archaeon BMS3Bbin15	K02492			K02492
HyVt-292___HyVt-292_k295_111437_1						0KWFF@eurNOG,0WNVE@methaNOG,0YJP3@NOG,arCOG07671@arNOG	transposase, IS4	transposase	Methanosarcina sp. MTP4
HyVt-292___HyVt-292_k295_111437_3		K03609		minD	septum site-determining protein MinD	0KRGE@eurNOG,0WRSA@metNOG,COG0455@NOG,arCOG00589@arNOG	site-determining protein	septum site-determining protein MinD	archaeon BMS3Bbin15	K03609	K03609		K03496
HyVt-292___HyVt-292_k295_111437_4								hypothetical protein BMS3Bbin15_00868	archaeon BMS3Bbin15
HyVt-292___HyVt-292_k295_111437_5		K03609		minD	septum site-determining protein MinD	0KRGE@eurNOG,0WQ6H@methNOG,COG0455@NOG,arCOG00589@arNOG	cell division ATPase MinD	septum site-determining protein MinD	archaeon BMS3Bbin15	K03609	K03609	K03609	K03496
HyVt-292___HyVt-292_k295_111437_6		K07496		K07496	putative transposase	08AXW@bactNOG,0ERHE@cloNOG,0NFU0@firmNOG,COG0675@NOG	Transposase, IS605 OrfB family	putative transposase DNA-binding domain protein	archaeon BMS3Bbin15	K07496			K07496	K07496
HyVt-292___HyVt-292_k295_111437_7						0KTIG@eurNOG,0WQBF@methNOG,COG1624@NOG,arCOG04453@arNOG	DisA bacterial checkpoint controller nucleotide-binding	disA bacterial checkpoint controller nucleotide-binding protein	archaeon BMS3Bbin15
HyVt-292___HyVt-292_k295_11220_1						0KT3W@eurNOG,0WKVX@methaNOG,11SUM@NOG,arCOG01242@arNOG	Integrase	integrase family protein	Candidatus Syntrophoarchaeum caldarius
HyVt-292___HyVt-292_k295_11220_2		K10725		cdc6A	archaeal cell division control protein 6	0KRYQ@eurNOG,0WREZ@metNOG,COG1474@NOG,arCOG00467@arNOG	Involved in regulation of DNA replication (By similarity)	cell division control protein 6	archaeon BMS3Bbin15	K10725	K10725		K10725
HyVt-292___HyVt-292_k295_11220_3		K03124		TFIIB, GTF2B, SUA7, tfb	transcription initiation factor TFIIB			transcription initiation factor IIB family protein	Halobaculum gomorrense	K03124	K03124
HyVt-292___HyVt-292_k295_11220_4								hypothetical protein BMS3Bbin15_01431	archaeon BMS3Bbin15
HyVt-292___HyVt-292_k295_11220_5								mttA/Hcf106 family protein	archaeon BMS3Bbin15
HyVt-292___HyVt-292_k295_112865_1								hypothetical protein BMS3Bbin15_01255	archaeon BMS3Bbin15
HyVt-292___HyVt-292_k295_112865_2								hypothetical protein BMS3Bbin15_01256	archaeon BMS3Bbin15
HyVt-292___HyVt-292_k295_112865_3								hypothetical protein BMS3Bbin15_01257	archaeon BMS3Bbin15
HyVt-292___HyVt-292_k295_112865_4		K06284		abrB	transcriptional pleiotropic regulator of transition state genes			spoVT / AbrB like domain protein	archaeon BMS3Bbin15	K06284	K06284
HyVt-292___HyVt-292_k295_112865_5						0Z2UJ@NOG,arCOG09059@arNOG		PIN domain-containing protein	Geoglobus acetivorans
HyVt-292___HyVt-292_k295_117245_2		K01714	[EC:4.3.3.7]	dapA	4-hydroxy-tetrahydrodipicolinate synthase	02HGM@arcNOG,0KRIQ@eurNOG,COG0329@NOG,arCOG04172@arNOG	Catalyzes the condensation of (S)-aspartate-beta- semialdehyde (S)-ASA and pyruvate to 4-hydroxy- tetrahydrodipicolinate (HTPA) (By similarity)	4-hydroxy-tetrahydrodipicolinate synthase	archaeon BMS3Bbin15	K01714	K01714	K01714	K01714
HyVt-292___HyVt-292_k295_117245_3						0KRM1@eurNOG,0WKD9@methaNOG,1101G@NOG,arCOG06074@arNOG		HPr kinase/phosphorylase	archaeon BMS3Bbin15
HyVt-292___HyVt-292_k295_117245_4		K11529	[EC:2.7.1.165]	gck, gckA, GLYCTK	glycerate 2-kinase	0KRHC@eurNOG,1CDS9@thermNOG,COG2379@NOG,arCOG04170@arNOG	Glycerate kinase	putative hydroxypyruvate reductase	archaeon BMS3Bbin15	K11529	K11529		K00050
HyVt-292___HyVt-292_k295_11877_1		K06281	[EC:1.12.99.6]	hyaB, hybC	hydrogenase large subunit	00EHQ@actNOG,07SF4@bactNOG,COG0374@NOG	Large subunit	periplasmic [NiFeSe] hydrogenase large subunit	NiFeSe] hydrogenase large subunit [archaeon BMS3Bbin15	K06281	K06281		K06281	K14068
HyVt-292___HyVt-292_k295_11877_2		K06282	[EC:1.12.99.6]	hyaA, hybO	hydrogenase small subunit	00E9K@actNOG,05E3S@bactNOG,COG1740@NOG	Small subunit	periplasmic [NiFe] hydrogenase small subunit precursor	NiFe] hydrogenase small subunit precursor [archaeon BMS3Bbin15	K06282	K06282	K06282	K06282	K14070
HyVt-292___HyVt-292_k295_11877_3		K07095		K07095	uncharacterized protein	0KT3M@eurNOG,0WRWF@metNOG,COG0622@NOG,arCOG01141@arNOG	phosphodiesterase, mj0936 family	metallophosphoesterase	Methanothermus fervidus	K07095	K07095	K07095	K07095
HyVt-292___HyVt-292_k295_11877_4		K07575		K07575	PUA domain protein	0KU4P@eurNOG,0WMHA@methaNOG,COG2016@NOG,arCOG00985@arNOG	RNA-binding protein, containing PUA domain	H/ACA RNA-protein complex component Cbf5p	archaeon BMS3Bbin15	K07575	K07575	K07575	K07575
HyVt-292___HyVt-292_k295_11877_5		K06001	[EC:4.2.1.20]	trpB	tryptophan synthase beta chain	0KS0Y@eurNOG,COG1350@NOG,arCOG01432@arNOG	The beta subunit is responsible for the synthesis of L- tryptophan from indole and L-serine (By similarity)	tryptophan synthase beta chain	archaeon BMS3Bbin15	K06001	K06001	K06001	K01696
HyVt-292___HyVt-292_k295_11877_6								plasmid stabilization system protein	archaeon BMS3Bbin16
HyVt-292___HyVt-292_k295_11877_7								hypothetical protein BMS3Bbin15_00506	archaeon BMS3Bbin15
HyVt-292___HyVt-292_k295_11877_8								hypothetical protein BMS3Bbin15_00507	archaeon BMS3Bbin15
HyVt-292___HyVt-292_k295_120690_1		K07451	[EC:3.1.21.-]	mcrA	5-methylcytosine-specific restriction enzyme A	05EI8@bactNOG,0BK4Z@bproNOG,174VV@proNOG,COG1403@NOG	hnh endonuclease	CRISPR-associated endonuclease Cas9	archaeon BMS3Bbin15	K07451				K07451
HyVt-292___HyVt-292_k295_120690_2		K02379		fdhD	FdhD protein	0KTW8@eurNOG,0WRWI@metNOG,COG1526@NOG,arCOG04358@arNOG	Necessary for formate dehydrogenase activity (By similarity)	formate dehydrogenase family accessory protein FdhD	Candidatus Altiarchaeales archaeon WOR_SM1_SCG	K02379	K02379		K02379
HyVt-292___HyVt-292_k295_120690_3								CRISPR-associated endonuclease Cas9	archaeon BMS3Bbin15
HyVt-292___HyVt-292_k295_120690_4		K07451	[EC:3.1.21.-]	mcrA	5-methylcytosine-specific restriction enzyme A	05EI8@bactNOG,COG1403@NOG	HNH endonuclease	CRISPR-associated endonuclease Cas9	archaeon BMS3Bbin15	K07451				K07451
HyVt-292___HyVt-292_k295_120690_5		K01534	[EC:3.6.3.3][EC:3.6.3.5]	zntA	Cd2+/Zn2+-exporting ATPase	0KRTY@eurNOG,0WRIM@metNOG,COG2217@NOG,arCOG01576@arNOG	ATPase EC	putative cadmium-transporting ATPase	archaeon BMS3Bbin15	K01534			K01534
HyVt-292___HyVt-292_k295_122007_1		K09711		K09711	uncharacterized protein	02F5T@aquNOG,08UC2@bactNOG,COG1856@NOG	radical SAM domain protein	biotin synthase	archaeon BMS3Bbin15	K09711			K09711	K09711
HyVt-292___HyVt-292_k295_122007_2		K07463		K07463	archaea-specific RecJ-like exonuclease	0KRN4@eurNOG,0WR8X@metNOG,COG1107@NOG,arCOG00429@arNOG	Archaea-specific RecJ-like exonuclease	OB-fold nucleic acid binding domain protein	archaeon BMS3Bbin15	K07463	K07463	K07463	K07463
HyVt-292___HyVt-292_k295_122007_3								hypothetical protein BMS3Bbin15_00613	archaeon BMS3Bbin15
HyVt-292___HyVt-292_k295_122007_5								conserved hypothetical membrane protein	uncultured archaeon
HyVt-292___HyVt-292_k295_122606_1						0KRXD@eurNOG,0WJWA@methaNOG,COG0179@NOG,arCOG00235@arNOG	fumarylacetoacetate hydrolase family protein	ureidoglycolate lyase	archaeon BMS3Bbin15
HyVt-292___HyVt-292_k295_122606_2		K06984	[EC:2.4.2.54]	K06984	beta-ribofuranosylaminobenzene 5'-phosphate synthase	0KRGS@eurNOG,0WKRU@methaNOG,COG1907@NOG,arCOG01026@arNOG	beta-ribofuranosylaminobenzene 5'-phosphate synthase	4-diphosphocytidyl-2-C-methyl-D-erythritol kinase	archaeon BMS3Bbin15	K06984	K06984	K06984	K06984
HyVt-292___HyVt-292_k295_122606_3		K05873	[EC:4.6.1.1]	E4.6.1.1B, cyaB	adenylate cyclase, class 2	0KU1H@eurNOG,0WS0Z@metNOG,COG1437@NOG,arCOG01723@arNOG	Adenylate cyclase	CYTH domain protein	archaeon BMS3Bbin15	K05873	K05873	K05873	K05873
HyVt-292___HyVt-292_k295_122606_4		K14835	[EC:2.1.1.310]	NOP2	25S rRNA (cytosine2870-C5)-methyltransferase	0KRS1@eurNOG,1CEGJ@thermNOG,COG0144@NOG,arCOG00973@arNOG	TRNA rRNA	ribosomal RNA small subunit methyltransferase F	archaeon BMS3Bbin15	K14835		K14835
HyVt-292___HyVt-292_k295_122606_5		K03671		trxA	thioredoxin 1	05K63@bactNOG,0G8V7@deiNOG,COG0526@NOG	K03671 thioredoxin 1	thioredoxin	archaeon BMS3Bbin15	K03671	K03671	K03671	K03671	K13996
HyVt-292___HyVt-292_k295_122606_6		K00794	[EC:2.5.1.78]	ribH, RIB4	6,7-dimethyl-8-ribityllumazine synthase	0KT0N@eurNOG,0WRY9@metNOG,COG0054@NOG,arCOG01323@arNOG	Catalyzes the formation of 6,7-dimethyl-8- ribityllumazine by condensation of 5-amino-6-(D- ribitylamino)uracil with 3,4-dihydroxy-2-butanone 4-phosphate. This is the penultimate step in the biosynthesis of riboflavin (By similarity)	6,7-dimethyl-8-ribityllumazine synthase	archaeon BMS3Bbin15	K00794	K00794	K00794	K00794
HyVt-292___HyVt-292_k295_122606_7								hypothetical protein BMS3Bbin15_00454	archaeon BMS3Bbin15
HyVt-292___HyVt-292_k295_122606_8		K04799	[EC:3.-.-.-]	FEN1, RAD2	flap endonuclease-1	0KRD9@eurNOG,COG0258@NOG,arCOG04050@arNOG	Structure-specific nuclease with 5'-flap endonuclease and 5'-3' exonuclease activities involved in DNA replication and repair. During DNA replication, cleaves the 5'-overhanging flap structure that is generated by displacement synthesis when DNA polymerase encounters the 5'-end of a downstream Okazaki fragment. Binds the unpaired 3'-DNA end and kinks the DNA to facilitate 5' cleavage specificity.…	flap endonuclease-1	archaeon BMS3Bbin15	K04799	K04799	K04799	K04799
HyVt-292___HyVt-292_k295_124422_1						07CFY@bactNOG,0Z9J5@NOG		hypothetical protein BMS3Bbin15_00043	archaeon BMS3Bbin15
HyVt-292___HyVt-292_k295_124422_2								hypothetical protein BMS3Bbin15_00042	archaeon BMS3Bbin15
HyVt-292___HyVt-292_k295_124422_3						123FS@NOG,arCOG03968@arNOG	Protein of unknown function (DUF1670)	DUF1670 domain-containing protein	Methanosarcina mazei
HyVt-292___HyVt-292_k295_124422_4		K02169	[EC:2.1.1.197]	bioC	malonyl-CoA O-methyltransferase	COG0500@NOG	Methyltransferase	preprotein translocase SecA	Sporolactobacillus vineae	K02169			K02169	K21377
HyVt-292___HyVt-292_k295_124422_5		K06412		spoVG	stage V sporulation protein G	COG2088@NOG,arCOG10230@arNOG	SpoVG family	putative septation protein SpoVG	archaeon BMS3Bbin15	K06412	K06412	K06412	K06412
HyVt-292___HyVt-292_k295_124422_6						0KU9Z@eurNOG,0WNAT@methaNOG,121BK@NOG,arCOG04931@arNOG	Transposase	transposase IS66 family protein	archaeon BMS3Bbin15
HyVt-292___HyVt-292_k295_12458_1		K10896		FANCM	fanconi anemia group M protein	0KRRB@eurNOG,COG1111@NOG,COG1948@NOG,arCOG00872@arNOG	Hef nuclease	ATP-dependent RNA helicase DeaD	archaeon BMS3Bbin15	K10896	K10896		K10896
HyVt-292___HyVt-292_k295_12458_2								hypothetical protein BMS3Bbin15_01974	archaeon BMS3Bbin15
HyVt-292___HyVt-292_k295_12458_3								hypothetical protein BMS3Bbin15_01973	archaeon BMS3Bbin15
HyVt-292___HyVt-292_k295_12458_4		K00852	[EC:2.7.1.15]	rbsK, RBKS	ribokinase	02HBZ@arcNOG,0KSNG@eurNOG,COG0524@NOG,arCOG00014@arNOG	pfkB family carbohydrate kinase	putative sugar kinase YdjH	archaeon BMS3Bbin15	K00852	K00852		K00852
HyVt-292___HyVt-292_k295_12458_5		K07577		K07577	putative mRNA 3-end processing factor	0KRBU@eurNOG,COG1235@NOG,arCOG00499@arNOG	hydrolase	ribonuclease Z	archaeon BMS3Bbin15	K07577			K07577
HyVt-292___HyVt-292_k295_12458_6		K01873	[EC:6.1.1.9]	VARS, valS	valyl-tRNA synthetase	05CA4@bactNOG,COG0525@NOG	amino acids such as threonine, to avoid such errors, it has a posttransfer editing activity that hydrolyzes mischarged Thr-tRNA(Val) in a tRNA-dependent manner (By similarity)	valine--tRNA ligase	archaeon BMS3Bbin15	K01873	K01873		K01873	K01873
HyVt-292___HyVt-292_k295_125274_1
HyVt-292___HyVt-292_k295_125274_2		K02967		RP-S2, MRPS2, rpsB	small subunit ribosomal protein S2	0KRRK@eurNOG,0WKEI@methaNOG,COG0052@NOG,arCOG04245@arNOG	30S ribosomal protein S2	30S ribosomal protein S2	archaeon BMS3Bbin15	K02967	K02967	K02967	K02967
HyVt-292___HyVt-292_k295_125274_4		K03055	[EC:2.7.7.6]	rpoK	DNA-directed RNA polymerase subunit K	0FD3S@creNOG,COG1758@NOG,arCOG01268@arNOG	DNA-dependent RNA polymerase catalyzes the transcription of DNA into RNA using the four ribonucleoside triphosphates as substrates (By similarity)	DNA-directed RNA polymerase subunit K	archaeon BMS3Bbin15	K03055	K03055	K03055	K03014
HyVt-292___HyVt-292_k295_125274_5		K03058	[EC:2.7.7.6]	rpoN	DNA-directed RNA polymerase subunit N	02HZ3@arcNOG,0KUI1@eurNOG,COG1644@NOG,arCOG04244@arNOG	DNA-dependent RNA polymerase catalyzes the transcription of DNA into RNA using the four ribonucleoside triphosphates as substrates (By similarity)	DNA-directed RNA polymerase subunit N	Candidatus Bathyarchaeota archaeon ex4484_231	K03058	K03058	K03058	K03058
HyVt-292___HyVt-292_k295_125274_6		K02996		RP-S9, MRPS9, rpsI	small subunit ribosomal protein S9	0KTD3@eurNOG,0WRXG@metNOG,COG0103@NOG,arCOG04243@arNOG	30S ribosomal protein S9	30S ribosomal protein S9	archaeon BMS3Bbin15	K02996	K02996	K02960	K02871
HyVt-292___HyVt-292_k295_125274_7		K02871		RP-L13, MRPL13, rplM	large subunit ribosomal protein L13	0KU7S@eurNOG,COG0102@NOG,arCOG04242@arNOG	This protein is one of the early assembly proteins of the 50S ribosomal subunit, although it is not seen to bind rRNA by itself. It is important during the early stages of 50S assembly (By similarity)	50S ribosomal protein L13	archaeon BMS3Bbin15	K02871	K02871	K02872	K02871
HyVt-292___HyVt-292_k295_125274_8		K02883		RP-L18e, RPL18	large subunit ribosomal protein L18e	0KTUU@eurNOG,0WQT0@methNOG,COG1727@NOG,arCOG00780@arNOG	50S ribosomal protein L18e	50S ribosomal protein L18e	archaeon BMS3Bbin15	K02883	K02883		K02883
HyVt-292___HyVt-292_k295_125274_9								hypothetical protein BMS3Bbin15_01935	archaeon BMS3Bbin15
HyVt-292___HyVt-292_k295_125402_1		K03574	[EC:3.6.1.55]	mutT, NUDT15, MTH2	8-oxo-dGTP diphosphatase	0KTE3@eurNOG,0WQXB@methNOG,COG1051@NOG,arCOG01075@arNOG	NUDIX hydrolase	bifunctional NMN adenylyltransferase/Nudix hydrolase	archaeon BMS3Bbin15	K03574	K03574	K01515	K03574
HyVt-292___HyVt-292_k295_125402_2						0M1GP@eurNOG,0Z670@NOG,1CF3F@thermNOG,arCOG05836@arNOG	Pfam:DUF3204	hypothetical protein BMS3Bbin15_01057	archaeon BMS3Bbin15
HyVt-292___HyVt-292_k295_125402_3		K03056	[EC:2.7.7.6]	rpoL	DNA-directed RNA polymerase subunit L	0KYF9@eurNOG,0WS90@metNOG,COG1761@NOG,arCOG04111@arNOG	DNA-dependent RNA polymerase catalyzes the transcription of DNA into RNA using the four ribonucleoside triphosphates as substrates (By similarity)	DNA-directed RNA polymerase subunit L	archaeon BMS3Bbin15	K03056	K03056		K03056
HyVt-292___HyVt-292_k295_125402_4		K07573		CSL4, EXOSC1	exosome complex component CSL4	0KTGI@eurNOG,0WMGW@methaNOG,COG1096@NOG,arCOG00676@arNOG	RNA-binding protein	exosome complex RNA-binding protein Csl4	archaeon BMS3Bbin15	K07573	K07573	K07573	K07573
HyVt-292___HyVt-292_k295_125402_5		K07579		K07579	putative methylase	0KSPR@eurNOG,0WKZY@methaNOG,COG2263@NOG,arCOG00910@arNOG	Methyltransferase	ribosomal protein L11 methyltransferase	archaeon BMS3Bbin15	K07579	K07579	K07579	K07579
HyVt-292___HyVt-292_k295_127525_1		K01802	[EC:5.2.1.8]	E5.2.1.8	peptidylprolyl isomerase	08YZY@bactNOG,09GU4@bctoNOG,0PA3F@flaNOG,COG1047@NOG	Peptidyl-prolyl cis-trans isomerase	FKBP-type peptidyl-prolyl cis-trans isomerase SlyD	bacterium BMS3Bbin07	K01802			K01802	K03775
HyVt-292___HyVt-292_k295_127525_2		K20919		vpsR, cpsR	sigma-54 dependent transcriptional regulator, positive regulator of biofilm formation	05DED@bactNOG,0GBWC@delNOG,0HDDZ@dproNOG,16QYH@proNOG,COG2204@NOG	Sensor sigma-54-dependent transcriptional regulator, GAF and GAF domain-containing	GAF sensor protein	Nitrospinae bacterium CG11_big_fil_rev_8_21_14_0_20_45_15	K20919				K20919
HyVt-292___HyVt-292_k295_127525_3						05F9X@bactNOG,0FKPD@cyaNOG,0XS4E@NOG	Microcompartments protein	BMC domain protein	bacterium BMS3Abin02
HyVt-292___HyVt-292_k295_127525_4		K04027		eutM	ethanolamine utilization protein EutM	05KNY@bactNOG,0GGS7@delNOG,0HHGV@dproNOG,17C36@proNOG,COG4577@NOG	Microcompartments protein	ethanolamine utilization protein EutM	Spirochaetes bacterium DG_61	K04027		K04027	K04027	K04027
HyVt-292___HyVt-292_k295_127525_5		K04028		eutN	ethanolamine utilization protein EutN	05WVM@bactNOG,0GIU7@delNOG,0HJDW@dproNOG,17SIY@proNOG,COG4576@NOG	ethanolamine utilization protein EutN carboxysome structural protein Ccml	ethanolamine utilization protein EutN	Actinobacteria bacterium RBG_13_63_9	K04028			K04028	K04028
HyVt-292___HyVt-292_k295_127525_6		K13922	[EC:1.2.1.87]	pduP	propionaldehyde dehydrogenase	07SG5@bactNOG,0P2HG@firmNOG,0X3I9@negNOG,COG1012@NOG	Dehydrogenase	aldehyde dehydrogenase	Candidatus Moduliflexus flocculans	K13922	K13922	K04021	K04021	K21802
HyVt-292___HyVt-292_k295_128156_1		K07486		K07486	transposase	00QCE@actNOG,06F9V@bactNOG,COG3547@NOG	Transposase	IS110 family transposase	Acinetobacter sp. ETR1	K07486				K07486
HyVt-292___HyVt-292_k295_128156_13		K02039		phoU	phosphate transport system protein	08UTW@bactNOG,0ERY1@cloNOG,0NIDS@firmNOG,COG0704@NOG	Plays a role in the regulation of phosphate uptake. Encoded together with proteins of the phosphate- specific transport (Pst) system in the polycistronic pstSCAB-phoU operon (By similarity)	phosphate transport system regulatory protein PhoU	Methanonatronarchaeum thermophilum	K02039	K02039	K02039	K02039	K02039
HyVt-292___HyVt-292_k295_128156_14		K01971	[EC:6.5.1.1]	ligD	bifunctional non-homologous end joining protein LigD	07YW7@bactNOG,COG1793@NOG	DNA ligase	putative DNA ligase-like protein/MT0965	archaeon BMS3Bbin15	K01971		K01971	K01971	K10747
HyVt-292___HyVt-292_k295_128156_15		K03725	[EC:3.6.4.-]	K03725	archaea-specific helicase	0KRJ2@eurNOG,0WRG3@metNOG,COG1202@NOG,arCOG00554@arNOG,arCOG03143@arNOG	helicase	ATP-dependent DNA helicase RecQ	archaeon BMS3Bbin15	K03725	K03725	K03725	K03725
HyVt-292___HyVt-292_k295_128156_16		K17488	[EC:3.5.4.39]	mptA	GTP cyclohydrolase IV	0KS22@eurNOG,0WRD2@metNOG,COG1469@NOG,arCOG04301@arNOG	Converts GTP to 7,8-dihydro-D-neopterin 2',3'-cyclic phosphate, the first intermediate in the biosynthesis of coenzyme methanopterin (By similarity)	GTP cyclohydrolase FolE2	archaeon BMS3Bbin15	K17488	K17488		K17488
HyVt-292___HyVt-292_k295_128156_17		K02574		napH	ferredoxin-type protein NapH	0KUYS@eurNOG,0WQN7@methNOG,COG0348@NOG,arCOG02772@arNOG	4Fe-4S ferredoxin, iron-sulfur binding	putative electron transport protein YccM	archaeon BMS3Bbin15	K02574		K02574	K02574
HyVt-292___HyVt-292_k295_128156_18						0KS86@eurNOG,COG0726@NOG,arCOG02876@arNOG	Polysaccharide deacetylase	peptidoglycan deacetylase	archaeon BMS3Bbin15
HyVt-292___HyVt-292_k295_128156_19						0KWDM@eurNOG,COG0438@NOG,arCOG01403@arNOG	N-acetylglucosaminyl-phosphatidylinositol biosynthetic protein	GDP-mannose-dependent alpha-mannosyltransferase	archaeon BMS3Bbin15
HyVt-292___HyVt-292_k295_128156_2		K01749	[EC:2.5.1.61]	hemC, HMBS	hydroxymethylbilane synthase	05D6W@bactNOG,COG0181@NOG	Tetrapolymerization of the monopyrrole PBG into the hydroxymethylbilane pre-uroporphyrinogen in several discrete steps (By similarity)	porphobilinogen deaminase	archaeon BMS3Bbin15	K01749	K01749	K01749	K01749	K01749
HyVt-292___HyVt-292_k295_128156_20		K07027		K07027	glycosyltransferase 2 family protein	0KRKP@eurNOG,0WPI7@methaNOG,COG0392@NOG,arCOG00899@arNOG	Uncharacterised protein family (UPF0104)	TIGR00374 family protein	Methanosarcina horonobensis	K07027	K07027		K07027
HyVt-292___HyVt-292_k295_128156_21						0KT3J@eurNOG,0WM9W@methaNOG,COG0589@NOG,arCOG02053@arNOG	UspA domain protein	universal stress protein/MT2698	archaeon BMS3Bbin15
HyVt-292___HyVt-292_k295_128156_3		K01845	[EC:5.4.3.8]	hemL	glutamate-1-semialdehyde 2,1-aminomutase	0KRPU@eurNOG,0WQ3U@methNOG,COG0001@NOG,arCOG00918@arNOG	Glutamate-1-semialdehyde aminotransferase	glutamate-1-semialdehyde 2,1-aminomutase	archaeon BMS3Bbin15	K01845	K01845	K01845	K01845
HyVt-292___HyVt-292_k295_128156_4		K01698	[EC:4.2.1.24]	hemB, ALAD	porphobilinogen synthase	05D52@bactNOG,0ENXU@cloNOG,0NDK7@firmNOG,COG0113@NOG	Delta-aminolevulinic acid dehydratase	delta-aminolevulinic acid dehydratase	archaeon BMS3Bbin15	K01698	K01698	K01698	K01698	K01698
HyVt-292___HyVt-292_k295_128156_5		K02492	[EC:1.2.1.70]	hemA	glutamyl-tRNA reductase	0KRET@eurNOG,0WRFM@metNOG,COG0373@NOG,arCOG01036@arNOG	Catalyzes the NADPH-dependent reduction of glutamyl- tRNA(Glu) to glutamate 1-semialdehyde (GSA)	glutamyl-tRNA reductase	archaeon BMS3Bbin15	K02492	K02492	K02492	K02492
HyVt-292___HyVt-292_k295_128156_6		K02304	[EC:1.3.1.76][EC:4.99.1.4]	MET8	precorrin-2 dehydrogenase / sirohydrochlorin ferrochelatase	0KSVI@eurNOG,0WS1I@metNOG,COG1648@NOG,arCOG01044@arNOG	Siroheme synthase	siroheme synthase	archaeon BMS3Bbin15	K02304	K02304	K02304	K02304
HyVt-292___HyVt-292_k295_128156_7		K19689	[EC:3.4.11.-]	ampS, pepS, ampT	aminopeptidase	05EHJ@bactNOG,0ER2Z@cloNOG,0NDVU@firmNOG,COG2309@NOG	Leucyl aminopeptidase (Aminopeptidase T)	2,5-dihydroxypyridine 5,6-dioxygenase	archaeon BMS3Bbin15	K19689				K19689
HyVt-292___HyVt-292_k295_128156_8		K02039		phoU	phosphate transport system protein	02HNU@arcNOG,0KR94@eurNOG,COG0704@NOG,arCOG00318@arNOG	phosphate uptake regulator PhoU	phosphate uptake regulator PhoU	Candidatus Methanoperedens sp. BLZ2	K02039			K02039
HyVt-292___HyVt-292_k295_128264_1		K03433	[EC:3.4.25.1]	psmB, prcB	proteasome beta subunit	0KS4K@eurNOG,0WRSF@metNOG,COG0638@NOG,arCOG00970@arNOG	Component of the proteasome core, a large protease complex with broad specificity involved in protein degradation (By similarity)	proteasome subunit beta precursor	archaeon BMS3Bbin15	K03433	K03433		K03433
HyVt-292___HyVt-292_k295_128264_2		K01628	[EC:4.1.2.17]	fucA	L-fuculose-phosphate aldolase	05CR5@bactNOG,0EPK0@cloNOG,0NEMJ@firmNOG,COG0235@NOG	l-ribulose-5-phosphate 4-epimerase	L-fuculose phosphate aldolase	archaeon BMS3Bbin15	K01628	K01628	K03077	K01628	K18847
HyVt-292___HyVt-292_k295_128264_3		K01595	[EC:4.1.1.31]	ppc	phosphoenolpyruvate carboxylase	0KS35@eurNOG,COG1892@NOG,arCOG04435@arNOG	Catalyzes the irreversible beta-carboxylation of phosphoenolpyruvate (PEP) to form oxaloacetate (OAA), a four- carbon dicarboxylic acid source for the tricarboxylic acid cycle (By similarity)	phosphoenolpyruvate carboxylase	archaeon BMS3Bbin15	K01595	K01595		K01595
HyVt-292___HyVt-292_k295_128264_4						05TJZ@bactNOG,121BF@NOG	Cupin 2 Conserved Barrel Domain Protein	cupin domain protein	archaeon BMS3Bbin15
HyVt-292___HyVt-292_k295_137019_1		K09149		K09149	uncharacterized protein	0KT6S@eurNOG,0WM70@methaNOG,COG2430@NOG,arCOG01766@arNOG	Protein of unknown function (DUF432)	DUF432 domain-containing protein	Methanococcoides burtonii	K09149	K09149		K09149
HyVt-292___HyVt-292_k295_137019_3		K07301		yrbG	cation:H+ antiporter	0KVYP@eurNOG,COG0530@NOG,arCOG02881@arNOG	Sodium calcium exchanger membrane region	sodium/calcium exchanger protein	archaeon BMS3Bbin15	K07301	K07301	K07301	K07301
HyVt-292___HyVt-292_k295_137019_4		K01703	[EC:4.2.1.33][EC:4.2.1.35]	leuC, IPMI-L	3-isopropylmalate/(R)-2-methylmalate dehydratase large subunit	05CQI@bactNOG,COG0065@NOG	Catalyzes the isomerization between 2-isopropylmalate and 3-isopropylmalate, via the formation of 2-isopropylmaleate (By similarity)	2,3-dimethylmalate dehydratase large subunit	archaeon BMS3Bbin15	K01703	K01703	K01703	K01703	K20930
HyVt-292___HyVt-292_k295_137019_5		K08999		K08999	uncharacterized protein	02HQV@arcNOG,0KU0X@eurNOG,COG1259@NOG,arCOG01759@arNOG	Pfam:DUF151	bifunctional nuclease family protein	Archaeoglobus fulgidus	K08999	K08999	K08999	K08999
HyVt-292___HyVt-292_k295_137019_6								lactaldehyde dehydrogenase	archaeon BMS3Bbin15
HyVt-292___HyVt-292_k295_140739_1						04UY2@bacNOG,05FQS@bactNOG,0NJMU@firmNOG,11QTK@NOG		hypothetical protein BMS3Bbin15_00489	archaeon BMS3Bbin15
HyVt-292___HyVt-292_k295_140739_2		K04084	[EC:1.8.1.8]	dsbD	thiol:disulfide interchange protein DsbD	0M07G@eurNOG,0RHPG@halNOG,COG0526@NOG,arCOG01976@arNOG	Pfam:DUF255	disulfide bond reductase DsbH precursor	archaeon BMS3Bbin15	K04084			K04084
HyVt-292___HyVt-292_k295_140739_3		K01649	[EC:2.3.3.13]	leuA, IMS	2-isopropylmalate synthase	0KRDE@eurNOG,0WKVE@methaNOG,COG0119@NOG,arCOG02092@arNOG	2-isopropylmalate synthase	2-isopropylmalate synthase	archaeon BMS3Bbin15	K01649	K01649		K01649
HyVt-292___HyVt-292_k295_141171_1								hypothetical protein BMS3Bbin15_00696	archaeon BMS3Bbin15
HyVt-292___HyVt-292_k295_141171_2								thioredoxin	archaeon BMS3Bbin15
HyVt-292___HyVt-292_k295_141171_3		K03892		arsR	ArsR family transcriptional regulator, arsenate/arsenite/antimonite-responsive transcriptional repressor	0FCT3@creNOG,COG0640@NOG,arCOG01681@arNOG	arsR family transcriptional regulator	DNA-binding transcriptional repressor ArsR	archaeon BMS3Bbin15	K03892			K03892
HyVt-292___HyVt-292_k295_141171_5								hypothetical protein BMS3Bbin15_00692	archaeon BMS3Bbin15
HyVt-292___HyVt-292_k295_145667_1		K00384	[EC:1.8.1.9]	trxB, TRR	thioredoxin reductase (NADPH)	0KS5T@eurNOG,COG0492@NOG,arCOG01296@arNOG	Thioredoxin reductase	thioredoxin reductase	archaeon BMS3Bbin15	K00384	K00384	K00384	K00384
HyVt-292___HyVt-292_k295_145667_2						0KTIH@eurNOG,0WQVA@methNOG,COG3355@NOG,arCOG02242@arNOG	transcriptional regulator, TrmB	sugar-specific transcriptional regulator TrmB	archaeon BMS3Bbin15
HyVt-292___HyVt-292_k295_145667_3						08TDA@bactNOG,0ES7Z@cloNOG,0NHZR@firmNOG,11FV4@NOG		hypothetical protein BMS3Bbin15_01541	archaeon BMS3Bbin15
HyVt-292___HyVt-292_k295_145667_4		K00528	[EC:1.18.1.2][EC:1.19.1.1]	fpr	ferredoxin/flavodoxin---NADP+ reductase	0KS1X@eurNOG,1CDX7@thermNOG,COG0543@NOG,arCOG02199@arNOG	ferredoxin--NADP reductase EC 1.18.1.2	dihydroorotate dehydrogenase B (NAD(+)), electron transfer subunit	archaeon BMS3Bbin15	K00528	K00528	K00528	K00528
HyVt-292___HyVt-292_k295_145667_5		K00266	[EC:1.4.1.13][EC:1.4.1.14]	gltD	glutamate synthase (NADPH/NADH) small chain	05BZ8@bactNOG,0ENQ0@cloNOG,0NDBT@firmNOG,COG0493@NOG	glutamate synthase	glutamate synthase [NADPH] small chain	NADPH] small chain [archaeon BMS3Bbin15	K00266	K00266		K00266	K20202
HyVt-292___HyVt-292_k295_151384_1		K01409	[EC:2.3.1.234]	KAE1, tsaD, QRI7	N6-L-threonylcarbamoyladenine synthase	COG1403@NOG	HNH endonuclease	CRISPR-associated endonuclease Cas9	archaeon BMS3Bbin15	K01409			K01409	K07451
HyVt-292___HyVt-292_k295_151384_2
HyVt-292___HyVt-292_k295_151384_3
HyVt-292___HyVt-292_k295_151384_4		K13525		VCP, CDC48	transitional endoplasmic reticulum ATPase	0KRDG@eurNOG,0WQ3S@methNOG,COG0464@NOG,arCOG01308@arNOG	AAA family ATPase, CDC48 subfamily	ATPase AAA	Methanotorris igneus	K13525	K13525		K13525
HyVt-292___HyVt-292_k295_1533_1		K03320		amt, AMT, MEP	ammonium transporter, Amt family	0KRDI@eurNOG,0WKFI@methaNOG,COG0004@NOG,arCOG04397@arNOG	ammonium transporter	ammonium transporter NrgA	archaeon BMS3Bbin15	K03320	K03320	K03320	K03320
HyVt-292___HyVt-292_k295_1533_2		K04751		glnB	nitrogen regulatory protein P-II 1	0KTXY@eurNOG,COG0347@NOG,arCOG02305@arNOG	nitrogen regulatory protein PII	nitrogen regulatory protein P-II	archaeon BMS3Bbin15	K04751	K04751	K04751	K04751
HyVt-292___HyVt-292_k295_1533_3								hypothetical protein BMS3Bbin15_00199	archaeon BMS3Bbin15
HyVt-292___HyVt-292_k295_1533_4								hypothetical protein BMS3Bbin15_00200	archaeon BMS3Bbin15
HyVt-292___HyVt-292_k295_1533_5						02U7J@arNOG,0M2E3@eurNOG,0WPSI@methaNOG,11M4U@NOG	nitroreductase	5,6-dimethylbenzimidazole synthase	archaeon BMS3Bbin15
HyVt-292___HyVt-292_k295_1533_6								5,6-dimethylbenzimidazole synthase	archaeon BMS3Bbin15
HyVt-292___HyVt-292_k295_153917_1						0KVJD@eurNOG,COG5659@NOG,arCOG08397@arNOG	Transposase (IS4)	conserved domain protein	Methanosaeta concilii GP6
HyVt-292___HyVt-292_k295_153917_2		K07496		K07496	putative transposase	0KT6U@eurNOG,COG0675@NOG,arCOG00683@arNOG	Transposase	putative transposase	archaeon BMS3Bbin15	K07496	K07496		K07496
HyVt-292___HyVt-292_k295_153917_3								hypothetical protein BMS3Bbin15_01011	archaeon BMS3Bbin15
HyVt-292___HyVt-292_k295_153917_4		K06412		spoVG	stage V sporulation protein G	02HYK@arcNOG,0KYQ2@eurNOG,COG2088@NOG,arCOG10230@arNOG	SpoVG	putative septation protein SpoVG	archaeon BMS3Bbin15	K06412	K06412	K06412	K06412
HyVt-292___HyVt-292_k295_153917_5
HyVt-292___HyVt-292_k295_155469_1						06VDR@bactNOG,0GN97@delNOG,0HNG7@dproNOG,0YPQ6@NOG,1826A@proNOG		hypothetical protein A2W05_02170	Candidatus Schekmanbacteria bacterium RBG_16_38_10
HyVt-292___HyVt-292_k295_155469_2								hypothetical protein A2Z89_01165	Deltaproteobacteria bacterium GWA2_43_19
HyVt-292___HyVt-292_k295_155469_3						07RX4@bactNOG,0GSRD@delNOG,0HS5U@dproNOG,0ZVFM@NOG,16UTI@proNOG	Inherit from proNOG: Outer membrane adhesin like proteiin	tandem-95 repeat protein	Syntrophobacter fumaroxidans
HyVt-292___HyVt-292_k295_155998_1		K03433	[EC:3.4.25.1]	psmB, prcB	proteasome beta subunit	02H8G@arcNOG,0KS4K@eurNOG,COG0638@NOG,arCOG00970@arNOG	Component of the proteasome core, a large protease complex with broad specificity involved in protein degradation (By similarity)	proteasome subunit beta precursor	archaeon BMS3Bbin15	K03433	K03433		K03433
HyVt-292___HyVt-292_k295_155998_2		K07041		K07041	uncharacterized protein	0KRQ5@eurNOG,0WRI3@metNOG,COG1782@NOG,arCOG00543@arNOG	Beta-Casp	ribonuclease	archaeon BMS3Bbin15	K07041	K07041	K07041	K07041
HyVt-292___HyVt-292_k295_155998_3						02HNT@arcNOG,0KU4S@eurNOG,COG2006@NOG,arCOG02447@arNOG	Domain of unknown function (DUF362)	DUF362 domain-containing protein	Geoglobus ahangari
HyVt-292___HyVt-292_k295_155998_4								hypothetical protein BMS3Bbin15_00961	archaeon BMS3Bbin15
HyVt-292___HyVt-292_k295_158888_1								putative GTP-binding protein EngB	archaeon BMS3Bbin15
HyVt-292___HyVt-292_k295_158888_2		K01170	[EC:4.6.1.16]	endA	tRNA-intron endonuclease, archaea type	0KTIF@eurNOG,0WQNW@methNOG,COG1676@NOG,arCOG01701@arNOG	Endonuclease that removes tRNA introns. Cleaves pre-tRNA at the 5'- and 3'-splice sites to release the intron. The products are an intron and two tRNA half-molecules bearing 2',3' cyclic phosphate and 5'-OH termini. Recognizes a pseudosymmetric substrate in which 2 bulged loops of 3 bases are separated by a stem of 4 bp	tRNA-splicing endonuclease subunit alpha	archaeon BMS3Bbin15	K01170	K01170	K01170	K01170
HyVt-292___HyVt-292_k295_158888_3								PRC-barrel domain protein	archaeon BMS3Bbin15
HyVt-292___HyVt-292_k295_158888_4		K01772	[EC:4.99.1.1][EC:4.99.1.9]	hemH, FECH	protoporphyrin/coproporphyrin ferrochelatase	02F2A@aquNOG,05CFX@bactNOG,COG0276@NOG	Catalyzes the ferrous insertion into protoporphyrin IX (By similarity)	ferrochelatase	archaeon BMS3Bbin15	K01772	K01772	K01772	K01772	K01772
HyVt-292___HyVt-292_k295_158888_5		K00231	[EC:1.3.3.4][EC:1.3.3.15]	PPOX, hemY	protoporphyrinogen/coproporphyrinogen III oxidase	05C1Q@bactNOG,0GAMX@delNOG,0HBVY@dproNOG,16PDU@proNOG,COG1232@NOG	protoporphyrinogen oxidase	protoporphyrinogen oxidase	archaeon BMS3Bbin15	K00231	K00231		K00231	K00231
HyVt-292___HyVt-292_k295_159206_1		K03671		trxA	thioredoxin 1			thioredoxin	archaeon BMS3Bbin15	K03671	K03671
HyVt-292___HyVt-292_k295_159206_2		K08982		K08982	putative membrane protein			hypothetical protein BMS3Bbin15_00022	archaeon BMS3Bbin15	K08982	K08982
HyVt-292___HyVt-292_k295_159206_3						05N2T@bactNOG,0EVDA@cloNOG,0NKZ9@firmNOG,COG3439@NOG	Domain of unknown function DUF302	hypothetical protein BMS3Bbin15_00023	archaeon BMS3Bbin15
HyVt-292___HyVt-292_k295_159206_4								hypothetical protein BMS3Bbin15_00024	archaeon BMS3Bbin15
HyVt-292___HyVt-292_k295_159206_5								MULE transposase, conserved domain protein	Candidatus Magnetomorum sp. HK-1
HyVt-292___HyVt-292_k295_160022_1						02G46@aquNOG,082Y2@bactNOG,11VZE@NOG	Chain length determinant protein	chain length determinant protein	bacterium BMS3Abin07
HyVt-292___HyVt-292_k295_160022_2						067F0@bactNOG,121HP@NOG	DNA Polymerase Beta Domain Protein Region	nucleotidyltransferase domain protein	bacterium BMS3Abin08
HyVt-292___HyVt-292_k295_160022_3						05WTA@bactNOG,COG2445@NOG	Protein of unknown function DUF86	DUF86 domain-containing protein	Chlorobium phaeobacteroides
HyVt-292___HyVt-292_k295_160022_4						05WU6@bactNOG,09IH7@bctoNOG,125N5@NOG	Inherit from bactNOG: Methyltransferase fkbm family	MULTISPECIES: FkbM family methyltransferase	Calothrix
HyVt-292___HyVt-292_k295_160022_5						06V8Q@bactNOG,0R7IH@gproNOG,0Y5FD@NOG,182B4@proNOG		Membrane protein involved in the export of O-antigen and teichoic acid-like protein (fragment)	Candidatus Methanoperedens nitroreducens
HyVt-292___HyVt-292_k295_160022_6		K07497		K07497	putative transposase	01RI0@aproNOG,05DQ6@bactNOG,16T6X@proNOG,COG2801@NOG	Transposase	IS3 family transposase	Endozoicomonas montiporae	K07497			K07497	K07497
HyVt-292___HyVt-292_k295_165118_2		K03609		minD	septum site-determining protein MinD	0KRGE@eurNOG,0WQ6H@methNOG,COG0455@NOG,arCOG00589@arNOG	cell division ATPase MinD	septum site-determining protein MinD	archaeon BMS3Bbin15	K03609	K03609	K03609	K03496
HyVt-292___HyVt-292_k295_165118_3		K07668		vicR	two-component system, OmpR family, response regulator VicR	0KU94@eurNOG,COG0745@NOG,arCOG02595@arNOG	Response regulator receiver	response regulator ArlR	archaeon BMS3Bbin15	K07668			K07668
HyVt-292___HyVt-292_k295_165118_4		K06943		NOG1	nucleolar GTP-binding protein	0KRN6@eurNOG,1CDQS@thermNOG,COG1084@NOG,arCOG00352@arNOG	GTP-binding protein	GTPase ObgE/CgtA	archaeon BMS3Bbin15	K06943	K06943	K06943	K06943
HyVt-292___HyVt-292_k295_16821_1								hypothetical protein BMS3Bbin15_00596	archaeon BMS3Bbin15
HyVt-292___HyVt-292_k295_16821_10		K03236		EIF1A	translation initiation factor 1A	0KTNN@eurNOG,0WQYV@methNOG,COG0361@NOG,arCOG01179@arNOG	Seems to be required for maximal rate of protein biosynthesis. Enhances ribosome dissociation into subunits and stabilizes the binding of the initiator Met-tRNA(I) to 40 S ribosomal subunits (By similarity)	translation initiation factor IF-1A	archaeon BMS3Bbin15	K03236	K03236	K03236	K03236
HyVt-292___HyVt-292_k295_16821_11		K07178	[EC:2.7.11.1]	RIOK1	RIO kinase 1	0KRR7@eurNOG,0WJWF@methaNOG,COG1718@NOG,arCOG01180@arNOG	Serine threonine protein kinase	3-deoxy-D-manno-octulosonic-acid kinase	archaeon BMS3Bbin15	K07178	K07178	K07178	K07178
HyVt-292___HyVt-292_k295_16821_12		K06961		KRR1	ribosomal RNA assembly protein	0KTG4@eurNOG,0WQ1U@methNOG,COG1094@NOG,arCOG04150@arNOG	KH domain	polynucleotide phosphorylase/polyadenylase	archaeon BMS3Bbin15	K06961	K06961	K06961	K06961
HyVt-292___HyVt-292_k295_16821_13		K00620	[EC:2.3.1.35][EC:2.3.1.1]	argJ	glutamate N-acetyltransferase / amino-acid N-acetyltransferase	0KRPW@eurNOG,0WRIG@metNOG,COG1364@NOG,arCOG04413@arNOG	Catalyzes two activities which are involved in the cyclic version of arginine biosynthesis the synthesis of N- acetylglutamate from glutamate and acetyl-CoA as the acetyl donor, and of ornithine by transacetylation between N(2)-acetylornithine and glutamate (By similarity)	arginine biosynthesis bifunctional protein ArgJ	archaeon BMS3Bbin15	K00620	K00620	K00620	K00620
HyVt-292___HyVt-292_k295_16821_2								PBS lyase HEAT-like repeat protein	archaeon BMS3Bbin15
HyVt-292___HyVt-292_k295_16821_4						0KSPN@eurNOG,0WKZT@methaNOG,COG3620@NOG,arCOG00608@arNOG	transcriptional regulator, XRE family	putative cystathionine beta-synthase	archaeon BMS3Bbin15
HyVt-292___HyVt-292_k295_16821_5		K03183	[EC:2.1.1.163][EC:2.1.1.201]	ubiE	demethylmenaquinone methyltransferase / 2-methoxy-6-polyprenyl-1,4-benzoquinol methylase	05DDZ@bactNOG,0G7W4@deiNOG,COG2226@NOG	Methyltransferase required for the conversion of demethylmenaquinone (DMKH2) to menaquinone (MKH2) (By similarity)	ubiquinone/menaquinone biosynthesis C-methyltransferase UbiE	archaeon BMS3Bbin15	K03183	K03183	K03183	K03183	K20081
HyVt-292___HyVt-292_k295_16821_6		K07562		NMD3	nonsense-mediated mRNA decay protein 3	0KRH2@eurNOG,1CE7R@thermNOG,COG1499@NOG,arCOG04149@arNOG	Nonsense-mediated mRNA decay protein	NMD3 family protein	archaeon BMS3Bbin15	K07562	K07562	K07562	K07562
HyVt-292___HyVt-292_k295_16821_7		K01866	[EC:6.1.1.1]	YARS, tyrS	tyrosyl-tRNA synthetase	1BE2C@strNOG,1DS05@virNOG,COG0162@NOG,KOG2144@euNOG	tyrosyl-tRNA synthetase	tyrosyl-tRNA synthetase	archaeon BMS3Bbin15	K01866	K01866	K01866	K01866
HyVt-292___HyVt-292_k295_16821_8								hypothetical protein BMS3Bbin15_00589	archaeon BMS3Bbin15
HyVt-292___HyVt-292_k295_16821_9		K07076		K07076	uncharacterized protein	02I6E@arcNOG,0KVE1@eurNOG,COG1708@NOG,arCOG01201@arNOG	DNA polymerase beta domain protein region	nucleotidyltransferase domain protein	archaeon BMS3Bbin15	K07076			K07076
HyVt-292___HyVt-292_k295_168457_10		K07496		K07496	putative transposase	05D7V@bactNOG,0D3PE@chloNOG,COG0675@NOG	Transposase, IS605 OrfB family	putative transposase	archaeon BMS3Bbin15	K07496	K07496		K07496	K07496
HyVt-292___HyVt-292_k295_168457_4						05K4X@bactNOG,0GFJ0@delNOG,0HGDU@dproNOG,11TP5@NOG,17FBM@proNOG	Cupin 2 Conserved Barrel Domain Protein	cupin domain protein	archaeon BMS3Bbin15
HyVt-292___HyVt-292_k295_168457_5		K00311	[EC:1.5.5.1]	ETFDH	electron-transferring-flavoprotein dehydrogenase	0KRTN@eurNOG,0WKJV@methaNOG,COG0644@NOG,arCOG00570@arNOG	geranylgeranyl reductase	putative oxidoreductase/MT0587	archaeon BMS3Bbin15	K00311			K00311
HyVt-292___HyVt-292_k295_168457_8		K07487		K07487	transposase	COG3666@NOG,arCOG03514@arNOG	Transposase	transposase DDE domain protein	archaeon BMS3Bbin15	K07487		K07487	K07487
HyVt-292___HyVt-292_k295_168457_9						06HD1@bactNOG,09R91@bctoNOG,0Y40P@NOG		hypothetical protein BMS3Bbin15_01577	archaeon BMS3Bbin15
HyVt-292___HyVt-292_k295_172345_4		K09714		K09714	uncharacterized protein	0KTBT@eurNOG,COG1356@NOG,arCOG04554@arNOG	Transcriptional regulator	putative transcriptional regulator	archaeon BMS3Bbin15	K09714			K09714
HyVt-292___HyVt-292_k295_172345_5		K00946	[EC:2.7.4.16]	thiL	thiamine-monophosphate kinase	0KSA7@eurNOG,0WKAU@methaNOG,COG0611@NOG,arCOG00638@arNOG	Catalyzes the ATP-dependent phosphorylation of thiamine- monophosphate (TMP) to form thiamine-pyrophosphate (TPP), the active form of vitamin B1 (By similarity)	thiamine-monophosphate kinase	archaeon BMS3Bbin15	K00946	K00946	K00946	K00946
HyVt-292___HyVt-292_k295_172345_7								hypothetical protein BMS3Bbin15_01934	archaeon BMS3Bbin15
HyVt-292___HyVt-292_k295_181044_1		K09140		TSR3	pre-rRNA-processing protein TSR3	0KT8P@eurNOG,0WQA2@methNOG,COG2042@NOG,arCOG04733@arNOG	pre-rRNA processing protein involved in ribosome biogenesis (By similarity)	ribosome biogenesis protein	Hadesarchaea archaeon DG-33-1	K09140	K09140		K09140
HyVt-292___HyVt-292_k295_181044_10		K21377	[EC:2.1.1.302]	aziB2	3-hydroxy-5-methyl-1-naphthoate 3-O-methyltransferase	04U4Y@bacNOG,05F2W@bactNOG,0NM8I@firmNOG,COG0500@NOG	Methyltransferase	putative methyltransferase YcgJ	archaeon BMS3Bbin15	K21377				K21377
HyVt-292___HyVt-292_k295_181044_11								hypothetical protein BMS3Bbin15_01146	archaeon BMS3Bbin15
HyVt-292___HyVt-292_k295_181044_12		K01952	[EC:6.3.5.3]	purL, PFAS	phosphoribosylformylglycinamidine synthase	0KUIC@eurNOG,COG1828@NOG,arCOG04462@arNOG	Phosphoribosylformylglycinamidine synthase, PurS	phosphoribosylformylglycinamidine synthase	archaeon BMS3Bbin15	K01952	K01952		K01952
HyVt-292___HyVt-292_k295_181044_13						COG1233@NOG,arCOG01524@arNOG	Flavin containing amine oxidoreductase	NAD(P)/FAD-dependent oxidoreductase	Candidatus Methanoperedens sp. BLZ2
HyVt-292___HyVt-292_k295_181044_14		K02500	[EC:4.1.3.-]	hisF	cyclase	0KRGG@eurNOG,0WQ77@methNOG,COG0107@NOG,arCOG00617@arNOG	IGPS catalyzes the conversion of PRFAR and glutamine to IGP, AICAR and glutamate. The HisF subunit catalyzes the cyclization activity that produces IGP and AICAR from PRFAR using the ammonia provided by the HisH subunit (By similarity)	imidazole glycerol phosphate synthase subunit HisF	archaeon BMS3Bbin15	K02500	K02500	K02500	K02500
HyVt-292___HyVt-292_k295_181044_15		K00762	[EC:2.4.2.10]	pyrE	orotate phosphoribosyltransferase	0KTQX@eurNOG,0WKZR@methaNOG,COG0856@NOG,arCOG00028@arNOG	PyrE-like protein	orotate phosphoribosyltransferase	archaeon BMS3Bbin15	K00762	K00762		K00762
HyVt-292___HyVt-292_k295_181044_2		K03231		EEF1A	elongation factor 1-alpha	02GVH@arcNOG,0KRHD@eurNOG,COG5258@NOG,arCOG01562@arNOG	Protein synthesis factor GTP-binding protein	elongation factor Tu	archaeon BMS3Bbin15	K03231	K03231	K03231	K03231
HyVt-292___HyVt-292_k295_181044_3		K09722	[EC:6.3.2.36]	K09722, pps	4-phosphopantoate---beta-alanine ligase	0FB6N@creNOG,COG1701@NOG,arCOG04262@arNOG	pantothenate synthetase	phosphopantothenate/pantothenate synthetase	Ignicoccus hospitalis	K09722	K09722	K09722	K09722
HyVt-292___HyVt-292_k295_181044_4						02HN9@arcNOG,0KWXP@eurNOG,COG2928@NOG,arCOG04755@arNOG	Protein of unknown function (DUF502)	DUF502 domain-containing protein	Archaeoglobus veneficus
HyVt-292___HyVt-292_k295_181044_5		K06982	[EC:2.7.1.169]	pok	pantoate kinase	0KST1@eurNOG,0WM1R@methaNOG,COG1829@NOG,arCOG04263@arNOG	GHMP kinase	homoserine kinase	archaeon BMS3Bbin15	K06982	K06982	K06982	K06982
HyVt-292___HyVt-292_k295_181044_6		K13038	[EC:4.1.1.36][EC:6.3.2.5]	coaBC, dfp	phosphopantothenoylcysteine decarboxylase / phosphopantothenate---cysteine ligase	0KRBR@eurNOG,1CE5Y@thermNOG,COG0452@NOG,arCOG01704@arNOG	bifunctional phosphopantothenoylcysteine decarboxylase phosphopantothenate synthase	coenzyme A biosynthesis bifunctional protein CoaBC	archaeon BMS3Bbin15	K13038	K13038	K13038	K13038
HyVt-292___HyVt-292_k295_181044_7						0KT3G@eurNOG,0WRWW@metNOG,COG0195@NOG,arCOG01761@arNOG	Transcription elongation factor NusA-like protein	transcription elongation factor NusA-like protein	archaeon BMS3Bbin15
HyVt-292___HyVt-292_k295_181044_8		K06871		K06871	uncharacterized protein	02GYK@arcNOG,0KRCI@eurNOG,COG0641@NOG,arCOG00945@arNOG	Radical SAM domain protein	anaerobic sulfatase-maturating enzyme	archaeon BMS3Bbin15	K06871	K06871	K06871	K06871
HyVt-292___HyVt-292_k295_181044_9		K06932	[EC:6.3.4.22]	tiaS	tRNA(Ile2)-agmatinylcytidine synthase	0KS42@eurNOG,COG1571@NOG,arCOG01115@arNOG	ATP-dependent agmatine transferase that catalyzes the formation of 2-agmatinylcytidine (agm2C) at the wobble position (C34) of tRNA(Ile2), converting the codon specificity from AUG to AUA (By similarity)	DUF1743 domain-containing protein	Methanocella arvoryzae	K06932	K06932	K06932	K06932
HyVt-292___HyVt-292_k295_182831_1								spoVT / AbrB like domain protein	archaeon BMS3Bbin15
HyVt-292___HyVt-292_k295_182831_2								hypothetical protein BMS3Bbin15_00073	archaeon BMS3Bbin15
HyVt-292___HyVt-292_k295_182831_3								hypothetical protein BMS3Bbin15_00074	archaeon BMS3Bbin15
HyVt-292___HyVt-292_k295_182831_4		K07464	[EC:3.1.12.1]	cas4	CRISPR-associated exonuclease Cas4	0KTDH@eurNOG,COG1468@NOG,arCOG00794@arNOG	CRISPR-associated protein Cas4	CRISPR-associated protein Cas4	Archaeoglobus veneficus	K07464	K07464	K07464	K07464
HyVt-292___HyVt-292_k295_182831_5		K15342		cas1	CRISP-associated protein Cas1	0KRR3@eurNOG,0WRQN@metNOG,COG1518@NOG,arCOG01452@arNOG	CRISPR (clustered regularly interspaced short palindromic repeat), is an adaptive immune system that provides protection against mobile genetic elements (viruses, transposable elements and conjugative plasmids). CRISPR clusters contain sequences complementary to antecedent mobile elements and target invading nucleic acids. CRISPR clusters are transcribed and processed into CRISPR RNA (crRNA). Act…	CRISPR-associated endonuclease Cas1	archaeon BMS3Bbin15	K15342	K15342	K15342	K15342
HyVt-292___HyVt-292_k295_182831_6		K09951		cas2	CRISPR-associated protein Cas2	0KUFC@eurNOG,0WP6U@methaNOG,COG1343@NOG,arCOG04194@arNOG	CRISPR (clustered regularly interspaced short palindromic repeat), is an adaptive immune system that provides protection against mobile genetic elements (viruses, transposable elements and conjugative plasmids). CRISPR clusters contain sequences complementary to antecedent mobile elements and target invading nucleic acids. CRISPR clusters are transcribed and processed into CRISPR RNA (crRNA). Fun…	CRISPR-associated endoribonuclease Cas2	archaeon BMS3Bbin15	K09951	K09951	K09951	K09951
HyVt-292___HyVt-292_k295_183445_1		K21375	[EC:1.3.3.13]	albA	albonoursin synthase	06RJ9@bactNOG,COG0778@NOG	sagb-type dehydrogenase domain protein	nitroreductase family protein	archaeon BMS3Bbin15	K21375				K21375
HyVt-292___HyVt-292_k295_183445_2		K02198		ccmF	cytochrome c-type biogenesis protein CcmF	05DA4@bactNOG,COG1138@NOG	cytochrome c-type biogenesis protein	cytochrome c biogenesis protein CcsA	archaeon BMS3Bbin15	K02198			K02198	K04016
HyVt-292___HyVt-292_k295_183445_3		K07496		K07496	putative transposase	0KRHI@eurNOG,0WKHY@methaNOG,COG0675@NOG,arCOG00684@arNOG	Transposase, IS605 OrfB family	putative transposase	archaeon BMS3Bbin15	K07496	K07496		K07496
HyVt-292___HyVt-292_k295_183445_4		K01251	[EC:3.3.1.1]	E3.3.1.1, ahcY	adenosylhomocysteinase	05C3E@bactNOG,COG0499@NOG	May play a key role in the regulation of the intracellular concentration of adenosylhomocysteine (By similarity)	adenosylhomocysteinase	archaeon BMS3Bbin15	K01251	K01251		K01251	K01251
HyVt-292___HyVt-292_k295_18764_1		K09482	[EC:6.3.5.7]	gatD	glutamyl-tRNA(Gln) amidotransferase subunit D	0KRF9@eurNOG,1CEJ2@thermNOG,COG0252@NOG,arCOG01924@arNOG	Allows the formation of correctly charged Gln-tRNA(Gln) through the transamidation of misacylated Glu-tRNA(Gln) in organisms which lack glutaminyl-tRNA synthetase. The reaction takes place in the presence of glutamine and ATP through an activated gamma-phospho-Glu-tRNA(Gln). The GatDE system is specific for glutamate and does not act on aspartate (By similarity)	L-asparaginase 1	archaeon BMS3Bbin15	K09482	K09482		K09482
HyVt-292___HyVt-292_k295_18764_2		K01736	[EC:4.2.3.5]	aroC	chorismate synthase	0KRMA@eurNOG,0WRPQ@metNOG,COG0082@NOG,arCOG04133@arNOG	chorismate synthase (EC 4.2.3.5)	chorismate synthase	archaeon BMS3Bbin15	K01736	K01736	K01736	K01736
HyVt-292___HyVt-292_k295_18764_3		K17488	[EC:3.5.4.39]	mptA	GTP cyclohydrolase IV	0KS22@eurNOG,0WQAE@methNOG,COG1469@NOG,arCOG04301@arNOG	Converts GTP to 7,8-dihydro-D-neopterin 2',3'-cyclic phosphate, the first intermediate in the biosynthesis of coenzyme methanopterin (By similarity)	GTP cyclohydrolase FolE2	archaeon BMS3Bbin15	K17488	K17488		K17488
HyVt-292___HyVt-292_k295_18764_4						0KSMY@eurNOG,0WRA5@metNOG,COG1627@NOG,arCOG03421@arNOG	Protein of unknown function (DUF515)	DUF515 domain-containing protein	Methanothermobacter wolfeii
HyVt-292___HyVt-292_k295_18764_5								hypothetical protein BMS3Bbin15_01390	archaeon BMS3Bbin15
HyVt-292___HyVt-292_k295_18764_6		K09739	[EC:4.1.2.25]	mptD	dihydroneopterin aldolase	0KTXV@eurNOG,0WMFU@methaNOG,COG2098@NOG,arCOG04705@arNOG	Catalyzes the conversion of 7,8-dihydroneopterin (H2Neo) to 6-hydroxymethyl-7,8-dihydropterin (6-HMD) (By similarity)	Dihydroneopterin aldolase	Methanosarcina barkeri 3	K09739	K09739		K09739
HyVt-292___HyVt-292_k295_18764_7								hypothetical protein BMS3Bbin15_01392	archaeon BMS3Bbin15
HyVt-292___HyVt-292_k295_18764_8		K10896		FANCM	fanconi anemia group M protein	0KRRB@eurNOG,1CDRD@thermNOG,COG1111@NOG,COG1948@NOG,arCOG00872@arNOG	Hef nuclease	ATP-dependent RNA helicase DbpA	archaeon BMS3Bbin15	K10896	K10896		K10896
HyVt-292___HyVt-292_k295_190383_1								hypothetical protein BMS3Bbin15_00993	archaeon BMS3Bbin15
HyVt-292___HyVt-292_k295_190383_2		K03498		trkH, trkG, ktrB	trk system potassium uptake protein	0KRD0@eurNOG,COG0168@NOG,arCOG04145@arNOG	cation transporter	trk system potassium uptake protein TrkG	archaeon BMS3Bbin15	K03498	K03498	K03498	K03498
HyVt-292___HyVt-292_k295_190383_3								hypothetical protein BMS3Bbin15_00572	archaeon BMS3Bbin15
HyVt-292___HyVt-292_k295_191850_10		K03116		tatA	sec-independent protein translocase protein TatA	0KVKK@eurNOG,0WPD9@methaNOG,COG1826@NOG,arCOG02694@arNOG	sec-independent protein translocase	sec-independent protein translocase protein TatAy	archaeon BMS3Bbin15	K03116	K03116		K03116
HyVt-292___HyVt-292_k295_191850_11		K03116		tatA	sec-independent protein translocase protein TatA			sec-independent protein translocase protein TatAy	archaeon BMS3Bbin15	K03116	K03116
HyVt-292___HyVt-292_k295_191850_12		K06937	[EC:2.1.1.-]	K06937	7,8-dihydro-6-hydroxymethylpterin dimethyltransferase	0KS3Q@eurNOG,1CCCD@theNOG,COG1964@NOG,arCOG00933@arNOG	Radical SAM superfamily	cyclic pyranopterin monophosphate synthase	archaeon BMS3Bbin15	K06937	K06937	K06937	K06937
HyVt-292___HyVt-292_k295_191850_13		K07499		K07499	putative transposase	0KTPM@eurNOG,0WMFG@methaNOG,COG3335@NOG,arCOG02127@arNOG	Transposase	transposase	candidate divison MSBL1 archaeon SCGC-AAA259M10	K07499			K07499
HyVt-292___HyVt-292_k295_191850_3								hypothetical protein BMS3Bbin15_00366	archaeon BMS3Bbin15
HyVt-292___HyVt-292_k295_191850_4		K07307		dmsB	anaerobic dimethyl sulfoxide reductase subunit B (DMSO reductase iron- sulfur subunit)	05D3S@bactNOG,0EU5I@cloNOG,0NF8Z@firmNOG,COG0437@NOG	anaerobic DMSO reductase iron-sulfur subunit B (EC 1.7.99.4)	anaerobic dimethyl sulfoxide reductase chain B	archaeon BMS3Bbin15	K07307		K07307	K18560	K21308
HyVt-292___HyVt-292_k295_191850_5						0KXXN@eurNOG,COG3381@NOG,arCOG01506@arNOG	Nitrate reductase delta subunit	nitrate reductase delta subunit	archaeon BMS3Bbin15
HyVt-292___HyVt-292_k295_191850_6		K14170	[EC:5.4.99.5][EC:4.2.1.51]	pheA	chorismate mutase / prephenate dehydratase	05CQC@bactNOG,COG0077@NOG	Prephenate dehydratase	P-protein	archaeon BMS3Bbin15	K14170	K14170	K14170	K01713	K19546
HyVt-292___HyVt-292_k295_191850_7						0KUWB@eurNOG,COG3355@NOG,arCOG02242@arNOG	Transcriptional regulator	sugar-specific transcriptional regulator TrmB	archaeon BMS3Bbin15
HyVt-292___HyVt-292_k295_191850_8		K03671		trxA	thioredoxin 1	057H8@bacteNOG,05K63@bactNOG,09GE9@bctoNOG,COG0526@NOG	Thioredoxin	thioredoxin-1	archaeon BMS3Bbin15	K03671	K03671	K03671	K03671	K13996
HyVt-292___HyVt-292_k295_191850_9		K03671		trxA	thioredoxin 1	0KTYB@eurNOG,0WMJ7@methaNOG,COG0526@NOG,arCOG01972@arNOG	K03671 thioredoxin 1	thioredoxin	archaeon BMS3Bbin15	K03671	K03671	K03671	K03671
HyVt-292___HyVt-292_k295_193723_1		K01939	[EC:6.3.4.4]	purA, ADSS	adenylosuccinate synthase	02GXI@arcNOG,0KREU@eurNOG,COG0104@NOG,arCOG04387@arNOG	Plays an important role in the de novo pathway of purine nucleotide biosynthesis	adenylosuccinate synthetase	archaeon BMS3Bbin15	K01939	K01939		K01939
HyVt-292___HyVt-292_k295_193723_2		K02858	[EC:4.1.99.12]	ribB, RIB3	3,4-dihydroxy 2-butanone 4-phosphate synthase	0KSJW@eurNOG,COG0108@NOG,arCOG01320@arNOG	3,4-dihydroxy-2-butanone 4-phosphate synthase	riboflavin biosynthesis protein RibBA	archaeon BMS3Bbin15	K02858	K02858	K02858	K02858
HyVt-292___HyVt-292_k295_193723_3		K07732	[EC:2.7.1.161]	rfk	riboflavin kinase, archaea type	02H2Z@arcNOG,0KSUX@eurNOG,COG1339@NOG,arCOG01904@arNOG	Catalyzes the CTP-dependent phosphorylation of riboflavin (vitamin B2) to form flavin mononucleotide (FMN) (By similarity)	marR family protein	archaeon BMS3Bbin15	K07732	K07732	K07732	K07732
HyVt-292___HyVt-292_k295_193723_4		K05982	[EC:3.1.21.7]	E3.1.21.7, nfi	deoxyribonuclease V	0KTEB@eurNOG,COG1515@NOG,arCOG00929@arNOG	Selectively cleaves double-stranded DNA at the second phosphodiester bond 3' to a deoxyinosine leaving behind the intact lesion on the nicked DNA. Acts in DNA repair (By similarity)	endonuclease V	archaeon BMS3Bbin15	K05982	K05982	K05982	K05982
HyVt-292___HyVt-292_k295_194516_1								traB family protein	archaeon BMS3Bbin15
HyVt-292___HyVt-292_k295_194516_2		K00611	[EC:2.1.3.3]	OTC, argF, argI	ornithine carbamoyltransferase	0KRRN@eurNOG,COG0078@NOG,arCOG00912@arNOG	Reversibly catalyzes the transfer of the carbamoyl group from carbamoyl phosphate (CP) to the N(epsilon) atom of ornithine (ORN) to produce L-citrulline (By similarity)	ornithine carbamoyltransferase	archaeon BMS3Bbin15	K00611	K00611	K00611	K00611
HyVt-292___HyVt-292_k295_194516_3		K01945	[EC:6.3.4.13]	purD	phosphoribosylamine---glycine ligase	0KS2I@eurNOG,0WRQ5@metNOG,COG0151@NOG,arCOG04415@arNOG	phosphoribosylamine--glycine ligase (EC 6.3.4.13)	phosphoribosylamine--glycine ligase	archaeon BMS3Bbin15	K01945	K01945	K01945	K01945
HyVt-292___HyVt-292_k295_194516_4								hypothetical protein BMS3Bbin15_00186	archaeon BMS3Bbin15
HyVt-292___HyVt-292_k295_194516_5		K00762	[EC:2.4.2.10]	pyrE	orotate phosphoribosyltransferase	0KT8T@eurNOG,COG0461@NOG,arCOG00029@arNOG	Catalyzes the transfer of a ribosyl phosphate group from 5-phosphoribose 1-diphosphate to orotate, leading to the formation of orotidine monophosphate (OMP) (By similarity)	orotate phosphoribosyltransferase	archaeon BMS3Bbin15	K00762	K00762	K00762	K00762
HyVt-292___HyVt-292_k295_194516_6		K19664	[EC:2.7.7.67]	carS	CDP-2,3-bis-(O-geranylgeranyl)-sn-glycerol synthase	0KTBS@eurNOG,0WS2B@metNOG,COG0575@NOG,arCOG04106@arNOG	UPF0290 protein	hypothetical protein BMS3Bbin15_00184	archaeon BMS3Bbin15	K19664	K19664	K19664	K19664
HyVt-292___HyVt-292_k295_194516_7		K01658	[EC:4.1.3.27]	trpG	anthranilate synthase component II	02FE1@aquNOG,07R6E@bactNOG,COG0512@NOG	Glutamine amidotransferase of anthranilate synthase	aminodeoxychorismate synthase component 2	archaeon BMS3Bbin15	K01658	K01658	K01658	K01658	K21175
HyVt-292___HyVt-292_k295_194516_8		K01657	[EC:4.1.3.27]	trpE	anthranilate synthase component I	0KRYD@eurNOG,COG0147@NOG,arCOG02014@arNOG	anthranilate synthase component i	aminodeoxychorismate synthase component 1	archaeon BMS3Bbin15	K01657	K01657	K01657	K01657
HyVt-292___HyVt-292_k295_195487_2		K06984	[EC:2.4.2.54]	K06984	beta-ribofuranosylaminobenzene 5'-phosphate synthase	02HTQ@arcNOG,0KT48@eurNOG,COG3161@NOG,arCOG01031@arNOG	UTRA domain	chorismate pyruvate-lyase	archaeon BMS3Bbin15	K06984			K06984
HyVt-292___HyVt-292_k295_195487_3		K17828	[EC:1.3.1.14]	pyrDI	dihydroorotate dehydrogenase (NAD+) catalytic subunit	0KREM@eurNOG,COG0167@NOG,arCOG00603@arNOG	Catalyzes the conversion of dihydroorotate to orotate	dihydroorotate dehydrogenase B (NAD(+)), catalytic subunit	archaeon BMS3Bbin15	K17828	K17828	K17828	K00226
HyVt-292___HyVt-292_k295_195487_4		K12346		SMF	metal iron transporter	07TRZ@bactNOG,0BFDY@bproNOG,16VHU@proNOG,COG1914@NOG	Natural resistance-associated macrophage protein	divalent metal cation transporter MntH	archaeon BMS3Bbin15	K12346				K12346
HyVt-292___HyVt-292_k295_196284_1		K01641	[EC:2.3.3.10]	E2.3.3.10	hydroxymethylglutaryl-CoA synthase	0KRFS@eurNOG,COG3425@NOG,arCOG01767@arNOG	UPF0219 protein	3-oxoacyl-[acyl-carrier-protein] synthase 3	acyl-carrier-protein] synthase 3 [archaeon BMS3Bbin15	K01641	K01641	K01641	K01641
HyVt-292___HyVt-292_k295_196284_2		K07731		K07731	putative transcriptional regulator	0KSYC@eurNOG,1CEDC@thermNOG,COG1709@NOG,arCOG04060@arNOG	Transcriptional regulator	helix-turn-helix domain protein	archaeon BMS3Bbin15	K07731	K07731	K07731	K07731
HyVt-292___HyVt-292_k295_196284_3		K01803	[EC:5.3.1.1]	TPI, tpiA	triosephosphate isomerase (TIM)	0KRA9@eurNOG,0WR82@metNOG,COG0149@NOG,arCOG01087@arNOG	triosephosphate isomerase (EC 5.3.1.1)	triosephosphate isomerase	archaeon BMS3Bbin15	K01803	K01803	K01803	K01803
HyVt-292___HyVt-292_k295_197761_1
HyVt-292___HyVt-292_k295_197761_2
HyVt-292___HyVt-292_k295_197761_3
HyVt-292___HyVt-292_k295_197761_4
HyVt-292___HyVt-292_k295_197761_5
HyVt-292___HyVt-292_k295_197761_6
HyVt-292___HyVt-292_k295_197761_7
HyVt-292___HyVt-292_k295_197761_8
HyVt-292___HyVt-292_k295_199452_1						0KSZK@eurNOG,0WM5E@methaNOG,11H7A@NOG,arCOG03965@arNOG	Transposase	transposase	Candidatus Altiarchaeales archaeon WOR_SM1_86-2
HyVt-292___HyVt-292_k295_199452_10		K03679		RRP4, EXOSC2	exosome complex component RRP4	0KSPI@eurNOG,1CEHJ@thermNOG,COG1097@NOG,arCOG00678@arNOG	Probably involved in degradation of a variety of RNA species	exosome complex RNA-binding protein Rrp4	archaeon BMS3Bbin15	K03679	K03679	K03679	K03679
HyVt-292___HyVt-292_k295_199452_11		K14574		SDO1, SBDS	ribosome maturation protein SDO1	0KSU8@eurNOG,COG1500@NOG,arCOG04187@arNOG	RNA-associated protein	shwachman-Bodian-Diamond syndrome (SBDS) protein	archaeon BMS3Bbin15	K14574	K14574		K14574
HyVt-292___HyVt-292_k295_199452_12		K03432	[EC:3.4.25.1]	psmA, prcA	proteasome alpha subunit	0KRYJ@eurNOG,0WRHJ@metNOG,COG0638@NOG,arCOG00971@arNOG	Component of the proteasome core, a large protease complex with broad specificity involved in protein degradation (By similarity)	proteasome subunit beta 2 precursor	archaeon BMS3Bbin15	K03432	K03432	K03432	K03432
HyVt-292___HyVt-292_k295_199452_2
HyVt-292___HyVt-292_k295_199452_3
HyVt-292___HyVt-292_k295_199452_4		K04798		pfdB, PFDN6	prefoldin beta subunit	0KUY7@eurNOG,0WS3X@metNOG,COG1382@NOG,arCOG01342@arNOG	Molecular chaperone capable of stabilizing a range of proteins. Seems to fulfill an ATP-independent, HSP70-like function in archaeal de novo protein folding	prefoldin subunit beta	archaeon BMS3Bbin15	K04798			K04798
HyVt-292___HyVt-292_k295_199452_5		K14561		IMP4	U3 small nucleolar ribonucleoprotein protein IMP4	0KUUX@eurNOG,0WS99@metNOG,COG2136@NOG,arCOG03247@arNOG	brix domain-containing protein	ribosomal biogenesis protein	archaeon BMS3Bbin15	K14561	K14561	K14561	K14561
HyVt-292___HyVt-292_k295_199452_6		K03059	[EC:2.7.7.6]	rpoP	DNA-directed RNA polymerase subunit P			DNA-directed RNA polymerase subunit P	archaeon BMS3Bbin15	K03059	K03059
HyVt-292___HyVt-292_k295_199452_7		K02921		RP-L37Ae, RPL37A	large subunit ribosomal protein L37Ae	0KUJ9@eurNOG,COG1997@NOG,arCOG04208@arNOG	Binds to the 23S rRNA (By similarity)	50S ribosomal protein L37Ae	archaeon BMS3Bbin15	K02921	K02921	K02921	K02921
HyVt-292___HyVt-292_k295_199452_8		K12589		RRP42, EXOSC7	exosome complex component RRP42	0KRS5@eurNOG,0WRHN@metNOG,COG2123@NOG,arCOG01574@arNOG	exosome complex RNA-binding protein Rrp42	ribonuclease PH	archaeon BMS3Bbin15	K12589	K12589	K12589	K12589
HyVt-292___HyVt-292_k295_199452_9		K11600		RRP41, EXOSC4, SKI6	exosome complex component RRP41	0KR95@eurNOG,1CDPR@thermNOG,COG0689@NOG,arCOG01575@arNOG	Probably involved in the 3'- 5' degradation of a variety of RNA species	ribonuclease PH	archaeon BMS3Bbin15	K11600	K11600	K11600	K11600
HyVt-292___HyVt-292_k295_19964_1								hypothetical protein BMS3Bbin15_00326	archaeon BMS3Bbin15
HyVt-292___HyVt-292_k295_19964_10		K04796		RUXX	small nuclear ribonucleoprotein	02I3A@arcNOG,0KUEC@eurNOG,COG1958@NOG,arCOG00998@arNOG	snRNP Sm-like protein	small nuclear ribonucleoprotein	archaeon BMS3Bbin15	K04796	K04796	K04796	K04796
HyVt-292___HyVt-292_k295_19964_11		K07068		K07068	uncharacterized protein	0KT3U@eurNOG,0WQTV@methNOG,COG1545@NOG,arCOG01285@arNOG	DUF35 OB-fold domain	transcriptional regulator	candidate divison MSBL1 archaeon SCGC-AAA259A05	K07068	K07068	K07068	K01641
HyVt-292___HyVt-292_k295_19964_2		K01992		ABC-2.P	ABC-2 type transport system permease protein	0KRQR@eurNOG,0WN4M@methaNOG,COG0842@NOG,arCOG01463@arNOG	ABC-2 type transporter	inner membrane transport permease YbhR	archaeon BMS3Bbin15	K01992	K01992		K01992
HyVt-292___HyVt-292_k295_19964_3		K01990		ABC-2.A	ABC-2 type transport system ATP-binding protein	COG1131@NOG,arCOG00194@arNOG	ABC transporter	daunorubicin/doxorubicin resistance ATP-binding protein DrrA	archaeon BMS3Bbin15	K01990	K01990	K01990	K01990
HyVt-292___HyVt-292_k295_19964_4		K03718		asnC	Lrp/AsnC family transcriptional regulator, regulator for asnA, asnC and gidA	0KU5U@eurNOG,COG1522@NOG,arCOG01580@arNOG	Transcriptional regulator	leucine-responsive regulatory protein	archaeon BMS3Bbin15	K03718			K03718
HyVt-292___HyVt-292_k295_19964_5		K21636	[EC:1.1.98.6]	nrdD	ribonucleoside-triphosphate reductase (formate)	0KRA4@eurNOG,0WKP9@methaNOG,COG1328@NOG,arCOG03714@arNOG,arCOG04889@arNOG	anaerobic ribonucleoside-triphosphate reductase	anaerobic ribonucleoside triphosphate reductase	archaeon BMS3Bbin15	K21636	K21636		K00525
HyVt-292___HyVt-292_k295_19964_6								hypothetical protein BMS3Bbin15_00321	archaeon BMS3Bbin15
HyVt-292___HyVt-292_k295_19964_7		K06942		ychF	ribosome-binding ATPase	0KRE8@eurNOG,0WRGZ@metNOG,COG0012@NOG,arCOG00357@arNOG	Translation-associated GTPase	ribosome-binding ATPase YchF	archaeon BMS3Bbin15	K06942	K06942	K06942	K06942
HyVt-292___HyVt-292_k295_19964_8		K17830	[EC:1.3.1.101][EC:1.3.7.11]	GGR	digeranylgeranylglycerophospholipid reductase	0KSNT@eurNOG,0WKYW@methaNOG,COG0644@NOG,arCOG00570@arNOG	geranylgeranyl reductase	putative oxidoreductase/MT0587	archaeon BMS3Bbin15	K17830			K17830
HyVt-292___HyVt-292_k295_19964_9		K07027		K07027	glycosyltransferase 2 family protein	0KRKP@eurNOG,0WRCN@metNOG,COG0392@NOG,arCOG00899@arNOG	Uncharacterised protein family (UPF0104)	TIGR00374 family protein	Methanobrevibacter curvatus	K07027	K07027	K07027	K07027
HyVt-292___HyVt-292_k295_202395_10		K00573	[EC:2.1.1.77]	E2.1.1.77, pcm	protein-L-isoaspartate(D-aspartate) O-methyltransferase	0KSP6@eurNOG,COG2518@NOG,arCOG00976@arNOG	Catalyzes the methyl esterification of L-isoaspartyl residues in peptides and proteins that result from spontaneous decomposition of normal L-aspartyl and L-asparaginyl residues. It plays a role in the repair and or degradation of damaged proteins (By similarity)	protein-L-isoaspartate O-methyltransferase	archaeon BMS3Bbin15	K00573	K00573	K00573	K00573
HyVt-292___HyVt-292_k295_202395_11		K09738		K09738	uncharacterized protein	0KTUT@eurNOG,0WQRQ@methNOG,COG2090@NOG,arCOG04171@arNOG	Domain of unknown function (DUF371)	DUF371 domain-containing protein	Methanotorris igneus	K09738	K09738	K09738	K09738
HyVt-292___HyVt-292_k295_202395_2		K05895	[EC:1.3.1.54][EC:1.3.1.106]	cobK-cbiJ	precorrin-6A/cobalt-precorrin-6A reductase	08JTQ@bactNOG,0F7FD@cloNOG,0P6R0@firmNOG,COG2099@NOG	reductase	precorrin-6A reductase	archaeon BMS3Bbin15	K05895	K05895	K05895	K05895	K05895
HyVt-292___HyVt-292_k295_202395_3		K05934	[EC:2.1.1.131]	E2.1.1.131, cobJ, cbiH	precorrin-3B C17-methyltransferase	05E4R@bactNOG,0EQ69@cloNOG,0NF7N@firmNOG,COG1010@NOG	precorrin-3B C17-methyltransferase	cobalt-precorrin-3B C(17)-methyltransferase	archaeon BMS3Bbin15	K05934	K05934	K05934	K05934	K21479
HyVt-292___HyVt-292_k295_202395_4						0KSXD@eurNOG,0WRVP@metNOG,11GHT@NOG,arCOG00116@arNOG	DegT/DnrJ/EryC1/StrS aminotransferase family	MULTISPECIES: PLP-dependent protein	Methanobacterium
HyVt-292___HyVt-292_k295_202395_5		K18979	[EC:1.17.99.6]	queG	epoxyqueuosine reductase	05EH2@bactNOG,0ER70@cloNOG,0NED8@firmNOG,COG1600@NOG	4Fe-4S ferredoxin iron-sulfur binding domain protein	epoxyqueuosine reductase	archaeon BMS3Bbin15	K18979			K18979	K18979
HyVt-292___HyVt-292_k295_202395_6		K21147	[EC:2.7.7.80][EC:2.7.7.-][EC:2.8.1.11][EC:2.8.1.-]	moeZR, moeBR	sulfur-carrier protein adenylyltransferase/sulfurtransferase	082J7@bactNOG,0QWVW@gproNOG,17G14@proNOG,COG0607@NOG	Rhodanese domain protein	putative adenylyltransferase/sulfurtransferase MoeZ	archaeon BMS3Bbin15	K21147				K21147
HyVt-292___HyVt-292_k295_202395_7		K14065		uspD	universal stress protein D	07YZX@bactNOG,0EVPK@cloNOG,0NJD7@firmNOG,COG0589@NOG	UspA domain-containing protein	universal stress protein family protein	archaeon BMS3Bbin15	K14065				K14065
HyVt-292___HyVt-292_k295_202395_8
HyVt-292___HyVt-292_k295_202395_9		K03709		troR	DtxR family transcriptional regulator, Mn-dependent transcriptional regulator	0KT0G@eurNOG,COG1321@NOG,arCOG02099@arNOG	dependent repressor	iron-dependent repressor IdeR	archaeon BMS3Bbin15	K03709	K03709	K03709	K03709
HyVt-292___HyVt-292_k295_204055_1
HyVt-292___HyVt-292_k295_204055_10
HyVt-292___HyVt-292_k295_204055_11		K03924	[EC:3.6.3.-]	moxR	MoxR-like ATPase					K03924	K03924
HyVt-292___HyVt-292_k295_204055_2
HyVt-292___HyVt-292_k295_204055_3
HyVt-292___HyVt-292_k295_204055_4
HyVt-292___HyVt-292_k295_204055_5
HyVt-292___HyVt-292_k295_204055_6
HyVt-292___HyVt-292_k295_204055_7						06NR1@bactNOG,0D41R@chloNOG,0G6XX@dehNOG,0YEBE@NOG		hypothetical protein	Geoglobus acetivorans
HyVt-292___HyVt-292_k295_204055_8								hypothetical protein A2W22_02410	Candidatus Levybacteria bacterium RBG_16_35_11
HyVt-292___HyVt-292_k295_204055_9								hypothetical protein BMS3Bbin15_01257	archaeon BMS3Bbin15
HyVt-292___HyVt-292_k295_205178_5		K07739	[EC:2.3.1.48]	ELP3, KAT9	elongator complex protein 3	0KR9Y@eurNOG,0WRAI@metNOG,COG1243@NOG,arCOG01361@arNOG	histone acetyltransferase	coproporphyrinogen III oxidase	archaeon BMS3Bbin15	K07739	K07739	K07739	K07739
HyVt-292___HyVt-292_k295_205178_6		K15782		doeX	Lrp/AsnC family transcriptional regulator, regulator of ectoine-degradation genes	08ZB6@bactNOG,0ETBF@cloNOG,0NJEK@firmNOG,COG1522@NOG	Transcriptional regulator AsnC family	DNA-binding transcriptional regulator AsnC	archaeon BMS3Bbin15	K15782				K15782
HyVt-292___HyVt-292_k295_205178_7		K10907	[EC:2.6.1.-]	K10907	aminotransferase	0KRFG@eurNOG,0WK1J@methaNOG,COG0436@NOG,arCOG01130@arNOG	aminotransferase class I and II	aromatic amino acid aminotransferase	Candidatus Methanoperedens nitroreducens	K10907	K10907		K00812
HyVt-292___HyVt-292_k295_205423_1		K01955	[EC:6.3.5.5]	carB, CPA2	carbamoyl-phosphate synthase large subunit	08MBT@bactNOG,10GF6@NOG		ATP-grasp domain-containing protein	Amycolatopsis nigrescens	K01955			K01955
HyVt-292___HyVt-292_k295_205423_2		K18855	[EC:1.1.1.374]	E1.1.1.374	UDP-N-acetylglucosamine 3-dehydrogenase	0KS5R@eurNOG,COG0673@NOG,arCOG01622@arNOG	Oxidoreductase domain protein	inositol 2-dehydrogenase	archaeon BMS3Bbin15	K18855	K18855	K03810	K18855
HyVt-292___HyVt-292_k295_205423_3		K01001	[EC:2.7.8.15]	ALG7	UDP-N-acetylglucosamine--dolichyl-phosphate N-acetylglucosaminephosphotransferase	0KSMH@eurNOG,0WNDU@methaNOG,COG0472@NOG,arCOG03199@arNOG	Glycosyl transferase family 4	putative undecaprenyl-phosphate N-acetylglucosaminyl 1-phosphate transferase	archaeon BMS3Bbin15	K01001	K01001	K01001	K01001
HyVt-292___HyVt-292_k295_205423_5						0FB0U@creNOG,COG1290@NOG,arCOG01721@arNOG	Cytochrome b	cytochrome bc complex cytochrome b subunit	archaeon BMS3Bbin15
HyVt-292___HyVt-292_k295_205904_1		K07496		K07496	putative transposase	0KRHI@eurNOG,0WNFZ@methaNOG,COG0675@NOG,arCOG00684@arNOG	transposase, IS605 OrfB family	putative transposase DNA-binding domain protein	archaeon BMS3Bbin15	K07496	K07496		K07496
HyVt-292___HyVt-292_k295_205904_10								hypothetical protein BMS3Bbin15_00257	archaeon BMS3Bbin15
HyVt-292___HyVt-292_k295_205904_3								hypothetical protein BMS3Bbin15_00264	archaeon BMS3Bbin15
HyVt-292___HyVt-292_k295_205904_4								hypothetical protein BMS3Bbin15_00263	archaeon BMS3Bbin15
HyVt-292___HyVt-292_k295_205904_5		K01817	[EC:5.3.1.24]	trpF	phosphoribosylanthranilate isomerase	0KT4T@eurNOG,0RH2M@halNOG,COG0135@NOG,arCOG01983@arNOG	N-(5'phosphoribosyl)anthranilate isomerase	N-(5'-phosphoribosyl)anthranilate isomerase	archaeon BMS3Bbin15	K01817	K01817		K01817
HyVt-292___HyVt-292_k295_205904_6		K03785	[EC:4.2.1.10]	aroD	3-dehydroquinate dehydratase I	0KSXR@eurNOG,0WM4U@methaNOG,COG0710@NOG,arCOG02097@arNOG	Type I DHQase	3-dehydroquinate dehydratase	archaeon BMS3Bbin15	K03785	K03785	K03785	K03785
HyVt-292___HyVt-292_k295_205904_7		K00014	[EC:1.1.1.25]	aroE	shikimate dehydrogenase	0KRZ8@eurNOG,0WQ5N@methNOG,COG0169@NOG,arCOG01033@arNOG	shikimate dehydrogenase	shikimate dehydrogenase	archaeon BMS3Bbin15	K00014	K00014	K00014	K00014
HyVt-292___HyVt-292_k295_205904_8		K00767	[EC:2.4.2.19]	nadC, QPRT	nicotinate-nucleotide pyrophosphorylase (carboxylating)	0KS0U@eurNOG,1CE8T@thermNOG,COG0157@NOG,arCOG01482@arNOG	nicotinate-nucleotide pyrophosphorylase (EC 2.4.2.19)	putative nicotinate-nucleotide pyrophosphorylase [carboxylating]	carboxylating] [archaeon BMS3Bbin15	K00767	K00767	K00767	K00767
HyVt-292___HyVt-292_k295_205904_9		K08281	[EC:3.5.1.19][EC:3.5.1.-]	pncA	nicotinamidase/pyrazinamidase	08UHG@bactNOG,0G64I@defNOG,COG1335@NOG	Isochorismatase family	isochorismatase family protein YecD	archaeon BMS3Bbin15	K08281			K08281	K20816
HyVt-292___HyVt-292_k295_206106_1		K02233	[EC:2.7.8.26]	E2.7.8.26, cobS, cobV	adenosylcobinamide-GDP ribazoletransferase	1CBDV@thaNOG,COG0368@NOG,arCOG04338@arNOG	Joins Ado-cobinamide-GDP and alpha-ribazole to generate adenosylcobalamin (Ado-cobalamin) (By similarity)	cobalamin synthase	archaeon BMS3Bbin15	K02233	K02233	K02233	K02233
HyVt-292___HyVt-292_k295_206106_2		K19712	[EC:2.7.7.62]	cobY	adenosylcobinamide-phosphate guanylyltransferase	0KSPW@eurNOG,0WS32@metNOG,COG2266@NOG,arCOG01871@arNOG	Cytidylyltransferase	bifunctional protein GlmU	archaeon BMS3Bbin15	K19712	K19712		K19712
HyVt-292___HyVt-292_k295_206106_3						0FCR6@creNOG,COG2835@NOG,arCOG04124@arNOG	Trm112p-like protein	trm112p-like protein	archaeon BMS3Bbin16
HyVt-292___HyVt-292_k295_206106_4		K11131	[EC:5.4.99.-]	DKC1, NOLA4, CBF5	H/ACA ribonucleoprotein complex subunit 4	0KR9V@eurNOG,COG0130@NOG,arCOG00987@arNOG	Could be responsible for synthesis of pseudouridine from uracil-55 in the psi GC loop of transfer RNAs (By similarity)	original protein hit	55.1	K11131	K11131		K03177
HyVt-292___HyVt-292_k295_206106_5		K02875		RP-L14e, RPL14	large subunit ribosomal protein L14e	0FCGQ@creNOG,COG2163@NOG,arCOG04167@arNOG	50S ribosomal protein L14e	50S ribosomal protein L14e	archaeon BMS3Bbin15	K02875	K02875	K02875	K02875
HyVt-292___HyVt-292_k295_206106_6		K00945	[EC:2.7.4.25]	cmk	CMP/dCMP kinase	0KTJN@eurNOG,0WQQU@methNOG,COG1102@NOG,arCOG01037@arNOG	Cytidine monophosphate kinase	cytidylate kinase	archaeon BMS3Bbin15	K00945	K00945		K00945
HyVt-292___HyVt-292_k295_20803_1								hypothetical protein BMS3Bbin15_00132	archaeon BMS3Bbin15
HyVt-292___HyVt-292_k295_20803_2						COG0640@NOG,arCOG03065@arNOG	Transcriptional regulator	ArsR family transcriptional regulator	Candidatus Methanoperedens nitroreducens
HyVt-292___HyVt-292_k295_20803_3		K03470	[EC:3.1.26.4]	rnhB	ribonuclease HII	0KSZR@eurNOG,1CE44@thermNOG,COG0164@NOG,arCOG04121@arNOG	Endonuclease that specifically degrades the RNA of RNA- DNA hybrids (By similarity)	ribonuclease HII	archaeon BMS3Bbin15	K03470	K03470		K03470
HyVt-292___HyVt-292_k295_20803_4		K01951	[EC:6.3.5.2]	guaA, GMPS	GMP synthase (glutamine-hydrolysing)	02H79@arcNOG,0KSU9@eurNOG,COG0518@NOG,arCOG00090@arNOG	Peptidase C26	glutamine amidotransferase	archaeon BMS3Bbin15	K01951			K01951
HyVt-292___HyVt-292_k295_20803_5		K02434	[EC:6.3.5.6][EC:6.3.5.7]	gatB, PET112	aspartyl-tRNA(Asn)/glutamyl-tRNA(Gln) amidotransferase subunit B	0KRUG@eurNOG,0WRAY@metNOG,COG0064@NOG,arCOG01718@arNOG	Allows the formation of correctly charged Asn-tRNA(Asn) or Gln-tRNA(Gln) through the transamidation of misacylated Asp- tRNA(Asn) or Glu-tRNA(Gln) in organisms which lack either or both of asparaginyl-tRNA or glutaminyl-tRNA synthetases. The reaction takes place in the presence of glutamine and ATP through an activated phospho-Asp-tRNA(Asn) or phospho-Glu-tRNA(Gln)	aspartyl/glutamyl-tRNA(Asn/Gln) amidotransferase subunit B	archaeon BMS3Bbin15	K02434	K02434	K02434	K02434
HyVt-292___HyVt-292_k295_20803_6		K02433	[EC:6.3.5.6][EC:6.3.5.7]	gatA, QRSL1	aspartyl-tRNA(Asn)/glutamyl-tRNA(Gln) amidotransferase subunit A	0KRQV@eurNOG,0WRMX@metNOG,COG0154@NOG,arCOG01717@arNOG	Allows the formation of correctly charged Gln-tRNA(Gln) through the transamidation of misacylated Glu-tRNA(Gln) in organisms which lack glutaminyl-tRNA synthetase. The reaction takes place in the presence of glutamine and ATP through an activated gamma-phospho-Glu-tRNA(Gln) (By similarity)	glutamyl-tRNA(Gln) amidotransferase subunit A	archaeon BMS3Bbin15	K02433	K02433		K02433
HyVt-292___HyVt-292_k295_216984_1		K03106	[EC:3.6.5.4]	SRP54, ffh	signal recognition particle subunit SRP54	0KR9C@eurNOG,0WR8F@metNOG,COG0541@NOG,arCOG01228@arNOG	Involved in targeting and insertion of nascent membrane proteins into the cytoplasmic membrane. Binds to the hydrophobic signal sequence of the ribosome-nascent chain (RNC) as it emerges from the ribosomes. The SRP-RNC complex is then targeted to the cytoplasmic membrane where it interacts with the SRP receptor FtsY (By similarity)	signal recognition particle protein	archaeon BMS3Bbin15	K03106	K03106	K03106	K03106
HyVt-292___HyVt-292_k295_216984_2						0KTAK@eurNOG,0WQ04@methNOG,COG0438@NOG,arCOG01403@arNOG	group 1 glycosyl transferase	D-inositol 3-phosphate glycosyltransferase	archaeon BMS3Bbin15
HyVt-292___HyVt-292_k295_216984_3						0KSCA@eurNOG,0WPVH@methNOG,COG1822@NOG,arCOG03206@arNOG	Protein of unknown function DUF70	oligosaccharide repeat unit polymerase	Methanotorris formicicus
HyVt-292___HyVt-292_k295_216984_4						0YBIU@NOG,arCOG03414@arNOG		archaeal transcriptional regulator TrmB	archaeon BMS3Bbin15
HyVt-292___HyVt-292_k295_216984_5								hypothetical protein BMS3Bbin15_01229	archaeon BMS3Bbin15
HyVt-292___HyVt-292_k295_216984_6						0KTZW@eurNOG,1CF0P@thermNOG,COG1694@NOG,arCOG01084@arNOG	Nucleotide pyrophosphohydrolase	pyrophosphatase	Archaeoglobus sulfaticallidus
HyVt-292___HyVt-292_k295_217878_1		K01869	[EC:6.1.1.4]	LARS, leuS	leucyl-tRNA synthetase	0KRI4@eurNOG,0WKAV@methaNOG,COG0495@NOG,arCOG00809@arNOG	Leucyl-tRNA synthetase	valine--tRNA ligase	archaeon BMS3Bbin15	K01869	K01869		K01869
HyVt-292___HyVt-292_k295_217878_2								hypothetical protein BMS3Bbin15_00940	archaeon BMS3Bbin15
HyVt-292___HyVt-292_k295_217878_3		K01868	[EC:6.1.1.3]	TARS, thrS	threonyl-tRNA synthetase	0KRJ9@eurNOG,1CDN5@thermNOG,COG0441@NOG,arCOG00401@arNOG	Threonyl-tRNA synthetase	threonine--tRNA ligase 2	archaeon BMS3Bbin15	K01868	K01868	K01868	K01868
HyVt-292___HyVt-292_k295_217878_4		K21401	[EC:1.3.99.38]	menJ	menaquinone-9 beta-reductase	05P52@bactNOG,0ES99@cloNOG,0NI5G@firmNOG,COG0644@NOG	geranylgeranyl reductase	putative oxidoreductase/MT0587	archaeon BMS3Bbin15	K21401				K21401
HyVt-292___HyVt-292_k295_217878_5		K14656	[EC:2.7.7.2]	ribL	FAD synthetase	02HWA@arcNOG,0KU2R@eurNOG,COG0432@NOG,arCOG04214@arNOG	Uncharacterised protein family UPF0047	Uncharacterized protein XD43_1107, partial	Thermococcales archaeon 44_46	K14656			K14656
HyVt-292___HyVt-292_k295_217878_6						05QCI@bactNOG,129D5@NOG	glyoxalase bleomycin resistance protein dioxygenase	glyoxalase-like domain protein	archaeon BMS3Bbin15
HyVt-292___HyVt-292_k295_217878_7		K14445		SLC13A2_3_5	solute carrier family 13 (sodium-dependent dicarboxylate transporter), member 2/3/5	02TUH@arNOG,0M28E@eurNOG,COG0471@NOG	Transporter	inner membrane protein YbiR	archaeon BMS3Bbin15	K14445				K14445
HyVt-292___HyVt-292_k295_2188_1								putative transcriptional regulator	archaeon BMS3Bbin15
HyVt-292___HyVt-292_k295_2188_2								hypothetical protein BMS3Bbin15_01327	archaeon BMS3Bbin15
HyVt-292___HyVt-292_k295_2188_3		K00525	[EC:1.17.4.1]	E1.17.4.1A, nrdA, nrdE	ribonucleoside-diphosphate reductase alpha chain	05BZH@bactNOG,0ENSY@cloNOG,0NDYT@firmNOG,COG0209@NOG	Provides the precursors necessary for DNA synthesis. Catalyzes the biosynthesis of deoxyribonucleotides from the corresponding ribonucleotides (By similarity)	ribonucleoside-diphosphate reductase NrdZ	archaeon BMS3Bbin15	K00525	K00525	K00525	K00525	K00525
HyVt-292___HyVt-292_k295_2188_4		K19221	[EC:2.5.1.17]	cobA, btuR	cob(I)alamin adenosyltransferase	0KU4K@eurNOG,0WN4A@methaNOG,COG2109@NOG,arCOG04678@arNOG	Cob(I)alamin adenosyltransferase	cob(I)yrinic acid a,c-diamide adenosyltransferase	archaeon BMS3Bbin15	K19221	K19221	K19221	K03707
HyVt-292___HyVt-292_k295_2188_5								hypothetical protein BMS3Bbin15_01324	archaeon BMS3Bbin15
HyVt-292___HyVt-292_k295_2188_6		K06024		scpB	segregation and condensation protein B	0KS02@eurNOG,COG1386@NOG,arCOG02613@arNOG	Segregation and condensation protein	segregation and condensation protein B	archaeon BMS3Bbin15	K06024	K06024		K01011
HyVt-292___HyVt-292_k295_220985_1		K13581	[EC:2.1.1.72]	ccrM	modification methylase	02GN6@aquNOG,07NRI@bactNOG,COG0863@NOG	DNA methylase N-4 N-6	methyltransferase domain-containing protein	Candidatus Methanoperedens nitroreducens	K13581				K13581
HyVt-292___HyVt-292_k295_220985_10		K01092	[EC:3.1.3.25]	E3.1.3.25, IMPA, suhB	myo-inositol-1(or 4)-monophosphatase	05ECY@bactNOG,COG0483@NOG	inositol monophosphatase	inositol-1-monophosphatase	archaeon BMS3Bbin15	K01092	K01092	K01092	K01092	K05602
HyVt-292___HyVt-292_k295_220985_11		K11781	[EC:2.5.1.77]	cofH	FO synthase subunit 2	0KRH1@eurNOG,COG1060@NOG,arCOG00656@arNOG	Catalyzes the radical-mediated transfer of the hydroxybenzyl group from 4-hydroxyphenylpyruvate (HPP) to 5-amino- 6-ribitylamino-2,4(1H,3H)-pyrimidinedione to form 7,8-didemethyl- 8-hydroxy-5-deazariboflavin (FO) (By similarity)	aminodeoxyfutalosine synthase	archaeon BMS3Bbin15	K11781	K11781	K11781	K11781
HyVt-292___HyVt-292_k295_220985_12		K11780	[EC:2.5.1.77]	cofG	FO synthase subunit 1	0KRE6@eurNOG,0WQME@methNOG,COG1060@NOG,arCOG00657@arNOG	Catalyzes the radical-mediated transfer of the hydroxybenzyl group from 4-hydroxyphenylpyruvate (HPP) to 5-amino- 6-ribitylamino-2,4(1H,3H)-pyrimidinedione to form 7,8-didemethyl- 8-hydroxy-5-deazariboflavin (FO)	FO synthase subunit 1	archaeon BMS3Bbin15	K11780	K11780	K11780	K11780
HyVt-292___HyVt-292_k295_220985_13		K03136		TFIIE1, GTF2E1, TFA1, tfe	transcription initiation factor TFIIE subunit alpha	0KTWF@eurNOG,COG1675@NOG,arCOG04270@arNOG	Transcription factor that plays a role in the activation of archaeal genes transcribed by RNA polymerase. Facilitates transcription initiation by enhancing TATA-box recognition by TATA-box-binding protein (Tbp), and transcription factor B (Tfb) and RNA polymerase recruitment. Not absolutely required for transcription in vitro, but particularly important in cases where Tbp or Tfb function is not o…	transcription initiation factor E subunit alpha	archaeon BMS3Bbin15	K03136	K03136		K03136
HyVt-292___HyVt-292_k295_220985_14		K06950		K06950	uncharacterized protein	0KTQ9@eurNOG,0WS0W@metNOG,COG1418@NOG,arCOG01858@arNOG	HDc	tRNA 2'-O-methylase	archaeon BMS3Bbin15	K06950	K06950		K06950
HyVt-292___HyVt-292_k295_220985_15		K07103		K07103	uncharacterized protein	0KSPU@eurNOG,0WM02@methaNOG,COG2150@NOG,arCOG02316@arNOG	Inherit from eurNOG: amino acid-binding ACT domain protein	amino acid-binding protein	Candidatus Methanoperedens sp. BLZ2	K07103	K07103		K07103
HyVt-292___HyVt-292_k295_220985_16								hypothetical protein BMS3Bbin15_01592	archaeon BMS3Bbin15
HyVt-292___HyVt-292_k295_220985_3		K01693	[EC:4.2.1.19]	hisB	imidazoleglycerol-phosphate dehydratase	05ECC@bactNOG,0CZS2@chlNOG,COG0131@NOG	imidazoleglycerol-phosphate dehydratase (EC 4.2.1.19)	histidine biosynthesis bifunctional protein HisB	archaeon BMS3Bbin15	K01693	K01693		K01089	K01693
HyVt-292___HyVt-292_k295_220985_4		K00548	[EC:2.1.1.13]	metH, MTR	5-methyltetrahydrofolate--homocysteine methyltransferase	0KRBX@eurNOG,0WRNP@metNOG,COG0294@NOG,arCOG01978@arNOG	dihydropteroate synthase-related protein	pterin binding enzyme	archaeon BMS3Bbin15	K00548			K00548
HyVt-292___HyVt-292_k295_220985_5		K00995	[EC:2.7.8.5]	pgsA, PGS1	CDP-diacylglycerol---glycerol-3-phosphate 3-phosphatidyltransferase	02HQZ@arcNOG,0KTKY@eurNOG,COG0558@NOG,arCOG00670@arNOG	CDP-alcohol phosphatidyltransferase	CDP-diacylglycerol--inositol 3-phosphatidyltransferase	archaeon BMS3Bbin15	K00995		K00995	K00995
HyVt-292___HyVt-292_k295_220985_6								hypothetical protein BMS3Bbin15_01602	archaeon BMS3Bbin15
HyVt-292___HyVt-292_k295_220985_7		K07064		K07064	uncharacterized protein	0KY1G@eurNOG,0WMX9@methaNOG,COG1848@NOG,arCOG00710@arNOG	PIN domain	tRNA(fMet)-specific endonuclease VapC	archaeon BMS3Bbin15	K07064			K07064
HyVt-292___HyVt-292_k295_220985_8		K02004		ABC.CD.P	putative ABC transport system permease protein	COG0577@NOG,arCOG02312@arNOG	ABC transporter permease	macrolide export ATP-binding/permease protein MacB	archaeon BMS3Bbin15	K02004	K02004	K09808	K02004
HyVt-292___HyVt-292_k295_220985_9		K02004		ABC.CD.P	putative ABC transport system permease protein	0KTA6@eurNOG,0WQAG@methNOG,COG0577@NOG,arCOG02312@arNOG	FtsX-like permease family	putative ABC transporter permease YknZ	archaeon BMS3Bbin15	K02004	K02004	K02004	K02004
HyVt-292___HyVt-292_k295_221131_1								CRISPR-associated endonuclease Cas9	archaeon BMS3Bbin15
HyVt-292___HyVt-292_k295_221131_2		K00555	[EC:2.1.1.215][EC:2.1.1.216]	TRMT1, trm1	tRNA (guanine26-N2/guanine27-N2)-dimethyltransferase	0KREE@eurNOG,COG1867@NOG,arCOG01219@arNOG	Dimethylates a single guanine residue at position 26 of a number of tRNAs using S-adenosyl-L-methionine as donor of the methyl groups (By similarity)	tRNA (guanine(26)-N(2)/guanine(27)-N(2))-dimethyltransferase	archaeon BMS3Bbin15	K00555	K00555	K00555	K00555
HyVt-292___HyVt-292_k295_221131_3								protein TusB	archaeon BMS3Bbin15
HyVt-292___HyVt-292_k295_221131_4		K07235	[EC:2.8.1.-]	tusD, dsrE	tRNA 2-thiouridine synthesizing protein D	0KTG9@eurNOG,0WQS2@methNOG,COG1553@NOG,arCOG02068@arNOG	DsrE/DsrF-like family	DsrE/DsrF-like family protein	archaeon BMS3Bbin15	K07235			K07235
HyVt-292___HyVt-292_k295_221131_5								DsrE/DsrF-like family protein	archaeon BMS3Bbin15
HyVt-292___HyVt-292_k295_221131_6								nitrate reductase gamma subunit	archaeon BMS3Bbin15
HyVt-292___HyVt-292_k295_22187_1		K03517	[EC:2.5.1.72]	nadA	quinolinate synthase	05D0I@bactNOG,0FKXK@cyaNOG,COG0379@NOG	Catalyzes the condensation of iminoaspartate with dihydroxyacetone phosphate to form quinolinate (By similarity)	quinolinate synthase A	archaeon BMS3Bbin16	K03517	K03517		K03517	K03517
HyVt-292___HyVt-292_k295_22187_10
HyVt-292___HyVt-292_k295_22187_11		K00113	[EC:1.1.5.3]	glpC	glycerol-3-phosphate dehydrogenase subunit C	COG0247@NOG,COG0479@NOG,arCOG00333@arNOG,arCOG00963@arNOG	(Succinate dehydrogenase fumarate reductase), iron-sulfur subunit	fumarate reductase iron-sulfur subunit	archaeon BMS3Bbin15	K00113			K00113
HyVt-292___HyVt-292_k295_22187_2
HyVt-292___HyVt-292_k295_22187_3						0KV22@eurNOG,COG5440@NOG,arCOG01713@arNOG	Uncharacterized conserved protein (DUF2299)	DUF2299 domain-containing protein	Archaeoglobus profundus
HyVt-292___HyVt-292_k295_22187_4
HyVt-292___HyVt-292_k295_22187_5						0KRE0@eurNOG,0WSGZ@metNOG,COG0517@NOG,COG1994@NOG,arCOG00607@arNOG	Peptidase family M50	predicted metalloprotease	Methanothermobacter sp. MT-2
HyVt-292___HyVt-292_k295_22187_6		K14654	[EC:1.1.1.302]	RIB7, arfC	2,5-diamino-6-(ribosylamino)-4(3H)-pyrimidinone 5'-phosphate reductase	0KSIH@eurNOG,COG1985@NOG,arCOG01484@arNOG	ec 1.1.1.193	2,5-diamino-6-(ribosylamino)-4(3H)-pyrimidinone 5'-phosphate reductase	Methanocaldococcus infernus	K14654	K14654	K14654	K11752
HyVt-292___HyVt-292_k295_22187_7						0KRBY@eurNOG,0WRFC@metNOG,COG1916@NOG,arCOG02142@arNOG	TraB family	traB family protein	archaeon BMS3Bbin16
HyVt-292___HyVt-292_k295_22187_8
HyVt-292___HyVt-292_k295_22187_9						COG1994@NOG,arCOG00614@arNOG	Peptidase M50	Peptidase M50	Methanobacterium sp. 42_16
HyVt-292___HyVt-292_k295_228104_1						0KRX6@eurNOG,0WK09@methaNOG,COG0517@NOG,arCOG00600@arNOG	signal transduction protein with CBS domains	carnitine transport ATP-binding protein OpuCA	archaeon BMS3Bbin15
HyVt-292___HyVt-292_k295_228104_2		K07182		K07182	CBS domain-containing protein	0KRV7@eurNOG,0WRTP@metNOG,COG0517@NOG,arCOG00600@arNOG	signal transduction protein with cbs domains	arabinose 5-phosphate isomerase KdsD	archaeon BMS3Bbin15	K07182			K07182
HyVt-292___HyVt-292_k295_228104_3						0KSAB@eurNOG,0WRRR@metNOG,COG0517@NOG,arCOG00600@arNOG	CBS	choline transport ATP-binding protein OpuBA	archaeon BMS3Bbin15
HyVt-292___HyVt-292_k295_228104_4		K07468	[EC:6.5.1.1]	K07468	putative ATP-dependent DNA ligase	0KREC@eurNOG,0WRP7@metNOG,COG1423@NOG,arCOG04218@arNOG	ATP dependent DNA ligase domain	ATP dependent DNA ligase domain protein	archaeon BMS3Bbin15	K07468	K07468		K07468
HyVt-292___HyVt-292_k295_228888_1						0KTTJ@eurNOG,COG4747@NOG,arCOG04444@arNOG	amino acid-binding ACT domain protein	ACT domain protein	archaeon BMS3Bbin15
HyVt-292___HyVt-292_k295_228888_2		K01912	[EC:6.2.1.30]	paaK	phenylacetate-CoA ligase	05DZS@bactNOG,0EPIF@cloNOG,0NEAQ@firmNOG,COG1541@NOG	phenylacetate-CoA ligase	phenylacetate-coenzyme A ligase	archaeon BMS3Bbin15	K01912	K01912		K01912	K21179
HyVt-292___HyVt-292_k295_228888_3		K03406		mcp	methyl-accepting chemotaxis protein	COG0642@NOG,arCOG02362@arNOG,arCOG06515@arNOG	methyl-accepting chemotaxis	sensor protein CreC	archaeon BMS3Bbin15	K03406			K03406
HyVt-292___HyVt-292_k295_228888_4						0KXH2@eurNOG,COG2855@NOG,arCOG03873@arNOG	Conserved hypothetical protein 698	putative sulfate exporter family transporter	Archaeoglobus sulfaticallidus
HyVt-292___HyVt-292_k295_228888_5		K00366	[EC:1.7.7.1]	nirA	ferredoxin-nitrite reductase	0KSG1@eurNOG,0WKTN@methaNOG,COG2221@NOG,arCOG02059@arNOG	nitrite and sulphite reductase, 4Fe-4S	anaerobic sulfite reductase subunit C	archaeon BMS3Bbin15	K00366			K00366
HyVt-292___HyVt-292_k295_23238_1						0KSWJ@eurNOG,0WM2Z@methaNOG,COG0642@NOG,arCOG02339@arNOG,arCOG06515@arNOG,arCOG06918@arNOG	PAS PAC sensor signal transduction histidine kinase	phytochrome-like protein cph1	archaeon BMS3Bbin15
HyVt-292___HyVt-292_k295_23238_2		K07675	[EC:2.7.13.3]	uhpB	two-component system, NarL family, sensor histidine kinase UhpB	05BZU@bactNOG,0GFPV@delNOG,0HGJD@dproNOG,0XNMH@NOG,16RAY@proNOG	Histidine kinase	sensor histidine kinase RcsC	archaeon BMS3Bbin15	K07675			K07675
HyVt-292___HyVt-292_k295_234616_1						06VDR@bactNOG,0GN97@delNOG,0HNG7@dproNOG,0YPQ6@NOG,1826A@proNOG		hypothetical protein A2W05_02170	Candidatus Schekmanbacteria bacterium RBG_16_38_10
HyVt-292___HyVt-292_k295_234616_2								hypothetical protein CVV37_02300	Nitrospira bacterium HGW-Nitrospira-1
HyVt-292___HyVt-292_k295_234616_3						07RX4@bactNOG,0GSRD@delNOG,0HS5U@dproNOG,0ZVFM@NOG,16UTI@proNOG	Inherit from proNOG: Outer membrane adhesin like proteiin	cell surface receptor IPT/TIG domain-containing protein	Candidatus Magnetobacterium bavaricum
HyVt-292___HyVt-292_k295_234616_4								hypothetical protein A2W05_02170	Candidatus Schekmanbacteria bacterium RBG_16_38_10
HyVt-292___HyVt-292_k295_235626_5
HyVt-292___HyVt-292_k295_240059_1		K22447		cct, ths	archaeal chaperonin	0KR9E@eurNOG,1CCG5@theNOG,COG0459@NOG,arCOG01257@arNOG	TCP-1/cpn60 chaperonin family	60 kDa chaperonin 2	archaeon BMS3Bbin15	K22447	K22447
HyVt-292___HyVt-292_k295_240059_2		K04655		hypE	hydrogenase expression/formation protein HypE	0KRAY@eurNOG,0WRNY@metNOG,COG0309@NOG,arCOG00636@arNOG	hydrogenase expression formation protein HypE	hydrogenase isoenzymes formation protein HypE	archaeon BMS3Bbin15	K04655	K04655		K04655
HyVt-292___HyVt-292_k295_240059_3		K00096	[EC:1.1.1.261]	araM, egsA	glycerol-1-phosphate dehydrogenase [NAD(P)+]	0KRCA@eurNOG,COG0371@NOG,arCOG00982@arNOG	Catalyzes the NAD(P)H-dependent reduction of dihydroxyacetonephosphate (DHAP or glycerone phosphate) to glycerol 1-phosphate (G1P). The G1P thus generated is used as the glycerophosphate backbone of phospholipids in the cellular membranes of Archaea (By similarity)	glycerol-1-phosphate dehydrogenase [NAD(P)+]	NAD(P)+] [archaeon BMS3Bbin15	K00096	K00096	K00096	K00096
HyVt-292___HyVt-292_k295_240059_4		K00995	[EC:2.7.8.5]	pgsA, PGS1	CDP-diacylglycerol---glycerol-3-phosphate 3-phosphatidyltransferase	02HST@arcNOG,0KYKV@eurNOG,COG0558@NOG,arCOG00670@arNOG	CDP-alcohol phosphatidyltransferase	bifunctional IPC transferase and DIPP synthase	archaeon BMS3Bbin15	K00995			K00995
HyVt-292___HyVt-292_k295_240059_5								bifunctional IPC transferase and DIPP synthase	archaeon BMS3Bbin15
HyVt-292___HyVt-292_k295_240444_1		K07451	[EC:3.1.21.-]	mcrA	5-methylcytosine-specific restriction enzyme A	05EI8@bactNOG,0EQ8P@cloNOG,0NG4Y@firmNOG,COG1403@NOG	HNH endonuclease	CRISPR-associated endonuclease Cas9	archaeon BMS3Bbin15	K07451				K07451
HyVt-292___HyVt-292_k295_244853_1		K06176	[EC:5.4.99.27]	truD, PUS7	tRNA pseudouridine13 synthase	0KRM4@eurNOG,0WKEX@methaNOG,COG0585@NOG,arCOG04252@arNOG	Could be responsible for synthesis of pseudouridine from uracil-13 in transfer RNAs (By similarity)	tRNA pseudouridine synthase D	archaeon BMS3Bbin15	K06176	K06176		K06176
HyVt-292___HyVt-292_k295_244853_10						06M28@bactNOG,0FKFZ@cyaNOG,COG3457@NOG	amino acid racemase	alanine racemase	archaeon BMS3Bbin15
HyVt-292___HyVt-292_k295_244853_11
HyVt-292___HyVt-292_k295_244853_2								hypothetical protein BMS3Bbin15_01207	archaeon BMS3Bbin15
HyVt-292___HyVt-292_k295_244853_3								hypothetical protein BMS3Bbin15_01208	archaeon BMS3Bbin15
HyVt-292___HyVt-292_k295_244853_4								PRC-barrel domain protein	archaeon BMS3Bbin15
HyVt-292___HyVt-292_k295_244853_5						0KS63@eurNOG,0WRXI@metNOG,COG1967@NOG,arCOG02177@arNOG	Membrane protein of unknown function DUF63	DUF63 domain-containing protein	Methanobacterium paludis
HyVt-292___HyVt-292_k295_244853_6						0KT98@eurNOG,COG1853@NOG,arCOG02017@arNOG	Flavin reductase domain protein FMN-binding protein	flavoredoxin	archaeon BMS3Bbin15
HyVt-292___HyVt-292_k295_244853_7		K03733		xerC	integrase/recombinase XerC	05C13@bactNOG,0EQVX@cloNOG,0NG7W@firmNOG,COG4974@NOG	Phage integrase family	Integrase family protein	Atribacteria bacterium 34_128	K03733			K03733
HyVt-292___HyVt-292_k295_244853_8								hypothetical protein BMS3Bbin15_01213	archaeon BMS3Bbin15
HyVt-292___HyVt-292_k295_244853_9						05ESD@bactNOG,0NFVS@firmNOG,COG3367@NOG	Protein of unknown function (DUF1611)	DUF1611 domain-containing protein	Aneurinibacillus tyrosinisolvens
HyVt-292___HyVt-292_k295_247223_1								CRISPR-associated endonuclease Cas9	archaeon BMS3Bbin15
HyVt-292___HyVt-292_k295_247223_2								hypothetical protein BMS3Bbin15_01639	archaeon BMS3Bbin15
HyVt-292___HyVt-292_k295_247223_3
HyVt-292___HyVt-292_k295_247223_4
HyVt-292___HyVt-292_k295_247223_5		K03116		tatA	sec-independent protein translocase protein TatA			sec-independent protein translocase protein TatAy	archaeon BMS3Bbin15	K03116	K03116
HyVt-292___HyVt-292_k295_247223_6
HyVt-292___HyVt-292_k295_247223_7						0YKGY@NOG,arCOG02261@arNOG		OB-fold nucleic acid binding domain protein	archaeon BMS3Bbin15
HyVt-292___HyVt-292_k295_247223_8		K07466		RFA1, RPA1, rpa	replication factor A1	COG1599@NOG,arCOG01510@arNOG	nucleic acid binding OB-fold tRNA helicase-type	hypothetical protein AKJ39_00005, partial	candidate divison MSBL1 archaeon SCGC-AAA259J03	K07466			K07466
HyVt-292___HyVt-292_k295_247223_9		K04483		radA	DNA repair protein RadA	0KRBH@eurNOG,1CCKQ@theNOG,COG0468@NOG,arCOG00415@arNOG	Involved in DNA repair and in homologous recombination. Binds and assemble on single-stranded DNA to form a nucleoprotein filament. Hydrolyzes ATP in a ssDNA-dependent manner and promotes DNA strand exchange between homologous DNA molecules (By similarity)	DNA repair and recombination protein RadA	archaeon BMS3Bbin15	K04483	K04483		K04483
HyVt-292___HyVt-292_k295_252016_1		K03120		TBP, tbp	transcription initiation factor TFIID TATA-box-binding protein	0KSQ1@eurNOG,1CCJ6@theNOG,COG2101@NOG,arCOG01764@arNOG	General factor that plays a role in the activation of archaeal genes transcribed by RNA polymerase. Binds specifically to the TATA box promoter element which lies close to the position of transcription initiation (By similarity)	transcription factor	archaeon BMS3Bbin15	K03120	K03120		K03120
HyVt-292___HyVt-292_k295_252016_2		K03238		EIF2S2	translation initiation factor 2 subunit 2	0KRTG@eurNOG,0WKI9@methaNOG,COG1601@NOG,arCOG01640@arNOG	eIF-2 functions in the early steps of protein synthesis by forming a ternary complex with GTP and initiator tRNA (By similarity)	translation initiation factor IF-2 subunit beta	archaeon BMS3Bbin15	K03238	K03238	K03238	K03238
HyVt-292___HyVt-292_k295_252016_3		K07025		K07025	putative hydrolase of the HAD superfamily	0KSQK@eurNOG,COG1011@NOG,arCOG02291@arNOG	hydrolase	pyrimidine 5'-nucleotidase YjjG	archaeon BMS3Bbin15	K07025	K07025	K07025	K07025
HyVt-292___HyVt-292_k295_252016_4		K09714		K09714	uncharacterized protein	0KTV1@eurNOG,0WQXZ@methNOG,COG1356@NOG,arCOG04554@arNOG	transcriptional regulator (By similarity)	putative transcriptional regulator	archaeon BMS3Bbin15	K09714			K09714
HyVt-292___HyVt-292_k295_252016_5		K02500	[EC:4.1.3.-]	hisF	cyclase	0KRGG@eurNOG,0WQ77@methNOG,COG0107@NOG,arCOG00617@arNOG	IGPS catalyzes the conversion of PRFAR and glutamine to IGP, AICAR and glutamate. The HisF subunit catalyzes the cyclization activity that produces IGP and AICAR from PRFAR using the ammonia provided by the HisH subunit (By similarity)	imidazole glycerol phosphate synthase subunit HisF	archaeon BMS3Bbin15	K02500	K02500	K02500	K02500
HyVt-292___HyVt-292_k295_252016_7		K01486	[EC:3.5.4.2]	ade	adenine deaminase	05CPN@bactNOG,09AXK@bctoNOG,0P8AP@flaNOG,COG1001@NOG	adenine deaminase	adenine deaminase	archaeon BMS3Bbin15	K01486	K01486	K01486	K01486	K01486
HyVt-292___HyVt-292_k295_252016_8		K07043		K07043	uncharacterized protein	05MD7@bactNOG,1CGQR@therNOG,COG1451@NOG	Protein of unknown function DUF45	M48 family peptidase	Thermosulfurimonas dismutans	K07043	K07043	K07043	K07043	K07043
HyVt-292___HyVt-292_k295_252330_1		K07468	[EC:6.5.1.1]	K07468	putative ATP-dependent DNA ligase	0KREC@eurNOG,0WRP7@metNOG,COG1423@NOG,arCOG04218@arNOG	ATP dependent DNA ligase domain	ATP dependent DNA ligase domain protein	archaeon BMS3Bbin15	K07468	K07468	K07468	K07468
HyVt-292___HyVt-292_k295_252330_2		K01974	[EC:6.5.1.4]	RTCA, rtcA	RNA 3'-terminal phosphate cyclase (ATP)	02HBG@arcNOG,0KRRH@eurNOG,COG0430@NOG,arCOG04125@arNOG	Catalyzes the conversion of 3'-phosphate to a 2',3'- cyclic phosphodiester at the end of RNA. The mechanism of action of the enzyme occurs in 3 steps (A) adenylation of the enzyme by ATP	RNA 3'-terminal phosphate cyclase	archaeon BMS3Bbin15	K01974	K01974		K01974
HyVt-292___HyVt-292_k295_252330_3						0KV0J@eurNOG,1238K@NOG,arCOG06958@arNOG		hypothetical protein BMS3Bbin15_01158	archaeon BMS3Bbin15
HyVt-292___HyVt-292_k295_252330_4		K09140		TSR3	pre-rRNA-processing protein TSR3	0KT8P@eurNOG,0WKZD@methaNOG,COG2042@NOG,arCOG04733@arNOG	pre-rRNA processing protein involved in ribosome biogenesis (By similarity)	ribosome biogenesis protein	Hadesarchaea archaeon DG-33-1	K09140	K09140	K09140	K09140
HyVt-292___HyVt-292_k295_252330_5		K03231		EEF1A	elongation factor 1-alpha	0KRHD@eurNOG,0WRJF@metNOG,COG5258@NOG,arCOG01562@arNOG	Protein synthesis factor GTP-binding protein	elongation factor Tu	archaeon BMS3Bbin15	K03231	K03231		K03231
HyVt-292___HyVt-292_k295_254156_1		K01011	[EC:2.8.1.1][EC:2.8.1.2]	TST, MPST, sseA	thiosulfate/3-mercaptopyruvate sulfurtransferase	05KHC@bactNOG,COG2897@NOG	sulfurtransferase	thiosulfate sulfurtransferase	archaeon BMS3Bbin15	K01011	K01011		K01011	K21028
HyVt-292___HyVt-292_k295_254156_2		K07112		K07112	uncharacterized protein	07YT7@bactNOG,0ESE9@cloNOG,0NI3Y@firmNOG,COG2391@NOG	Pfam:DUF395	putative inner membrane protein	archaeon BMS3Bbin15	K07112	K07112	K07112	K07112	K07112
HyVt-292___HyVt-292_k295_254156_3		K07112		K07112	uncharacterized protein	066VF@bactNOG,0ESHM@cloNOG,0NJ1U@firmNOG,COG2391@NOG	YeeE YedE family protein	putative inner membrane protein	archaeon BMS3Bbin15	K07112	K07112		K07112	K07112
HyVt-292___HyVt-292_k295_254156_4								SirA-like protein	candidate division NC10 bacterium CSP1-5
HyVt-292___HyVt-292_k295_254156_5								hypothetical protein BMS3Bbin15_01986	archaeon BMS3Bbin15
HyVt-292___HyVt-292_k295_254156_6						0KU55@eurNOG,COG0583@NOG,arCOG00224@arNOG	LysR family transcriptional regulator	HTH-type transcriptional regulator CysL	archaeon BMS3Bbin15
HyVt-292___HyVt-292_k295_254156_7		K00384	[EC:1.8.1.9]	trxB, TRR	thioredoxin reductase (NADPH)	0FB2G@creNOG,COG0492@NOG,arCOG01296@arNOG	Thioredoxin reductase	thioredoxin reductase	archaeon BMS3Bbin15	K00384	K00384	K00384	K00384
HyVt-292___HyVt-292_k295_26264_1		K20543		bcsC	cellulose synthase operon protein C	05EN5@bactNOG,1AN6S@spiNOG,COG0457@NOG	repeat-containing protein			K20543				K20543
HyVt-292___HyVt-292_k295_26264_10						0640E@bactNOG,0GBCS@delNOG,0HCT4@dproNOG,1082R@NOG,16T24@proNOG	Protein of unknown function (DUF1566)	DUF1566 domain-containing protein	Desulfatibacillum alkenivorans
HyVt-292___HyVt-292_k295_26264_11						07FH9@bactNOG,0Y15J@NOG,1DJUU@verNOG		secreted protein	Candidatus Omnitrophus magneticus
HyVt-292___HyVt-292_k295_26264_2						05X93@bactNOG,0GHUK@delNOG,0HIFW@dproNOG,124JK@NOG,17M6C@proNOG		hypothetical protein	Nitrospina sp. SCGC_AAA799_C22
HyVt-292___HyVt-292_k295_26264_3		K13444	[EC:1.8.3.7]	SUMF1, FGE	formylglycine-generating enzyme	07T8I@bactNOG,COG1262@NOG	Sulfatase-modifying factor enzyme 1	Serine/threonine-protein kinase pkn1	Nitrospira sp. OLB3	K13444		K13444		K20333
HyVt-292___HyVt-292_k295_26264_4		K06872		K06872	uncharacterized protein	05HA9@bactNOG,0GEXS@delNOG,0HFZU@dproNOG,17DCY@proNOG,COG1512@NOG	Pfam:DUF477	hypothetical protein BMS3Bbin06_02183	bacterium BMS3Bbin06	K06872	K06872	K06872	K06872	K06872
HyVt-292___HyVt-292_k295_26264_5		K20713	[EC:4.4.1.33]	rpcG	R-phycocyanin alpha-cysteine-84 phycourobilin lyase/isomerase	08QJS@bactNOG,0D2RT@chloNOG,0D8WJ@chlorNOG,COG1413@NOG	PBS lyase HEAT domain protein repeat-containing protein			K20713				K20713
HyVt-292___HyVt-292_k295_26264_6								hypothetical protein CVT91_05080	Candidatus Atribacteria bacterium HGW-Atribacteria-1
HyVt-292___HyVt-292_k295_26264_7
HyVt-292___HyVt-292_k295_26264_8
HyVt-292___HyVt-292_k295_26264_9						063UY@bactNOG,12331@NOG		hypothetical protein	Zooshikella ganghwensis
HyVt-292___HyVt-292_k295_266296_1		K06936		K06936	uncharacterized protein	02H34@arcNOG,0KRYY@eurNOG,COG1244@NOG,arCOG01360@arNOG	Elp3	TIGR01210 family radical SAM protein	Methanosarcina flavescens	K06936	K06936		K06936
HyVt-292___HyVt-292_k295_266296_10								hypothetical protein BMS3Bbin15_00399	archaeon BMS3Bbin15
HyVt-292___HyVt-292_k295_266296_2		K09128		K09128	uncharacterized protein	0KU1Y@eurNOG,0WMI3@methaNOG,COG1786@NOG,arCOG04279@arNOG	UPF0107 protein	DUF126 domain-containing protein	Thermococcus barossii	K09128	K09128		K09123
HyVt-292___HyVt-292_k295_266296_3		K11749	[EC:3.4.24.-]	rseP	regulator of sigma E protease	05GYK@bactNOG,0GFBX@delNOG,0HFXE@dproNOG,17EYW@proNOG,COG0750@NOG	Peptidase M50	peptidase family M50	archaeon BMS3Bbin15	K11749				K11749
HyVt-292___HyVt-292_k295_266296_4		K03724	[EC:3.6.4.-]	lhr	ATP-dependent helicase Lhr and Lhr-like helicase	0KRAB@eurNOG,0WKIW@methaNOG,COG1201@NOG,arCOG00557@arNOG	DEAD DEAH box helicase	DEAD-box ATP-dependent RNA helicase CshB	archaeon BMS3Bbin15	K03724	K03724	K03724	K03724
HyVt-292___HyVt-292_k295_266296_5		K03636		moaD, cysO	sulfur-carrier protein	04X55@bacNOG,067WU@bactNOG,0NQN5@firmNOG,COG1977@NOG	molybdopterin converting factor	molybdopterin synthase small subunit	archaeon BMS3Bbin15	K03636	K03636		K03636	K21142
HyVt-292___HyVt-292_k295_266296_6		K14656	[EC:2.7.7.2]	ribL	FAD synthetase	0KTF3@eurNOG,0WS07@metNOG,COG0615@NOG,arCOG01222@arNOG	Catalyzes the transfer of the AMP portion of ATP to flavin mononucleotide (FMN) to produce flavin adenine dinucleotide (FAD) coenzyme (By similarity)	D-beta-D-heptose 1-phosphate adenylyltransferase	archaeon BMS3Bbin15	K14656	K14656		K00980
HyVt-292___HyVt-292_k295_266296_7		K00943	[EC:2.7.4.9]	tmk, DTYMK	dTMP kinase	0KTVI@eurNOG,COG0125@NOG,arCOG01891@arNOG	thymidylate kinase	thymidylate kinase	archaeon BMS3Bbin15	K00943	K00943	K00943	K00943
HyVt-292___HyVt-292_k295_266296_8		K00088	[EC:1.1.1.205]	IMPDH, guaB	IMP dehydrogenase	0KTGA@eurNOG,0WMHF@methaNOG,COG0517@NOG,arCOG00606@arNOG	signal-transduction protein with CBS domains	inosine 5'-monophosphate dehydrogenase	archaeon BMS3Bbin15	K00088			K00088
HyVt-292___HyVt-292_k295_266296_9								hypothetical protein BMS3Bbin15_00398	archaeon BMS3Bbin15
HyVt-292___HyVt-292_k295_266400_1								GTPase ObgE/CgtA	archaeon BMS3Bbin15
HyVt-292___HyVt-292_k295_266400_2								DNA-binding transcriptional repressor PuuR	archaeon BMS3Bbin15
HyVt-292___HyVt-292_k295_266400_4		K15778	[EC:5.4.2.8][EC:5.4.2.2]	pmm-pgm	phosphomannomutase / phosphoglucomutase	0KR9U@eurNOG,COG1109@NOG,arCOG00767@arNOG	Catalyzes the conversion of glucosamine-6-phosphate to glucosamine-1-phosphate (By similarity)	phosphomannomutase/phosphoglucomutase	archaeon BMS3Bbin15	K15778	K15778		K03431
HyVt-292___HyVt-292_k295_267335_1								hypothetical protein COS08_07180	Euryarchaeota archaeon CG01_land_8_20_14_3_00_38_12
HyVt-292___HyVt-292_k295_267335_2
HyVt-292___HyVt-292_k295_267335_3		K19239		sapZ	predicted membrane protein	05HMI@bactNOG,0EPIG@cloNOG,0NDGG@firmNOG,COG2855@NOG	membrane	putative sulfate exporter family transporter	Thermodesulfovibrio sp. N1	K19239			K19239	K19239
HyVt-292___HyVt-292_k295_267335_4		K14065		uspD	universal stress protein D	080TK@bactNOG,0GIZ7@delNOG,0HJS9@dproNOG,16WES@proNOG,COG0589@NOG	UspA domain-containing protein	putative universal stress protein	archaeon BMS3Bbin15	K14065				K14065
HyVt-292___HyVt-292_k295_267335_5		K00930	[EC:2.7.2.8]	argB	acetylglutamate kinase	0KRCZ@eurNOG,0WRN0@metNOG,COG0548@NOG,arCOG00862@arNOG	acetylglutamate kinase (EC 2.7.2.8)	acetylglutamate kinase	archaeon BMS3Bbin15	K00930	K00930	K00930	K00930
HyVt-292___HyVt-292_k295_267335_6		K00052	[EC:1.1.1.85]	leuB, IMDH	3-isopropylmalate dehydrogenase	0KRWT@eurNOG,COG0473@NOG,arCOG01163@arNOG	dehydrogenase (EC 1.1.1.85)	D-malate dehydrogenase [decarboxylating]	decarboxylating] [archaeon BMS3Bbin15	K00052	K00052	K00052	K00052
HyVt-292___HyVt-292_k295_268550_1						0KV7M@eurNOG,0WN9Q@methaNOG,COG1598@NOG,arCOG02411@arNOG	Uncharacterised protein family (UPF0150)	type II toxin-antitoxin system HicB family antitoxin	Candidatus Methanoperedens nitroreducens
HyVt-292___HyVt-292_k295_268550_2						0KVAG@eurNOG,0WPG0@methaNOG,0XUD5@NOG,arCOG03086@arNOG	YcfA-like protein	YcfA-like protein	archaeon BMS3Bbin15
HyVt-292___HyVt-292_k295_268550_3								hypothetical protein BMS3Bbin15_01921	archaeon BMS3Bbin15
HyVt-292___HyVt-292_k295_268550_4								hypothetical protein BMS3Bbin15_01920	archaeon BMS3Bbin15
HyVt-292___HyVt-292_k295_268550_5						COG0630@NOG,arCOG01817@arNOG	type II secretion system protein E	putative type IV pilus assembly ATPase of Type II secretion system protein family	Candidatus Nitrosopumilus piranensis
HyVt-292___HyVt-292_k295_269042_1		K08999		K08999	uncharacterized protein			hypothetical protein BMS3Bbin15_00424	archaeon BMS3Bbin15	K08999	K08999
HyVt-292___HyVt-292_k295_269042_2		K07248	[EC:1.2.1.22][EC:1.2.1.21]	aldA	lactaldehyde dehydrogenase / glycolaldehyde dehydrogenase	0FBCZ@creNOG,COG1012@NOG,arCOG01252@arNOG	Aldehyde dehydrogenase	lactaldehyde dehydrogenase	archaeon BMS3Bbin15	K07248	K07248	K07248	K00128
HyVt-292___HyVt-292_k295_269042_3						0KUPZ@eurNOG,0WN1M@methaNOG,COG3388@NOG,arCOG01345@arNOG		hypothetical protein BMS3Bbin15_00422	archaeon BMS3Bbin15
HyVt-292___HyVt-292_k295_269042_4		K00800	[EC:2.5.1.19]	aroA	3-phosphoshikimate 1-carboxyvinyltransferase	0KS6V@eurNOG,COG0128@NOG,arCOG04134@arNOG	3-phosphoshikimate 1-carboxyvinyltransferase (EC 2.5.1.19)	3-phosphoshikimate 1-carboxyvinyltransferase	archaeon BMS3Bbin15	K00800	K00800	K00800	K00800
HyVt-292___HyVt-292_k295_269042_5		K07496		K07496	putative transposase	0KS64@eurNOG,0WMN7@methaNOG,COG0675@NOG,arCOG00679@arNOG	Transposase, IS605 OrfB family	transposase	Methanosarcina sp. Ant1	K07496			K07496
HyVt-292___HyVt-292_k295_269908_1								3-hexulose-6-phosphate synthase	archaeon BMS3Bbin15
HyVt-292___HyVt-292_k295_269908_2								hypothetical protein BMS3Bbin15_01310	archaeon BMS3Bbin15
HyVt-292___HyVt-292_k295_269908_3						0KXWC@eurNOG,1CEWX@thermNOG,COG4003@NOG,arCOG05763@arNOG	Uncharacterized protein conserved in archaea (DUF2095)	DUF2095 domain-containing protein	Pyrococcus yayanosii
HyVt-292___HyVt-292_k295_269908_4						0KSEF@eurNOG,0WRQX@metNOG,COG1032@NOG,arCOG01355@arNOG	radical sam domain protein	coproporphyrinogen III oxidase	archaeon BMS3Bbin15
HyVt-292___HyVt-292_k295_269908_5						11PA9@NOG		hypothetical protein BMS3Bbin15_01313	archaeon BMS3Bbin15
HyVt-292___HyVt-292_k295_269908_6		K05936	[EC:2.1.1.133][EC:2.1.1.271]	cobM, cbiF	precorrin-4/cobalt-precorrin-4 C11-methyltransferase	0KS34@eurNOG,0WRJD@metNOG,COG2875@NOG,arCOG00645@arNOG	ec 2.1.1.133	cobalt-precorrin-4 C(11)-methyltransferase	archaeon BMS3Bbin15	K05936	K05936		K05936
HyVt-292___HyVt-292_k295_270698_1
HyVt-292___HyVt-292_k295_270698_2		K02877		RP-L15e, RPL15	large subunit ribosomal protein L15e	0KSNW@eurNOG,COG1632@NOG,arCOG04209@arNOG	50S ribosomal protein L15E	50S ribosomal protein L15e	archaeon BMS3Bbin15	K02877	K02877	K02877	K02877
HyVt-292___HyVt-292_k295_270698_3		K07451	[EC:3.1.21.-]	mcrA	5-methylcytosine-specific restriction enzyme A	05EI8@bactNOG,COG1403@NOG	HNH endonuclease	CRISPR-associated endonuclease Cas9	archaeon BMS3Bbin15	K07451				K07451
HyVt-292___HyVt-292_k295_270698_4		K07581		K07581	RNA-binding protein	0KUFH@eurNOG,COG1325@NOG,arCOG01042@arNOG	exosome subunit	hypothetical protein BMS3Bbin15_01681	archaeon BMS3Bbin15	K07581	K07581	K07581	K07581
HyVt-292___HyVt-292_k295_270698_5		K03539	[EC:3.1.26.5]	RPP1, RPP30	ribonuclease P/MRP protein subunit RPP1	0KSXS@eurNOG,0WS2H@metNOG,COG1603@NOG,arCOG00307@arNOG	Part of ribonuclease P, a protein complex that generates mature tRNA molecules by cleaving their 5'-ends	ribonuclease P protein component 3	archaeon BMS3Bbin15	K03539	K03539	K03539	K03539
HyVt-292___HyVt-292_k295_274623_1		K03076		secY	preprotein translocase subunit SecY	0KRID@eurNOG,0WR8N@metNOG,COG0201@NOG,arCOG04169@arNOG	The central subunit of the protein translocation channel SecYEG. Consists of two halves formed by TMs 1-5 and 6-10. These two domains form a lateral gate at the front which open onto the bilayer between TMs 2 and 7, and are clamped together by SecE at the back. The channel is closed by both a pore ring composed of hydrophobic SecY resides and a short helix (helix 2A) on the extracellular side of …	preprotein translocase subunit SecY	archaeon BMS3Bbin15	K03076	K03076		K03076
HyVt-292___HyVt-292_k295_274623_2		K02876		RP-L15, MRPL15, rplO	large subunit ribosomal protein L15	0KU5K@eurNOG,0WS1A@metNOG,COG0200@NOG,arCOG00779@arNOG	Binds to the 23S rRNA (By similarity)	50S ribosomal protein L15P	archaeon BMS3Bbin15	K02876	K02876	K02900	K02876
HyVt-292___HyVt-292_k295_274623_3		K02907		RP-L30, MRPL30, rpmD	large subunit ribosomal protein L30	0KTH0@eurNOG,0WM3X@methaNOG,COG1841@NOG,arCOG04086@arNOG	50S ribosomal protein L30P	50S ribosomal protein L30P	archaeon BMS3Bbin15	K02907	K02907		K02907
HyVt-292___HyVt-292_k295_274623_4		K02988		RP-S5, MRPS5, rpsE	small subunit ribosomal protein S5	0KSDG@eurNOG,COG0098@NOG,arCOG04087@arNOG	With S4 and S12 plays an important role in translational accuracy (By similarity)	30S ribosomal protein S5	archaeon BMS3Bbin15	K02988	K02988	K02988	K02988
HyVt-292___HyVt-292_k295_274623_5		K02881		RP-L18, MRPL18, rplR	large subunit ribosomal protein L18	0KSP1@eurNOG,0WRSV@metNOG,COG0256@NOG,arCOG04088@arNOG	This is one of the proteins that binds and probably mediates the attachment of the 5S RNA into the large ribosomal subunit, where it forms part of the central protuberance (By similarity)	50S ribosomal protein L18P	archaeon BMS3Bbin15	K02881	K02881	K02881	K02881
HyVt-292___HyVt-292_k295_274623_6		K02885		RP-L19e, RPL19	large subunit ribosomal protein L19e	0KTIQ@eurNOG,0WRW3@metNOG,COG2147@NOG,arCOG04089@arNOG	Binds to the 23S rRNA (By similarity)	50S ribosomal protein L19e	archaeon BMS3Bbin15	K02885	K02885	K02885	K02885
HyVt-292___HyVt-292_k295_274623_7		K02912		RP-L32e, RPL32	large subunit ribosomal protein L32e	0KTY5@eurNOG,1CES3@thermNOG,COG1717@NOG,arCOG00781@arNOG	50S ribosomal protein L32e	50S ribosomal protein L32e	archaeon BMS3Bbin15	K02912	K02912		K02912
HyVt-292___HyVt-292_k295_274623_8		K02933		RP-L6, MRPL6, rplF	large subunit ribosomal protein L6	0KTC6@eurNOG,0WRU2@metNOG,COG0097@NOG,arCOG04090@arNOG	This protein binds to the 23S rRNA, and is important in its secondary structure. It is located near the subunit interface in the base of the L7 L12 stalk, and near the tRNA binding site of the peptidyltransferase center (By similarity)	50S ribosomal protein L6	archaeon BMS3Bbin15	K02933	K02933		K02933
HyVt-292___HyVt-292_k295_277201_1		K06863	[EC:6.3.4.23]	purP	5-formaminoimidazole-4-carboxamide-1-(beta)-D-ribofuranosyl 5'-monophosphate synthetase	0KRA0@eurNOG,0WRB9@metNOG,COG1759@NOG,arCOG04346@arNOG	Catalyzes the ATP- and formate-dependent formylation of 5-aminoimidazole-4-carboxamide-1-beta-d-ribofuranosyl 5'- monophosphate (AICAR) to 5-formaminoimidazole-4-carboxamide-1- beta-d-ribofuranosyl 5'-monophosphate (FAICAR) in the absence of folates (By similarity)	5-formaminoimidazole-4-carboxamide-1-(beta)-D-ribofuranosyl 5'-monophosphate synthetase	Methanobacteriaceae archaeon 41_258	K06863	K06863		K06863
HyVt-292___HyVt-292_k295_277201_2		K06863	[EC:6.3.4.23]	purP	5-formaminoimidazole-4-carboxamide-1-(beta)-D-ribofuranosyl 5'-monophosphate synthetase	02HA5@arcNOG,0KSB8@eurNOG,COG1759@NOG,arCOG04346@arNOG	IMP biosynthesis enzyme PurP domain protein	DUF1297 domain-containing protein	Archaeoglobus profundus	K06863	K06863	K06863	K06863
HyVt-292___HyVt-292_k295_277201_3		K03627		MBF1	putative transcription factor	0KTJH@eurNOG,0WS4I@metNOG,COG1813@NOG,arCOG01863@arNOG	Transcriptional regulator	transcription factor	archaeon BMS3Bbin15	K03627	K03627	K03627	K03627
HyVt-292___HyVt-292_k295_277201_4		K03420		psmR	proteasome regulatory subunit	0KRCD@eurNOG,0WR9J@metNOG,COG1222@NOG,arCOG01306@arNOG	ATPase which is responsible for recognizing, binding, unfolding and translocation of substrate proteins into the archaeal 20S proteasome core particle. Is essential for opening the gate of the 20S proteasome via an interaction with its C- terminus, thereby allowing substrate entry and access to the site of proteolysis. Thus, the C-termini of the proteasomal ATPase function like a 'key in a lock' …	ATP-dependent zinc metalloprotease FtsH	archaeon BMS3Bbin15	K03420	K03420	K03420	K03420
HyVt-292___HyVt-292_k295_277457_1		K07587	[EC:6.1.1.27]	sepRS	O-phosphoseryl-tRNA synthetase	0KRIB@eurNOG,0WQ6U@methNOG,COG2024@NOG,arCOG00411@arNOG	Catalyzes the attachment of O-phosphoserine (Sep) to tRNA(Cys)	O-phosphoseryl-tRNA synthetase	archaeon BMS3Bbin15	K07587	K07587		K07587
HyVt-292___HyVt-292_k295_277457_10		K03237		EIF2S1	translation initiation factor 2 subunit 1	0KRUR@eurNOG,0WQ8C@methNOG,COG1093@NOG,arCOG04107@arNOG	eIF-2 functions in the early steps of protein synthesis by forming a ternary complex with GTP and initiator tRNA (By similarity)	polyribonucleotide nucleotidyltransferase	archaeon BMS3Bbin15	K03237	K03237		K03237
HyVt-292___HyVt-292_k295_277457_2								hypothetical protein BMS3Bbin15_01518	archaeon BMS3Bbin15
HyVt-292___HyVt-292_k295_277457_3		K00016	[EC:1.1.1.27]	LDH, ldh	L-lactate dehydrogenase	02H0I@arcNOG,0KRI5@eurNOG,COG0039@NOG,arCOG00246@arNOG	Catalyzes the reversible oxidation of malate to oxaloacetate	L-lactate dehydrogenase	archaeon BMS3Bbin15	K00016		K00016	K00016
HyVt-292___HyVt-292_k295_277457_4								hypothetical protein BMS3Bbin15_01516	archaeon BMS3Bbin15
HyVt-292___HyVt-292_k295_277457_5		K13787	[EC:2.5.1.1][EC:2.5.1.10][EC:2.5.1.29]	idsA	geranylgeranyl diphosphate synthase, type I	0KS40@eurNOG,0WRJ1@metNOG,COG0142@NOG,arCOG01726@arNOG	short chain isoprenyl diphosphate synthase	octaprenyl-diphosphate synthase	archaeon BMS3Bbin15	K13787	K13787	K02523	K13787
HyVt-292___HyVt-292_k295_277457_6						0KTME@eurNOG,COG3366@NOG,arCOG00360@arNOG	(Nucleoside recognition) domain protein	putative membrane protein	Candidatus Methanohalarchaeum thermophilum
HyVt-292___HyVt-292_k295_277457_7		K10773	[EC:4.2.99.18]	NTH	endonuclease III	02HKI@arcNOG,0KSS9@eurNOG,COG0177@NOG,arCOG00459@arNOG	DNA-(apurinic or apyrimidinic site) lyase (EC 4.2.99.18)	endonuclease III	archaeon BMS3Bbin15	K10773	K10773	K10773	K10773
HyVt-292___HyVt-292_k295_277457_8		K02929		RP-L44e, RPL44	large subunit ribosomal protein L44e	0KTZI@eurNOG,0WS66@metNOG,COG1631@NOG,arCOG04109@arNOG	Binds to the 23S rRNA (By similarity)	50S ribosomal protein L44e	archaeon BMS3Bbin15	K02929	K02929	K02929	K02929
HyVt-292___HyVt-292_k295_277457_9		K02978		RP-S27e, RPS27	small subunit ribosomal protein S27e	0KUGJ@eurNOG,COG2051@NOG,arCOG04108@arNOG	30S ribosomal protein S27E	30S ribosomal protein S27e	archaeon BMS3Bbin15	K02978	K02978	K02978	K02978
HyVt-292___HyVt-292_k295_278915_1		K03047	[EC:2.7.7.6]	rpoD	DNA-directed RNA polymerase subunit D	0KRXF@eurNOG,COG0202@NOG,arCOG04241@arNOG	DNA-dependent RNA polymerase catalyzes the transcription of DNA into RNA using the four ribonucleoside triphosphates as substrates (By similarity)	DNA-directed RNA polymerase subunit D	archaeon BMS3Bbin15	K03047	K03047	K03047	K03047
HyVt-292___HyVt-292_k295_278915_2		K02948		RP-S11, MRPS11, rpsK	small subunit ribosomal protein S11	0KTDV@eurNOG,1CEQV@thermNOG,COG0100@NOG,arCOG04240@arNOG	Located on the platform of the 30S subunit (By similarity)	30S ribosomal protein S11	archaeon BMS3Bbin15	K02948	K02948	K02948	K02948
HyVt-292___HyVt-292_k295_278915_3		K02986		RP-S4, rpsD	small subunit ribosomal protein S4	0KTIK@eurNOG,0WRWT@metNOG,COG0522@NOG,arCOG04239@arNOG	One of the primary rRNA binding proteins, it binds directly to 16S rRNA where it nucleates assembly of the body of the 30S subunit (By similarity)	30S ribosomal protein S4	archaeon BMS3Bbin15	K02986	K02986		K02986
HyVt-292___HyVt-292_k295_278915_4		K02952		RP-S13, rpsM	small subunit ribosomal protein S13	0KTKN@eurNOG,COG0099@NOG,arCOG01722@arNOG	Located at the top of the head of the 30S subunit, it contacts several helices of the 16S rRNA. In the 70S ribosome it contacts the 23S rRNA (bridge B1a) and protein L5 of the 50S subunit (bridge B1b), connecting the 2 subunits	30S ribosomal protein S13	archaeon BMS3Bbin15	K02952	K02952	K02952	K02952
HyVt-292___HyVt-292_k295_278915_5						0KTTT@eurNOG,1CF3W@thermNOG,COG1710@NOG,arCOG03351@arNOG	Inherit from arCOG: Sigma-70, region 4	DUF1699 domain-containing protein	Thermococcus sp. 2319x1
HyVt-292___HyVt-292_k295_278915_6		K09724		K09724	uncharacterized protein	0KS26@eurNOG,0WRNZ@metNOG,COG1771@NOG,arCOG03198@arNOG	Protein of unknown function (DUF530)	MULTISPECIES: DUF530 domain-containing protein	Methanobacterium	K09724	K09724		K09724
HyVt-292___HyVt-292_k295_278915_7		K04751		glnB	nitrogen regulatory protein P-II 1	02FMW@aquNOG,08YZA@bactNOG,COG0347@NOG	nitrogen regulatory protein PII	nitrogen regulatory protein P-II	archaeon BMS3Bbin15	K04751	K04751		K04751	K04752
HyVt-292___HyVt-292_k295_278915_8						05SCQ@bactNOG,0GFKG@delNOG,0HH5E@dproNOG,11ZSJ@NOG,17JB6@proNOG	N-acetyltransferase GCN5	acetyltransferase (GNAT) family protein	archaeon BMS3Bbin15
HyVt-292___HyVt-292_k295_278915_9		K02594	[EC:2.3.3.14]	nifV	homocitrate synthase NifV	0KRDE@eurNOG,COG0119@NOG,arCOG02092@arNOG	Catalyzes the condensation of pyruvate and acetyl- coenzyme A to form (R)-citramalate (By similarity)	2-isopropylmalate synthase	archaeon BMS3Bbin15	K02594		K02594	K01649
HyVt-292___HyVt-292_k295_28054_1								hypothetical protein SBU_000411	Candidatus Syntrophoarchaeum butanivorans
HyVt-292___HyVt-292_k295_28054_10						0KVHH@eurNOG,COG2445@NOG,arCOG02108@arNOG	Protein of unknown function DUF86	DUF86 domain-containing protein	Methanobacterium paludis
HyVt-292___HyVt-292_k295_28054_11								4Fe-4S binding domain protein	archaeon BMS3Bbin15
HyVt-292___HyVt-292_k295_28054_2
HyVt-292___HyVt-292_k295_28054_3		K09723		ginS	DNA replication factor GINS	02HT5@arcNOG,0KY0V@eurNOG,COG1711@NOG,arCOG00551@arNOG		hypothetical protein BMS3Bbin15_00787	archaeon BMS3Bbin15	K09723		K09723	K09723
HyVt-292___HyVt-292_k295_28054_4		K12472		EPS15	epidermal growth factor receptor substrate 15	0J2R0@euNOG,11W2T@NOG	Viral A-type inclusion protein	chromosome partition protein Smc	archaeon BMS3Bbin15	K12472			K12472
HyVt-292___HyVt-292_k295_28054_5		K10352		MYH	myosin heavy chain	0KDD8@euNOG,0ZIXC@NOG		chromosome segregation protein	archaeon BMS3Bbin15	K10352		K10352
HyVt-292___HyVt-292_k295_28054_6		K04035	[EC:1.14.13.81]	E1.14.13.81, acsF, chlE	magnesium-protoporphyrin IX monomethyl ester (oxidative) cyclase	COG1032@NOG,arCOG01356@arNOG	radical SAM domain protein	B12 binding domain protein	archaeon BMS3Bbin15	K04035			K04035
HyVt-292___HyVt-292_k295_28054_7		K07744		K07744	transcriptional regulator	0KRVI@eurNOG,0WRQF@metNOG,COG2524@NOG,arCOG00610@arNOG	signal transduction protein with cbs domains	inosine-5'-monophosphate dehydrogenase	archaeon BMS3Bbin15	K07744	K07744		K07744
HyVt-292___HyVt-292_k295_28054_8		K07076		K07076	uncharacterized protein	0KXBD@eurNOG,COG1708@NOG,arCOG02105@arNOG	Inherit from arCOG: DNA polymerase beta domain protein region	nucleotidyltransferase domain protein	archaeon BMS3Bbin15	K07076			K07076
HyVt-292___HyVt-292_k295_28054_9						COG2445@NOG,arCOG02108@arNOG	Protein of unknown function DUF86	DUF86 domain-containing protein	Archaeoglobus fulgidus
HyVt-292___HyVt-292_k295_280997_1		K02303	[EC:2.1.1.107]	cobA	uroporphyrin-III C-methyltransferase	0KSAW@eurNOG,COG0007@NOG,arCOG00644@arNOG	Uroporphyrin-III C-methyltransferase	uroporphyrinogen-III C-methyltransferase	archaeon BMS3Bbin15	K02303	K02303	K02303	K02303
HyVt-292___HyVt-292_k295_280997_11		K04042	[EC:2.7.7.23][EC:2.3.1.157]	glmU	bifunctional UDP-N-acetylglucosamine pyrophosphorylase / Glucosamine-1-phosphate N-acetyltransferase	0KRAE@eurNOG,COG1208@NOG,arCOG00666@arNOG	Nucleotidyl transferase	bifunctional protein GlmU	archaeon BMS3Bbin15	K04042	K04042	K04042	K04042
HyVt-292___HyVt-292_k295_280997_12		K03609		minD	septum site-determining protein MinD	02TA4@arNOG,0M1YA@eurNOG,0WR79@methNOG,COG0455@NOG	cell division ATPase MinD	septum site-determining protein MinD	archaeon BMS3Bbin15	K03609	K03609		K03609	K04562
HyVt-292___HyVt-292_k295_280997_3		K02866		RP-L10e, RPL10	large subunit ribosomal protein L10e	0KSQG@eurNOG,COG0197@NOG,arCOG04113@arNOG	50S ribosomal protein L10.e	50S ribosomal protein L10e	archaeon BMS3Bbin15	K02866	K02866	K02866	K02866
HyVt-292___HyVt-292_k295_280997_4		K02198		ccmF	cytochrome c-type biogenesis protein CcmF	0KS6N@eurNOG,0WKHP@methaNOG,COG1138@NOG,arCOG00270@arNOG	cytochrome C assembly protein	cytochrome c-type biogenesis protein CcmF	archaeon BMS3Bbin15	K02198	K02198	K02198	K02198
HyVt-292___HyVt-292_k295_280997_5		K02197		ccmE	cytochrome c-type biogenesis protein CcmE	083PA@bactNOG,0G5XQ@defNOG,11TQM@NOG	Heme chaperone required for the biogenesis of c-type cytochromes. Transiently binds heme delivered by CcmC and transfers the heme to apo-cytochromes in a process facilitated by CcmF and CcmH (By similarity)	cytochrome c-type biogenesis protein CcmE	archaeon BMS3Bbin15	K02197	K02197		K02197
HyVt-292___HyVt-292_k295_280997_6								hypothetical protein BMS3Bbin15_01807	archaeon BMS3Bbin15
HyVt-292___HyVt-292_k295_280997_9		K01990		ABC-2.A	ABC-2 type transport system ATP-binding protein	02HNZ@arcNOG,0KSYG@eurNOG,COG1131@NOG,arCOG00194@arNOG	ABC transporter	SkfA peptide export ATP-binding protein SkfE	archaeon BMS3Bbin15	K01990	K01990		K01990
HyVt-292___HyVt-292_k295_281113_1
HyVt-292___HyVt-292_k295_281113_2								hypothetical protein BMS3Bbin15_00471	archaeon BMS3Bbin15
HyVt-292___HyVt-292_k295_281113_3		K06218		relE, stbE	mRNA interferase RelE/StbE	COG2026@NOG,arCOG01665@arNOG	Plasmid stabilization system	type II toxin-antitoxin system RelE/ParE family toxin	Microcystis aeruginosa	K06218			K06218
HyVt-292___HyVt-292_k295_281113_6		K07496		K07496	putative transposase	0KS64@eurNOG,1CD6D@theNOG,COG0675@NOG,arCOG00679@arNOG	Pfam:Transposase_2	transposase	Ferroplasma acidiphilum	K07496			K07496
HyVt-292___HyVt-292_k295_282505_3						0KY7A@eurNOG,1CDF6@theNOG,COG0500@NOG,arCOG02702@arNOG	Ribosomal RNA adenine dimethylase	demethylmenaquinone methyltransferase	archaeon BMS3Bbin15
HyVt-292___HyVt-292_k295_292724_1								antilisterial bacteriocin subtilosin biosynthesis protein AlbA	archaeon BMS3Bbin15
HyVt-292___HyVt-292_k295_292724_2		K22044		ybiO	moderate conductance mechanosensitive channel	08HGW@bactNOG,COG0668@NOG	MscS Mechanosensitive ion channel	small-conductance mechanosensitive channel	archaeon BMS3Bbin15	K22044				K22044
HyVt-292___HyVt-292_k295_294733_1		K01652	[EC:2.2.1.6]	E2.2.1.6L, ilvB, ilvG, ilvI	acetolactate synthase I/II/III large subunit	0KRBJ@eurNOG,0WRNS@metNOG,COG0028@NOG,arCOG01998@arNOG	acetolactate synthase	acetolactate synthase large subunit	archaeon BMS3Bbin15	K01652	K01652		K01652
HyVt-292___HyVt-292_k295_294733_2		K01101	[EC:3.1.3.41]	E3.1.3.41	4-nitrophenyl phosphatase	05D4U@bactNOG,COG0647@NOG	had-superfamily hydrolase, subfamily iia	putative hydrolase YutF	archaeon BMS3Bbin15	K01101	K01101	K01101	K01101	K02566
HyVt-292___HyVt-292_k295_294733_3								hypothetical protein BMS3Bbin15_01360	archaeon BMS3Bbin15
HyVt-292___HyVt-292_k295_294733_4								hypothetical protein BMS3Bbin15_01359	archaeon BMS3Bbin15
HyVt-292___HyVt-292_k295_294733_5								hypothetical protein BMS3Bbin15_01358	archaeon BMS3Bbin15
HyVt-292___HyVt-292_k295_294733_6						0KRPR@eurNOG,0WJY9@methaNOG,COG3177@NOG,arCOG03111@arNOG	filamentation induced by cAMP protein fic	adenosine monophosphate-protein transferase SoFic	archaeon BMS3Bbin15
HyVt-292___HyVt-292_k295_294733_7		K07076		K07076	uncharacterized protein	COG1708@NOG,arCOG02107@arNOG	DNA polymerase beta domain protein region	nucleotidyltransferase domain protein	archaeon BMS3Bbin15	K07076		K07076	K07076
HyVt-292___HyVt-292_k295_294733_8		K07451	[EC:3.1.21.-]	mcrA	5-methylcytosine-specific restriction enzyme A	05EI8@bactNOG,0EQ8P@cloNOG,0NG4Y@firmNOG,COG1403@NOG	HNH endonuclease	CRISPR-associated endonuclease Cas9	archaeon BMS3Bbin15	K07451				K07451
HyVt-292___HyVt-292_k295_299795_1		K10725		cdc6A	archaeal cell division control protein 6	0KRYQ@eurNOG,0WREZ@metNOG,COG1474@NOG,arCOG00467@arNOG	Involved in regulation of DNA replication (By similarity)	cell division control protein 6	archaeon BMS3Bbin15	K10725			K10725
HyVt-292___HyVt-292_k295_299795_2						0KT3W@eurNOG,0WMFC@methaNOG,11SUM@NOG,arCOG01242@arNOG	Integrase	site-specific tyrosine recombinase XerS	archaeon BMS3Bbin15
HyVt-292___HyVt-292_k295_299795_3								hypothetical protein BMS3Bbin15_00977	archaeon BMS3Bbin15
HyVt-292___HyVt-292_k295_312904_1		K02886		RP-L2, MRPL2, rplB	large subunit ribosomal protein L2	05CFD@bactNOG,0GAJH@delNOG,0I363@eproNOG,16PRR@proNOG,COG0090@NOG	One of the primary rRNA binding proteins. Required for association of the 30S and 50S subunits to form the 70S ribosome, for tRNA binding and peptide bond formation. It has been suggested to have peptidyltransferase activity	50S ribosomal protein L2	Candidatus Moranbacteria bacterium GW2011_GWC2_45_10	K02886	K02886		K02886	K02938
HyVt-292___HyVt-292_k295_312904_2		K02886		RP-L2, MRPL2, rplB	large subunit ribosomal protein L2	05CFD@bactNOG,0EP03@cloNOG,0NDSP@firmNOG,COG0090@NOG	One of the primary rRNA binding proteins. Required for association of the 30S and 50S subunits to form the 70S ribosome, for tRNA binding and peptide bond formation. It has been suggested to have peptidyltransferase activity	50S ribosomal protein L2	Candidatus Moranbacteria bacterium CG10_big_fil_rev_8_21_14_0_10_35_21	K02886	K02886	K02886	K02886	K02938
HyVt-292___HyVt-292_k295_312904_3		K02965		RP-S19, rpsS	small subunit ribosomal protein S19	02FGU@aquNOG,05K7S@bactNOG,COG0185@NOG	Protein S19 forms a complex with S13 that binds strongly to the 16S ribosomal RNA (By similarity)	30S ribosomal protein S19	Candidatus Moranbacteria bacterium RIFCSPHIGHO2_02_FULL_40_12b	K02965	K02965	K02965	K02965	K02965
HyVt-292___HyVt-292_k295_312904_4		K02890		RP-L22, MRPL22, rplV	large subunit ribosomal protein L22	05KAP@bactNOG,1CADV@tenNOG,COG0091@NOG	The globular domain of the protein is located near the polypeptide exit tunnel on the outside of the subunit, while an extended beta-hairpin is found that lines the wall of the exit tunnel in the center of the 70S ribosome (By similarity)	50S ribosomal protein L22	Candidatus Moranbacteria bacterium RIFCSPHIGHO2_02_FULL_40_12b	K02890	K02890	K02890	K02890	K02890
HyVt-292___HyVt-292_k295_312904_5		K02982		RP-S3, rpsC	small subunit ribosomal protein S3	05CKE@bactNOG,0ENVZ@cloNOG,0NDQG@firmNOG,COG0092@NOG	Binds the lower part of the 30S subunit head. Binds mRNA in the 70S ribosome, positioning it for translation (By similarity)	30S ribosomal protein S3	Candidatus Moranbacteria bacterium GW2011_GWD2_36_12	K02982	K02982	K02982	K02982	K02985
HyVt-292___HyVt-292_k295_312904_6		K02878		RP-L16, MRPL16, rplP	large subunit ribosomal protein L16	004H3@aciNOG,08R70@bactNOG,COG0197@NOG	Binds 23S rRNA and is also seen to make contacts with the A and possibly P site tRNAs (By similarity)	50S ribosomal protein L16	Candidatus Moranbacteria bacterium RIFCSPHIGHO2_02_FULL_40_12b	K02878	K02878	K02878	K02878	K02878
HyVt-292___HyVt-292_k295_312904_7								50S ribosomal protein L29	Candidatus Moranbacteria bacterium GW2011_GWE2_47_10
HyVt-292___HyVt-292_k295_315378_3						0KU0Z@eurNOG,COG2314@NOG,arCOG03293@arNOG	Inherit from arCOG: TM2 domain-containing protein	TM2 domain protein	archaeon BMS3Bbin15
HyVt-292___HyVt-292_k295_315378_4		K07061		cmr1	CRISPR-associated protein Cmr1	05YXW@bactNOG,0EVQV@cloNOG,0NQ82@firmNOG,COG1367@NOG	CRISPR-associated RAMP protein, Cmr1 family	nucleotidyltransferase domain protein	archaeon BMS3Bbin15	K07061	K07061		K07061	K07061
HyVt-292___HyVt-292_k295_315378_5						05WC9@bactNOG,0EWA7@cloNOG,0NJQ3@firmNOG,11UYM@NOG	nucleotidyltransferase substrate binding protein, HI0074 family	nucleotidyltransferase substrate binding protein like protein	archaeon BMS3Bbin15
HyVt-292___HyVt-292_k295_317062_1		K04654		hypD	hydrogenase expression/formation protein HypD	05CQS@bactNOG,0GAPC@delNOG,0HBXU@dproNOG,16QBB@proNOG,COG0409@NOG	hydrogenase expression formation protein HypD	hydrogenase expression/formation protein HypD	archaeon BMS3Bbin15	K04654	K04654		K04654	K04654
HyVt-292___HyVt-292_k295_317062_2		K04651		hypA, hybF	hydrogenase nickel incorporation protein HypA/HybF	02HZV@arcNOG,0KV7B@eurNOG,COG0375@NOG,arCOG04426@arNOG	Hydrogenase nickel insertion protein HypA	hydrogenase nickel incorporation protein	archaeon BMS3Bbin15	K04651	K04651		K04651
HyVt-292___HyVt-292_k295_317062_3		K04652		hypB	hydrogenase nickel incorporation protein HypB	0KRZP@eurNOG,0WQH0@methNOG,COG0378@NOG,arCOG01231@arNOG	Hydrogenase accessory protein HypB	hydrogenase isoenzymes nickel incorporation protein HypB	archaeon BMS3Bbin15	K04652	K04652	K04652	K03189
HyVt-292___HyVt-292_k295_317062_4								hypothetical protein BMS3Bbin15_00387	archaeon BMS3Bbin15
HyVt-292___HyVt-292_k295_317062_5		K04795		flpA	fibrillarin-like pre-rRNA processing protein	0KSR6@eurNOG,0WQAU@methNOG,COG1889@NOG,arCOG00078@arNOG	Involved in pre-rRNA and tRNA processing. Utilizes the methyl donor S-adenosyl-L-methionine to catalyze the site-specific 2'-hydroxyl methylation of ribose moieties in rRNA and tRNA. Site specificity is provided by a guide RNA that base pairs with the substrate. Methylation occurs at a characteristic distance from the sequence involved in base pairing with the guide RNA (By similarity)	fibrillarin	archaeon BMS3Bbin15	K04795	K04795	K04795	K04795
HyVt-292___HyVt-292_k295_317062_6		K14564		NOP56	nucleolar protein 56	0KRXX@eurNOG,COG1498@NOG,arCOG01923@arNOG	pre-mRNA processing ribonucleoprotein, binding	putative snoRNA binding domain protein	archaeon BMS3Bbin15	K14564	K14564	K14564	K14564
HyVt-292___HyVt-292_k295_317062_7		K06936		K06936	uncharacterized protein	0KRYY@eurNOG,0WKSB@methaNOG,COG1244@NOG,arCOG01360@arNOG	Radical SAM domain protein	TIGR01210 family protein	Thermoplasmatales archaeon SCGC AB-539-N05	K06936	K06936		K06936
HyVt-292___HyVt-292_k295_319201_1		K10726	[EC:3.6.4.-]	mcm, cdc21	replicative DNA helicase Mcm	0KRHZ@eurNOG,0WKB8@methaNOG,COG1241@NOG,arCOG00439@arNOG	MCM family	MCM2/3/5 family protein	archaeon BMS3Bbin15	K10726	K10726	K10726	K10726
HyVt-292___HyVt-292_k295_319201_2		K09746		K09746	uncharacterized protein	0KWRQ@eurNOG,1CE5K@thermNOG,COG3390@NOG,arCOG02258@arNOG	Pfam:tRNA_anti	OB-fold nucleic acid binding domain protein	archaeon BMS3Bbin15	K09746	K09746		K09746
HyVt-292___HyVt-292_k295_319201_3		K04656		hypF	hydrogenase maturation protein HypF	0KRIY@eurNOG,0WRC2@metNOG,COG0068@NOG,arCOG01187@arNOG	Hydrogenase maturation	carbamoyltransferase HypF	archaeon BMS3Bbin15	K04656	K04656	K04656	K04656
HyVt-292___HyVt-292_k295_319201_4		K14445		SLC13A2_3_5	solute carrier family 13 (sodium-dependent dicarboxylate transporter), member 2/3/5	02TUH@arNOG,0M28E@eurNOG,COG0471@NOG	Transporter	inner membrane protein YbiR	archaeon BMS3Bbin15	K14445				K14445
HyVt-292___HyVt-292_k295_320161_1								hypothetical protein BMS3Bbin15_01089	archaeon BMS3Bbin15
HyVt-292___HyVt-292_k295_320161_2								hypothetical protein BMS3Bbin15_01090	archaeon BMS3Bbin15
HyVt-292___HyVt-292_k295_320161_3								hypothetical protein BMS3Bbin15_01091	archaeon BMS3Bbin15
HyVt-292___HyVt-292_k295_320161_4								hypothetical protein BMS3Bbin15_01092	archaeon BMS3Bbin15
HyVt-292___HyVt-292_k295_320161_5								hypothetical protein BMS3Bbin15_01093	archaeon BMS3Bbin15
HyVt-292___HyVt-292_k295_320900_1
HyVt-292___HyVt-292_k295_320900_10		K03118		tatC	sec-independent protein translocase protein TatC	0KTJ6@eurNOG,0WNS8@methaNOG,COG0805@NOG,arCOG01919@arNOG	Part of the twin-arginine translocation (Tat) system that transports large folded proteins containing a characteristic twin-arginine motif in their signal peptide across membranes (By similarity)	sec-independent protein translocase protein TatC	archaeon BMS3Bbin15	K03118	K03118		K03118
HyVt-292___HyVt-292_k295_320900_11		K01802	[EC:5.2.1.8]	E5.2.1.8	peptidylprolyl isomerase	0KTG6@eurNOG,0WQTE@methNOG,COG1047@NOG,arCOG00981@arNOG	FKBP-type peptidylprolyl isomerase	FKBP-type peptidyl-prolyl cis-trans isomerase SlyD	archaeon BMS3Bbin15	K01802			K01802
HyVt-292___HyVt-292_k295_320900_12						COG3382@NOG,arCOG04250@arNOG	B3 4 domain-containing protein	phenylalanyl-tRNA synthetase subunit beta	archaeon BMS3Bbin15
HyVt-292___HyVt-292_k295_320900_14		K07043		K07043	uncharacterized protein	0KU2Q@eurNOG,0WS86@metNOG,COG1451@NOG,arCOG02625@arNOG	Protein of unknown function DUF45	M48 family peptidase	Candidatus Methanoperedens nitroreducens	K07043	K07043		K07043
HyVt-292___HyVt-292_k295_320900_15		K01153	[EC:3.1.21.3]	hsdR	type I restriction enzyme, R subunit	0KRB3@eurNOG,0WSKR@metNOG,COG0610@NOG,arCOG00878@arNOG	Inherit from eurNOG: Type I site-specific deoxyribonuclease, HsdR family	DUF3387 domain-containing protein	Candidatus Methanoperedens nitroreducens	K01153	K01153		K01153
HyVt-292___HyVt-292_k295_320900_3								hypothetical protein BMS3Bbin15_01547	archaeon BMS3Bbin15
HyVt-292___HyVt-292_k295_320900_4		K06196		ccdA	cytochrome c-type biogenesis protein	0KTEK@eurNOG,0WMHX@methaNOG,COG0785@NOG,arCOG02398@arNOG	biogenesis protein	thiol:disulfide interchange protein DsbD precursor	archaeon BMS3Bbin15	K06196		K06196	K06196
HyVt-292___HyVt-292_k295_320900_5		K07095		K07095	uncharacterized protein	0KTC7@eurNOG,1CE7W@thermNOG,COG0622@NOG,arCOG01141@arNOG	Calcineurin-like phosphoesterase	phosphodiesterase	archaeon BMS3Bbin15	K07095	K07095	K07095	K07095
HyVt-292___HyVt-292_k295_320900_6		K07496		K07496	putative transposase	0KRHI@eurNOG,0WKHY@methaNOG,COG0675@NOG,arCOG00684@arNOG	Transposase, IS605 OrfB family	putative transposase	archaeon BMS3Bbin15	K07496	K07496	K07496	K07496
HyVt-292___HyVt-292_k295_320900_7								hypothetical protein BMS3Bbin15_00292	archaeon BMS3Bbin15
[truncated: 6,445 more rows]
