# Supplementary material for: Genome- and Community-Level Interaction Insights into Carbon Utilization and Element Cycling Functions of Hydrothermarchaeota in Hydrothermal Sediment
Source: mSystems. 2020 Jan 7;5(1):e00795-19. doi: 10.1128/mSystems.00795-19 (PMC6946796; doi:10.1128/mSystems.00795-19)
Supplement: TABLE S5 [file mSystems.00795-19-st005.xlsx]

## Sheet: Sheet1
Table S5 | MEROPS-based peptidases and Carbohydrate-active enzymes annotation result. (a) MEROPS-based peptidases annotation result. Phobius, PRED-SIGNAL and PSORTb v3.0.2 (Archaea) were applied to predict the localization of annotated peptidases. (b) Carbohydrate-active enzymes (CAZys) within individual MAGs by dbCAN annotation. The interpretation information for CAZy families are derived from o…
Table S5a
Protein	MEROPS ID	MEROPS annotation	e-value	Bitscore	Protein Location prediction				nr annotation
					Phobius	PRED-SIGNAL	Psortb-Archaea	Final Location prediction
HyVt-292___HyVt-292_k295_16821_13	MER0197461	ArgJ protein (T05)	3.3e-61	237.3	Cytoplasmic	Cytoplasmic	Cytoplasmic	Membrane/Intracellular	arginine biosynthesis bifunctional protein ArgJ
HyVt-292___HyVt-292_k295_194516_7	MER0056135	TRP3 protein (C26)	3e-61	236.5	Cytoplasmic	Cytoplasmic	Cytoplasmic	Membrane/Intracellular	aminodeoxychorismate synthase component 2
HyVt-292___HyVt-292_k295_199452_12	MER0504772	family T1 unassigned peptidases (T01X)	2e-65	250.8	Cytoplasmic	Cytoplasmic	Cytoplasmic	Membrane/Intracellular	proteasome subunit beta 2 precursor
HyVt-292___HyVt-292_k295_252016_6	MER0436708	imidazole glycerol phosphate synthase subunit HisH (C26)	1.9e-58	227.3	Cytoplasmic	Cytoplasmic	Cytoplasmic	Membrane/Intracellular	imidazole glycerol phosphate synthase subunit HisH 1
HyVt-292___HyVt-292_k295_341404_1	MER0003864	subfamily S49B unassigned peptidases (S49B)	3.7e-39	163.3	Cytoplasmic	Membrane	CytoplasmicMembrane	Membrane/Intracellular	putative signal peptide peptidase SppA
HyVt-292___HyVt-292_k295_361926_3	MER0231459	PF0204 protein (C44)	1e-118	428.3	Cytoplasmic	Cytoplasmic	Unknown	Membrane/Intracellular	glucosamine--fructose-6-phosphate aminotransferase
HyVt-292___HyVt-292_k295_419944_4	MER0409374	family I87 unassigned peptidase inhibitors (I87)	9.5e-71	268.5	Membrane	Cytoplasmic	Cytoplasmic	Membrane/Intracellular	modulator of FtsH protease HflK
HyVt-292___HyVt-292_k295_419944_5	MER1073173	subfamily S49C unassigned peptidases (S49C)	3.3e-36	154.5	Extracellular	Signal	CytoplasmicMembrane	Extracellular	serine protease
HyVt-292___HyVt-292_k295_476727_2	MER0148214	Lon-B peptidase (S16)	3e-97	357.8	Membrane	Cytoplasmic	Cytoplasmic	Membrane/Intracellular	lon protease 2
HyVt-292___HyVt-292_k295_631070_3	MER0170443	methionyl aminopeptidase (M24A)	1.2e-77	291.6	Cytoplasmic	Cytoplasmic	Cytoplasmic	Membrane/Intracellular	methionine aminopeptidase
HyVt-292___HyVt-292_k295_66869_1	MER0227253	RseP peptidase (M50B)	2.3e-12	73.6	Cytoplasmic	Cytoplasmic	Unknown	Membrane/Intracellular	hypoxic response protein 1
HyVt-292___HyVt-292_k295_683619_6	MER0042762	family M38 unassigned peptidases (M38)	1.8e-24	115.9	Cytoplasmic	Cytoplasmic	Unknown	Membrane/Intracellular	formyltransferase/hydrolase complex Fhc subunit A
HyVt-292___HyVt-292_k295_70423_2	MER0886493	subfamily M48A unassigned peptidases (M48A)	5.1e-73	276.2	Membrane	Signal	CytoplasmicMembrane	Membrane/Intracellular	small heat shock protein
HyVt-292___HyVt-292_k295_7665_1	MER0194877	family M42 unassigned peptidases (M42)	5.1e-112	406	Cytoplasmic	Cytoplasmic	Cytoplasmic	Membrane/Intracellular	putative aminopeptidase YsdC
HyVt-292___HyVt-292_k295_77097_1	MER0045894	carbamoyl-phosphate synthase, small (C26)	1.6e-56	221.1	Cytoplasmic	Cytoplasmic	Cytoplasmic	Membrane/Intracellular	carbamoyl-phosphate synthase small chain
Hydrothermarchaeota_JdFR-18___2730020462	MER0059663	GMP synthase (C26)	2.5e-52	206.8	Cytoplasmic	Cytoplasmic	Unknown	Membrane/Intracellular	GMP synthase [glutamine-hydrolyzing]
Hydrothermarchaeota_JdFR-18___2730020684	MER1068786	subfamily S49B unassigned peptidases (S49B)	1.7e-42	174.9	Extracellular	Signal	CytoplasmicMembrane	Extracellular	putative signal peptide peptidase SppA
Hydrothermarchaeota_JdFR-18___2730020772	MER0302993	subfamily M20A unassigned peptidases (M20A)	2.4e-87	323.9	Cytoplasmic	Cytoplasmic	Cytoplasmic	Membrane/Intracellular	peptidase M20
Hydrothermarchaeota_JdFR-18___2730020900	MER0248670	family M42 unassigned peptidases (M42)	2.4e-114	413.7	Cytoplasmic	Cytoplasmic	Cytoplasmic	Membrane/Intracellular	putative aminopeptidase YsdC
Hydrothermarchaeota_JdFR-18___2730020952	MER1091536	subfamily T1A unassigned peptidases (T01A)	6.9e-59	228.8	Cytoplasmic	Cytoplasmic	Cytoplasmic	Membrane/Intracellular	proteasome subunit beta precursor
Hydrothermarchaeota_JdFR-18___2730021030	MER0885211	subfamily M48A unassigned peptidases (M48A)	7.9e-72	272.3	Membrane	Cytoplasmic	CytoplasmicMembrane	Membrane/Intracellular	heat shock protease
Hydrothermarchaeota_JdFR-18___2730021067	MER0170443	methionyl aminopeptidase (M24A)	1.2e-82	308.1	Cytoplasmic	Cytoplasmic	Cytoplasmic	Membrane/Intracellular	methionine aminopeptidase
Hydrothermarchaeota_JdFR-18___2730021076	MER0227253	RseP peptidase (M50B)	7.2e-13	76.3	Cytoplasmic	Cytoplasmic	Cytoplasmic	Membrane/Intracellular	hypoxic response protein 1
Hydrothermarchaeota_JdFR-18___2730021101	MER0116355	RhoII peptidase (S54)	1.7e-52	207.6	Membrane	Membrane	CytoplasmicMembrane	Membrane/Intracellular	rhomboid family intramembrane serine protease
Hydrothermarchaeota_JdFR-18___2730021105	MER0498098	family C26 unassigned peptidases (C26)	1e-118	428.3	Cytoplasmic	Cytoplasmic	Cytoplasmic	Membrane/Intracellular	carbamoyl-phosphate synthase small chain
Hydrothermarchaeota_JdFR-18___2730021115	MER0502186	family U32 unassigned peptidases (U32)	1.7e-16	86.7	Cytoplasmic	Cytoplasmic	Unknown	Membrane/Intracellular	translation elongation factor-like protein
Hydrothermarchaeota_JdFR-18___2730021235	MER0211966	ArgJ protein (T05)	4e-52	207.2	Cytoplasmic	Cytoplasmic	Cytoplasmic	Membrane/Intracellular	arginine biosynthesis bifunctional protein ArgJ
Hydrothermarchaeota_JdFR-18___2730021371	MER0255695	subfamily S8A unassigned peptidases (S08A)	4.8e-58	228.8	Extracellular	Signal	Extracellular	Extracellular	alkaline serine protease
Hydrothermarchaeota_JdFR-18___2730021540	MER0234941	imidazole glycerol phosphate synthase subunit HisH (C26)	5.1e-56	219.2	Cytoplasmic	Cytoplasmic	Cytoplasmic	Membrane/Intracellular	imidazole glycerol phosphate synthase subunit HisH 1
Hydrothermarchaeota_JdFR-18___2730021547	MER0193106	imidazoleglycerol-phosphate synthase (C26)	2e-49	197.2	Cytoplasmic	Cytoplasmic	Cytoplasmic	Membrane/Intracellular	glutamine amidotransferase subunit PdxT
Hydrothermarchaeota_JdFR-18___2730021643	MER0030061	family M38 unassigned peptidases (M38)	1.1e-23	113.2	Cytoplasmic	Cytoplasmic	Cytoplasmic	Membrane/Intracellular	formyltransferase/hydrolase complex Fhc subunit A
Hydrothermarchaeota_JdFR-18___2730021689	MER0435822	TRP3 protein (C26)	1.9e-63	243.8	Cytoplasmic	Cytoplasmic	Cytoplasmic	Membrane/Intracellular	anthranilate/aminodeoxychorismate synthase component II
Hydrothermarchaeota_JdFR-18___2730021804	MER0227280	family T1 unassigned peptidases (T01X)	4.9e-72	272.7	Cytoplasmic	Cytoplasmic	Cytoplasmic	Membrane/Intracellular	proteasome subunit beta 2 precursor
Hydrothermarchaeota_JdFR-18___2730022193	MER0148214	Lon-B peptidase (S16)	6.7e-102	373.2	Membrane	Cytoplasmic	Cytoplasmic	Membrane/Intracellular	lon protease 2
Hydrothermarchaeota_JdFR-18___2730022533	MER0065772	CTP synthetase (C26)	1.9e-166	587.4	Extracellular	Signal	Cytoplasmic	Extracellular	CTP synthase
Hydrothermarchaeota_JdFR-18___2730022739	MER0911042	family M79 unassigned peptidases (M79)	8.6e-32	139	Membrane	Membrane	CytoplasmicMembrane	Membrane/Intracellular	CAAX amino terminal protease family
Hydrothermarchaeota_TVG10_SZUA-158___Ga0212224_1000129_30	MER0227272	GMP synthase (C26)	8.6e-53	208.4	Cytoplasmic	Cytoplasmic	Cytoplasmic	Membrane/Intracellular	GMP synthase [glutamine-hydrolyzing]
Hydrothermarchaeota_TVG10_SZUA-158___Ga0212224_1000271_8	MER0148214	Lon-B peptidase (S16)	1.8e-97	358.6	Membrane	Cytoplasmic	Cytoplasmic	Membrane/Intracellular	lon protease 2
Hydrothermarchaeota_TVG10_SZUA-158___Ga0212224_1000328_17	MER0170443	methionyl aminopeptidase (M24A)	8.2e-82	305.4	Cytoplasmic	Cytoplasmic	Cytoplasmic	Membrane/Intracellular	methionine aminopeptidase
Hydrothermarchaeota_TVG10_SZUA-158___Ga0212224_1000424_12	MER0227253	RseP peptidase (M50B)	1.4e-11	72	Cytoplasmic	Cytoplasmic	Unknown	Membrane/Intracellular	hypoxic response protein 1
Hydrothermarchaeota_TVG10_SZUA-158___Ga0212224_1000424_3	MER0451815	imidazoleglycerol-phosphate synthase (C26)	5e-48	192.6	Cytoplasmic	Cytoplasmic	Cytoplasmic	Membrane/Intracellular	glutamine amidotransferase subunit PdxT
Hydrothermarchaeota_TVG10_SZUA-158___Ga0212224_1000492_2	MER0231459	PF0204 protein (C44)	2.1e-116	420.6	Cytoplasmic	Cytoplasmic	Unknown	Membrane/Intracellular	glucosamine--fructose-6-phosphate aminotransferase
Hydrothermarchaeota_TVG10_SZUA-158___Ga0212224_1000550_2	MER0065772	CTP synthetase (C26)	2e-163	577.4	Extracellular	Signal	Cytoplasmic	Extracellular	CTP synthase
Hydrothermarchaeota_TVG10_SZUA-158___Ga0212224_1000575_13	MER0498098	family C26 unassigned peptidases (C26)	5.7e-101	369.4	Cytoplasmic	Cytoplasmic	Cytoplasmic	Membrane/Intracellular	carbamoyl-phosphate synthase small chain
Hydrothermarchaeota_TVG10_SZUA-158___Ga0212224_1000713_7	MER0886493	subfamily M48A unassigned peptidases (M48A)	4.1e-75	283.1	Membrane	Signal	CytoplasmicMembrane	Membrane/Intracellular	small heat shock protein
Hydrothermarchaeota_TVG10_SZUA-158___Ga0212224_1000794_16	MER0504772	family T1 unassigned peptidases (T01X)	8.3e-64	245.4	Cytoplasmic	Cytoplasmic	Cytoplasmic	Membrane/Intracellular	proteasome subunit beta 2 precursor
Hydrothermarchaeota_TVG10_SZUA-158___Ga0212224_1000997_4	MER0249188	ArgJ protein (T05)	2.4e-60	234.6	Cytoplasmic	Cytoplasmic	Cytoplasmic	Membrane/Intracellular	arginine biosynthesis bifunctional protein ArgJ
Hydrothermarchaeota_TVG10_SZUA-158___Ga0212224_1001137_2	MER0409374	family I87 unassigned peptidase inhibitors (I87)	3.6e-70	266.5	Membrane	Cytoplasmic	CytoplasmicMembrane	Membrane/Intracellular	modulator of FtsH protease HflK
Hydrothermarchaeota_TVG10_SZUA-158___Ga0212224_1001137_3	MER1073173	subfamily S49C unassigned peptidases (S49C)	3e-37	157.9	Extracellular	Signal	CytoplasmicMembrane	Extracellular	serine protease
Hydrothermarchaeota_TVG10_SZUA-158___Ga0212224_1001155_6	MER0194877	family M42 unassigned peptidases (M42)	2.5e-111	403.7	Extracellular	Cytoplasmic	Cytoplasmic	Membrane/Intracellular	putative aminopeptidase YsdC
Hydrothermarchaeota_TVG10_SZUA-158___Ga0212224_1001609_3	MER0003864	subfamily S49B unassigned peptidases (S49B)	2.9e-42	174.1	Membrane	Signal	CytoplasmicMembrane	Membrane/Intracellular	putative signal peptide peptidase SppA
Hydrothermarchaeota_TVG10_SZUA-158___Ga0212224_1001699_2	MER0149109	imidazole glycerol phosphate synthase subunit HisH (C26)	7.2e-58	225.3	Cytoplasmic	Cytoplasmic	Cytoplasmic	Membrane/Intracellular	imidazole glycerol phosphate synthase subunit HisH 1
Hydrothermarchaeota_TVG10_SZUA-158___Ga0212224_1001909_3	MER0003861	archaean proteasome, beta component (T01A)	1.9e-56	220.7	Cytoplasmic	Cytoplasmic	Cytoplasmic	Membrane/Intracellular	proteasome subunit beta precursor
Hydrothermarchaeota_TVG10_SZUA-158___Ga0212224_1002035_3	MER1032643	family S16 unassigned peptidases (S16)	3e-94	347.8	Membrane	Cytoplasmic	Cytoplasmic	Membrane/Intracellular	lon protease 2
Hydrothermarchaeota_TVG10_SZUA-158___Ga0212224_1002236_1	MER0056135	TRP3 protein (C26)	1.7e-64	247.3	Cytoplasmic	Cytoplasmic	Cytoplasmic	Membrane/Intracellular	aminodeoxychorismate synthase component 2
Hydrothermarchaeota_TVG13_SZUA-236___Ga0212232_1000328_10	MER0001825	family M42 unassigned peptidases (M42)	8.7e-104	378.6	Cytoplasmic	Cytoplasmic	Cytoplasmic	Membrane/Intracellular	putative aminopeptidase YsdC
Hydrothermarchaeota_TVG13_SZUA-236___Ga0212232_1000354_5	MER0109925	family S16 unassigned peptidases (S16)	4.2e-77	291.2	Cytoplasmic	Cytoplasmic	Cytoplasmic	Membrane/Intracellular	endopeptidase La
Hydrothermarchaeota_TVG13_SZUA-236___Ga0212232_1000373_5	MER0248282	imidazole glycerol phosphate synthase subunit HisH (C26)	4.7e-57	222.6	Cytoplasmic	Cytoplasmic	Cytoplasmic	Membrane/Intracellular	imidazole glycerol phosphate synthase subunit HisH 1
Hydrothermarchaeota_TVG13_SZUA-236___Ga0212232_1000453_12	MER0910689	family M79 unassigned peptidases (M79)	2.4e-22	107.5	Membrane	Cytoplasmic	CytoplasmicMembrane	Membrane/Intracellular	CAAX amino terminal protease self- immunity
Hydrothermarchaeota_TVG13_SZUA-236___Ga0212232_1000626_8	MER0504772	family T1 unassigned peptidases (T01X)	7.4e-68	258.8	Cytoplasmic	Cytoplasmic	Cytoplasmic	Membrane/Intracellular	proteasome subunit alpha
Hydrothermarchaeota_TVG13_SZUA-236___Ga0212232_1000661_10	MER0502186	family U32 unassigned peptidases (U32)	1.2e-12	73.9	Cytoplasmic	Cytoplasmic	Cytoplasmic	Membrane/Intracellular	translation elongation factor-like protein
Hydrothermarchaeota_TVG13_SZUA-236___Ga0212232_1000970_2	MER0498098	family C26 unassigned peptidases (C26)	6.2e-116	419.1	Cytoplasmic	Cytoplasmic	Cytoplasmic	Membrane/Intracellular	carbamoyl-phosphate synthase small chain
Hydrothermarchaeota_TVG13_SZUA-236___Ga0212232_1000999_6	MER0042762	family M38 unassigned peptidases (M38)	8.1e-22	107.1	Cytoplasmic	Cytoplasmic	Cytoplasmic	Membrane/Intracellular	formyltransferase/hydrolase complex Fhc subunit A
Hydrothermarchaeota_TVG13_SZUA-236___Ga0212232_1001165_4	MER0885211	subfamily M48A unassigned peptidases (M48A)	2e-70	267.7	Membrane	Membrane	CytoplasmicMembrane	Membrane/Intracellular	peptidase
Hydrothermarchaeota_TVG13_SZUA-236___Ga0212232_1001201_3	MER0407575	subfamily S1C unassigned peptidases (S01C)	7.1e-69	263.1	Extracellular	Signal	Unknown	Extracellular	periplasmic pH-dependent serine endoprotease DegQ precursor
Hydrothermarchaeota_TVG13_SZUA-236___Ga0212232_1001254_5	MER0409374	family I87 unassigned peptidase inhibitors (I87)	9.9e-73	275	Extracellular	Cytoplasmic	Cytoplasmic	Membrane/Intracellular	modulator of FtsH protease HflK
Hydrothermarchaeota_TVG13_SZUA-236___Ga0212232_1001417_3	MER0249188	ArgJ protein (T05)	1.5e-59	231.9	Cytoplasmic	Cytoplasmic	Cytoplasmic	Membrane/Intracellular	arginine biosynthesis bifunctional protein ArgJ
Hydrothermarchaeota_TVG13_SZUA-236___Ga0212232_1001427_4	MER0061924	MjS2P-type peptidase (M50B)	2.5e-88	327.4	Membrane	Cytoplasmic	CytoplasmicMembrane	Membrane/Intracellular	putative zinc metalloprotease Rip3
Hydrothermarchaeota_TVG13_SZUA-236___Ga0212232_1001491_3	MER1031338	family S16 unassigned peptidases (S16)	4.6e-90	334	Membrane	Cytoplasmic	Cytoplasmic	Membrane/Intracellular	lon protease 2
Hydrothermarchaeota_TVG13_SZUA-236___Ga0212232_1001698_1	MER0193106	imidazoleglycerol-phosphate synthase (C26)	1.1e-52	208	Cytoplasmic	Cytoplasmic	Cytoplasmic	Membrane/Intracellular	glutamine amidotransferase subunit PdxT
Hydrothermarchaeota_TVG13_SZUA-236___Ga0212232_1001698_2	MER0227416	PF0204 protein (C44)	7.5e-111	402.1	Cytoplasmic	Cytoplasmic	Cytoplasmic	Membrane/Intracellular	glucosamine--fructose-6-phosphate aminotransferase
Hydrothermarchaeota_TVG13_SZUA-236___Ga0212232_1001923_4	MER1073173	subfamily S49C unassigned peptidases (S49C)	2.6e-44	181.4	Extracellular	Signal	CytoplasmicMembrane	Extracellular	serine protease
Hydrothermarchaeota_TVG13_SZUA-236___Ga0212232_1001924_4	MER0396038	methionyl aminopeptidase (M24A)	3e-76	287	Cytoplasmic	Cytoplasmic	Cytoplasmic	Membrane/Intracellular	methionine aminopeptidase
Hydrothermarchaeota_TVG13_SZUA-236___Ga0212232_1003282_5	MER0227272	GMP synthase (C26)	8.7e-46	184.9	Cytoplasmic	Cytoplasmic	Cytoplasmic	Membrane/Intracellular	GMP synthase [glutamine-hydrolyzing]
Hydrothermarchaeota_TVG13_SZUA-236___Ga0212232_1004497_5	MER0056135	TRP3 protein (C26)	3.6e-67	256.1	Cytoplasmic	Cytoplasmic	Cytoplasmic	Membrane/Intracellular	MULTISPECIES: bifunctional anthranilate synthase component II/anthranilate phosphoribosyltransferase

## Sheet: Sheet2
Table S5b
1) All CAZy family
CAZy ID	JdFR-18	SZUA-236 (TVG13)	SZUA-158 (TVG10)	HyVt-292	Annotation
AA12	0	1	0	0	The pyrroloquinoline quinone-dependent oxidoreductase activity was demonstrated for the CC1G_09525 protein of Coprinopsis cinerea.
AA4	3	0	0	0	vanillyl-alcohol oxidase (EC 1.1.3.38)
AA6	2	0	0	1	1,4-benzoquinone reductase (EC. 1.6.5.6)
AA7	1	0	0	0	glucooligosaccharide oxidase (EC 1.1.3.-); chitooligosaccharide oxidase (EC 1.1.3.-)
CBM32	1	0	0	0	Binding to galactose and lactose has been demonstrated for the module of Micromonospora viridifaciens sialidase (PMID: 16239725). Binding to polygalacturonic acid has been shown for a Yersinia member (PMID: 17292916). Binding to LacNAc (beta-D-galactosyl-1,4-beta-D-N-acetylglucosamine) has been shown for an N-acetylglucosaminidase from Clostridium perfingens (PMID: 16990278).
CBM44	3	3	1	2	The C-terminal CBM44 module of the Clostridium thermocellum enzyme has been demonstrated to bind equally well cellulose and xyloglucan
CBM66	1	0	0	0	The CBM66 module, derived from the Bacillus subtilis exo-acting beta-fructosidase SacC, targets the terminal fructoside residue of fructans.
CBM67	0	0	1	0	Fujimoto et al. [PMID : 23486481] disclosed the L-rhamnose binding activity and 3-D structure of the CBM67 of Streptomyces avermitilis alpha-L-rhamnosidase (SaRha78A);
CBM77	0	0	1	0	Pectin binding modules of approx. 110 residues. The Ruminococcus flavefaciens CBM77 was shown to bind various pectins of low degree of esterification.
CBM9	0	1	0	0	Modules of approx. 170 residues found so far only in xylanases. The cellulose-binding function has been demonstrated in one case.
CE10	1	0	0	0	arylesterase (EC 3.1.1.-); carboxyl esterase (EC 3.1.1.3); acetylcholinesterase (EC 3.1.1.7); cholinesterase (EC 3.1.1.8); sterol esterase (EC 3.1.1.13); brefeldin A esterase (EC 3.1.1.-).
CE4	5	4	1	2	acetyl xylan esterase (EC 3.1.1.72); chitin deacetylase (EC 3.5.1.41); chitooligosaccharide deacetylase (EC 3.5.1.-); peptidoglycan GlcNAc deacetylase (EC 3.5.1.-); peptidoglycan N-acetylmuramic acid deacetylase (EC 3.5.1.-).
CE7	1	0	0	0	acetyl xylan esterase (EC 3.1.1.72); cephalosporin-C deacetylase (EC 3.1.1.41).
GH109	2	2	1	1	alpha-N-acetylgalactosaminidase (EC 3.2.1.49)
GH113	3	0	0	0	beta-mannanase (EC 3.2.1.78)
GH117	0	1	0	0	alpha-1,3-L-neoagarooligosaccharide hydrolase (EC 3.2.1.-); alpha-1,3-L-neoagarobiase / neoagarobiose hydrolase (EC 3.2.1.-)
GH130	2	0	0	0	beta-1,4-mannosylglucose phosphorylase (EC 2.4.1.281); beta-1,4-mannooligosaccharide phosphorylase (EC 2.4.1.319); beta-1,4-mannosyl-N-acetyl-glucosamine phosphorylase (EC 2.4.1.320); beta-1,2-mannobiose phosphorylase (EC 2.4.1.-); beta-1,2-oligomannan phosphorylase (EC 2.4.1.-); beta-1,2-mannosidase (EC 3.2.1.-)
GH133	1	0	0	0	amylo-alpha-1,6-glucosidase (EC 3.2.1.33);
GH15	0	0	1	1	glucoamylase (EC 3.2.1.3); glucodextranase (EC 3.2.1.70); alpha,alpha-trehalase (EC 3.2.1.28); dextran dextrinase (EC 2.4.1.2)
GH43	0	1	0	0	beta-xylosidase (EC 3.2.1.37); alpha-L-arabinofuranosidase (EC 3.2.1.55); arabinanase (EC 3.2.1.99); xylanase (EC 3.2.1.8); galactan 1,3-beta-galactosidase (EC 3.2.1.145); alpha-1,2-L-arabinofuranosidase (EC 3.2.1.-); exo-alpha-1,5-L-arabinofuranosidase (EC 3.2.1.-); [inverting] exo-alpha-1,5-L-arabinanase (EC 3.2.1.-); beta-1,3-xylosidase (EC 3.2.1.-)
GH57	1	0	1	0	alpha-amylase (EC 3.2.1.1); alpha-galactosidase (EC 3.2.1.22); amylopullulanase (EC 3.2.1.41); cyclomaltodextrinase (EC 3.2.1.54); branching enzyme (EC 2.4.1.18); 4-alpha-glucanotransferase (EC 2.4.1.25)
GH63	0	1	0	0	processing alpha-glucosidase (EC 3.2.1.106); alpha-1,3-glucosidase (EC 3.2.1.84); alpha-glucosidase (EC 3.2.1.20); mannosylglycerate alpha-mannosidase / mannosylglycerate hydrolase (EC 3.2.1.170)
GT2	11	8	8	4	cellulose synthase (EC 2.4.1.12); chitin synthase (EC 2.4.1.16); dolichyl-phosphate beta-D-mannosyltransferase (EC 2.4.1.83); dolichyl-phosphate beta-glucosyltransferase (EC 2.4.1.117); N-acetylglucosaminyltransferase (EC 2.4.1.-); N-acetylgalactosaminyltransferase (EC 2.4.1.-); hyaluronan synthase (EC 2.4.1.212); chitin oligosaccharide synthase (EC 2.4.1.-); beta-1,3-glucan synthase (EC 2.4.1.34…
GT27	0	0	0	1	polypeptide alpha-N-acetylgalactosaminyltransferase (EC 2.4.1.41)
GT28	1	0	0	0	1,2-diacylglycerol 3-beta-galactosyltransferase (EC 2.4.1.46); 1,2-diacylglycerol 3-beta-glucosyltransferase (EC 2.4.1.157); UDP-GlcNAc: Und-PP-MurAc-pentapeptide beta-N-acetylglucosaminyltransferase (EC 2.4.1.227); digalactosyldiacylglycerol synthase (EC 2.4.1.241)
GT3	1	0	0	0	glycogen synthase (EC 2.4.1.11).
GT39	1	0	0	0	Dol-P-Man: protein alpha-mannosyltransferase (EC 2.4.1.109)
GT4	23	5	6	3	sucrose synthase (EC 2.4.1.13); sucrose-phosphate synthase (EC 2.4.1.14); alpha-glucosyltransferase (EC 2.4.1.52); lipopolysaccharide N-acetylglucosaminyltransferase (EC 2.4.1.56); phosphatidylinositol alpha-mannosyltransferase (EC 2.4.1.57); GDP-Man: Man1GlcNAc2-PP-dolichol alpha-1,3-mannosyltransferase (EC 2.4.1.132); GDP-Man: Man3GlcNAc2-PP-dolichol/Man4GlcNAc2-PP-dolichol alpha-1,2-mannosyltr…
GT44	0	0	0	1	UDP-Glc: alpha-glucosyltransferase (EC 2.4.1.-); UDP-GlcNAc: alpha-N-acetylglucosaminyltransferase (EC 2.4.1.-).
GT5	0	0	1	1	UDP-Glc: glycogen glucosyltransferase (EC 2.4.1.11); ADP-Glc: starch glucosyltransferase (EC 2.4.1.21); NDP-Glc: starch glucosyltransferase (EC 2.4.1.242); UDP-Glc: alpha-1,3-glucan synthase (EC 2.4.1.183) UDP-Glc: alpha-1,4-glucan synthase (EC 2.4.1.-)
GT66	4	1	2	0	dolichyl-diphosphooligosaccharide—protein glycotransferase (EC 2.4.99.18); undecaprenyl-diphosphooligosaccharide—protein glycotransferase (EC 2.4.99.19)
GT81	0	3	0	0	NDP-Glc: glucosyl-3-phosphoglycerate synthase (EC 2.4.1.-); NDP-Man: mannosyl-3-phosphoglycerate synthase (EC 2.4.1.-);
GT83	3	4	1	0	undecaprenyl phosphate-alpha-L-Ara4N: 4-amino-4-deoxy-beta-L-arabinosyltransferase (EC 2.4.2.43); dodecaprenyl phosphate-beta-galacturonic acid: lipopolysaccharide core alpha-galacturonosyl transferase (EC 2.4.1.-)
PL22_1	0	0	0	1	oligogalacturonate lyase / oligogalacturonide lyase (EC 4.2.2.6)
PL9_1	1	0	0	0	pectate lyase (EC 4.2.2.2); exopolygalacturonate lyase (EC 4.2.2.9); thiopeptidoglycan lyase (EC 4.2.2.-).
2) Summary of functional groups
CAZy families	JdFR-18	SZUA-236 (TVG13)	SZUA-158 (TVG10)	HyVt-292	Annotation
AAs	6	1	0	1	Auxiliary Activities (AAs) : redox enzymes that act in conjunction with CAZymes
CBMs	5	4	3	2	Carbohydrate-Binding Modules (CBMs) : adhesion to carbohydrates
CEs	7	4	1	2	Carbohydrate Esterases (CEs) : hydrolysis of carbohydrate esters
GHs	9	5	3	2	Glycoside Hydrolases (GHs) : hydrolysis and/or rearrangement of glycosidic bonds
GTs	44	21	18	10	Glycosyl Transferases (GTs) : formation of glycosidic bonds
PLs	1	0	0	1	Polysaccharide Lyases (PLs) : non-hydrolytic cleavage of glycosidic bonds
3) Functional category of GH family
CAZy ID	JdFR-18	SZUA-236 (TVG13)	SZUA-158 (TVG10)	HyVt-292	Annotation	Functional category
GH109	2	2	1	1	alpha-N-acetylgalactosaminidase (EC 3.2.1.49)	Amino sugar-degrading enzymes
GH113	3	0	0	0	beta-mannanase (EC 3.2.1.78)	Endohemicellulases
GH117	0	1	0	0	alpha-1,3-L-neoagarooligosaccharide hydrolase (EC 3.2.1.-); alpha-1,3-L-neoagarobiase / neoagarobiose hydrolase (EC 3.2.1.-)	Oligosaccharide-degrading enzymes
GH130	2	0	0	0	beta-1,4-mannosylglucose phosphorylase (EC 2.4.1.281); beta-1,4-mannooligosaccharide phosphorylase (EC 2.4.1.319); beta-1,4-mannosyl-N-acetyl-glucosamine phosphorylase (EC 2.4.1.320); beta-1,2-mannobiose phosphorylase (EC 2.4.1.-); beta-1,2-oligomannan phosphorylase (EC 2.4.1.-); beta-1,2-mannosidase (EC 3.2.1.-)	Oligosaccharide-degrading enzymes
GH133	1	0	0	0	amylo-alpha-1,6-glucosidase (EC 3.2.1.33);	Oligosaccharide-degrading enzymes
GH15	0	0	1	1	glucoamylase (EC 3.2.1.3); glucodextranase (EC 3.2.1.70); alpha,alpha-trehalase (EC 3.2.1.28); dextran dextrinase (EC 2.4.1.2)	Endohemicellulases
GH43	0	1	0	0	beta-xylosidase (EC 3.2.1.37); alpha-L-arabinofuranosidase (EC 3.2.1.55); arabinanase (EC 3.2.1.99); xylanase (EC 3.2.1.8); galactan 1,3-beta-galactosidase (EC 3.2.1.145); alpha-1,2-L-arabinofuranosidase (EC 3.2.1.-); exo-alpha-1,5-L-arabinofuranosidase (EC 3.2.1.-); [inverting] exo-alpha-1,5-L-arabinanase (EC 3.2.1.-); beta-1,3-xylosidase (EC 3.2.1.-)	Oligosaccharide-degrading enzymes
GH57	1	0	1	0	alpha-amylase (EC 3.2.1.1); alpha-galactosidase (EC 3.2.1.22); amylopullulanase (EC 3.2.1.41); cyclomaltodextrinase (EC 3.2.1.54); branching enzyme (EC 2.4.1.18); 4-alpha-glucanotransferase (EC 2.4.1.25)	Amylolytic enzymes
GH63	0	1	0	0	processing alpha-glucosidase (EC 3.2.1.106); alpha-1,3-glucosidase (EC 3.2.1.84); alpha-glucosidase (EC 3.2.1.20); mannosylglycerate alpha-mannosidase / mannosylglycerate hydrolase (EC 3.2.1.170)	Oligosaccharide-degrading enzymes
4) Summary of functional category of GH family
Functional Category	JdFR-18	SZUA-236 (TVG13)	SZUA-158 (TVG10)	HyVt-292	Annotation
Amino sugar-degrading enzymes	2	2	1	1	Amino sugar-degrading
Amylolytic enzymes	1	0	1	0	Amylolytic enzymes act on starch and related oligo- and polysaccharides
Cellulases	0	0	0	0	Cellulases catalyze cellulolysis, the decomposition of cellulose and of some related polysaccharides
Debranching enzymes	0	0	0	0	Debranching enzymes facilitate the breakdown of glycogen, which serves as a store of glucose in the body, through glucosyltransferase and glucosidase activity
Endohemicellulases	3	0	1	1	Endohemicellulases cleave internal/backbone glycosidic bonds
Oligosaccharide-degrading enzymes	3	3	0	0	Oligosaccharide-degrading
5)The annotation details of GH families
GH ID	Gene ID	KO	EC	KO protein ID	KO protein name	eggNOG OG	eggNOG HMM Desc.	nr annotation	nr phylogenetic assignment	KO (4 intergrated)	GhostKOALA KO	KAAS KO	eggNOG KO (1st)	eggNOG COG transferred KO
GH133.hmm	Hydrothermarchaeota_JdFR-18___2730020554	K01196	[EC:2.4.1.25][EC:3.2.1.33]	AGL	glycogen debranching enzyme	0KRAU@eurNOG,0WJY4@methaNOG,COG3408@NOG,arCOG03287@arNOG	Glycogen debranching enzyme	glycogen debranching protein	Methanolobus profundi	K01196		K01196
GH113.hmm	Hydrothermarchaeota_JdFR-18___2730020675							glycoside hydrolase	Flavobacteriales bacterium CG_4_9_14_3_um_filter_40_17
GH113.hmm	Hydrothermarchaeota_JdFR-18___2730020866
GH109.hmm	Hydrothermarchaeota_JdFR-18___2730021499	K00010	[EC:1.1.1.18][EC:1.1.1.369]	iolG	myo-inositol 2-dehydrogenase / D-chiro-inositol 1-dehydrogenase	04S7J@bacNOG,05CK5@bactNOG,0NDWV@firmNOG,COG0673@NOG	Oxidoreductase	gfo/Idh/MocA family oxidoreductase	Clostridiales bacterium DRI-13	K00010		K00010	K00010	K20590
GH57.hmm	Hydrothermarchaeota_JdFR-18___2730021696	K07405	[EC:3.2.1.1]	E3.2.1.1A	alpha-amylase	0KRGK@eurNOG,0WK3J@methaNOG,COG1449@NOG,arCOG03278@arNOG	Alpha-amylase (EC 3.2.1.1)	glycosyl hydrolase family 57	archaeon BMS3Bbin15	K07405	K07405		K01176
GH109.hmm	Hydrothermarchaeota_JdFR-18___2730022324	K18855	[EC:1.1.1.374]	E1.1.1.374	UDP-N-acetylglucosamine 3-dehydrogenase	0KS5R@eurNOG,COG0673@NOG,arCOG01622@arNOG	Oxidoreductase domain protein	inositol 2-dehydrogenase	archaeon BMS3Bbin15	K18855	K18855		K18855
GH130.hmm	Hydrothermarchaeota_JdFR-18___2730022649	K20885	[EC:2.4.1.339][EC:2.4.1.340]	K20885	beta-1,2-mannobiose phosphorylase / 1,2-beta-oligomannan phosphorylase	057FC@bacteNOG,05CKB@bactNOG,09B4E@bctoNOG,COG2152@NOG	Domain of unknown function (DUF377)	Beta-1,4-mannooligosaccharide phosphorylase	Candidatus Heimdallarchaeota archaeon LC_3	K20885	K20885			K18785
GH130.hmm	Hydrothermarchaeota_JdFR-18___2730022650					02GVY@arcNOG,0KW2X@eurNOG,COG2152@NOG,arCOG04084@arNOG	Domain of unknown function (DUF377)	glycosidase	Archaeoglobus veneficus
GH109.hmm	Hydrothermarchaeota_TVG10_SZUA-158___Ga0212224_1001481_7	K18855	[EC:1.1.1.374]	E1.1.1.374	UDP-N-acetylglucosamine 3-dehydrogenase	0KS5R@eurNOG,COG0673@NOG,arCOG01622@arNOG	Oxidoreductase domain protein	inositol 2-dehydrogenase	archaeon BMS3Bbin15	K18855	K18855		K18855
GH15.hmm	Hydrothermarchaeota_TVG10_SZUA-158___Ga0212224_1002055_2	K01178	[EC:3.2.1.3]	SGA1	glucoamylase	0FBK7@creNOG,COG3387@NOG,arCOG03285@arNOG	glycoside hydrolase 15-related	trehalase	archaeon BMS3Bbin15	K01178			K01178
GH57.hmm	Hydrothermarchaeota_TVG10_SZUA-158___Ga0212224_1003583_3	K07405	[EC:3.2.1.1]	E3.2.1.1A	alpha-amylase	0KRGK@eurNOG,0WK3J@methaNOG,COG1449@NOG,arCOG03278@arNOG	Alpha-amylase (EC 3.2.1.1)	glycosyl hydrolase family 57	archaeon BMS3Bbin15	K07405	K07405		K01176
GH109.hmm	Hydrothermarchaeota_TVG13_SZUA-236___Ga0212232_1000265_9	K18855	[EC:1.1.1.374]	E1.1.1.374	UDP-N-acetylglucosamine 3-dehydrogenase	0KS5R@eurNOG,COG0673@NOG,arCOG01622@arNOG	Oxidoreductase domain protein	4-carboxy-2-hydroxymuconate-6-semialdehyde dehydrogenase	archaeon BMS3Bbin16	K18855	K18855	K22230	K18855
GH63.hmm	Hydrothermarchaeota_TVG13_SZUA-236___Ga0212232_1001342_2	K03931		ygjK	putative isomerase	05DWC@bactNOG,0XQCX@NOG	glycoside hydrolase family protein	glycoside hydrolase	Candidatus Scalindua brodae	K03931		K03931
GH109.hmm	Hydrothermarchaeota_TVG13_SZUA-236___Ga0212232_1001801_8	K18855	[EC:1.1.1.374]	E1.1.1.374	UDP-N-acetylglucosamine 3-dehydrogenase	0KS5R@eurNOG,COG0673@NOG,arCOG01622@arNOG	Oxidoreductase domain protein	oxidoreductase	Candidatus Altiarchaeales archaeon ex4484_2	K18855	K18855		K18855
GH117.hmm	Hydrothermarchaeota_TVG13_SZUA-236___Ga0212232_1003854_2							exo-alpha-sialidase	Candidatus Methanoperedens sp. BLZ2
GH109.hmm	HyVt-292___HyVt-292_k295_205423_2	K18855	[EC:1.1.1.374]	E1.1.1.374	UDP-N-acetylglucosamine 3-dehydrogenase	0KS5R@eurNOG,COG0673@NOG,arCOG01622@arNOG	Oxidoreductase domain protein	inositol 2-dehydrogenase	archaeon BMS3Bbin15	K18855	K18855	K03810	K18855
GH15.hmm	HyVt-292___HyVt-292_k295_496212_3	K01178	[EC:3.2.1.3]	SGA1	glucoamylase	0FBK7@creNOG,COG3387@NOG,arCOG03285@arNOG	glycoside hydrolase 15-related	trehalase	archaeon BMS3Bbin15	K01178			K01178
