# Supplementary material for: Genome- and Community-Level Interaction Insights into Carbon Utilization and Element Cycling Functions of Hydrothermarchaeota in Hydrothermal Sediment
Source: mSystems. 2020 Jan 7;5(1):e00795-19. doi: 10.1128/mSystems.00795-19 (PMC6946796; doi:10.1128/mSystems.00795-19)
Supplement: TABLE S7 [file mSystems.00795-19-st007.xlsx]

## Sheet: Gene_gain_lost_result
Table S7 | LGT analysis of Hydrothermarchaeota. (a) The summary information of OG gain and loss events. The NOG assignment to each OG is according to the majority annotation results of all genes within this OG. The gain and loss events are assigned to the evolutionary transitions of node to node or node to tip. (b) The key OG gain event for Hydrothermarchaeota MAGs. The protein annotations are de…
Table S7a
OG gain and loss events of 99 -> 97 (Gain: 225).
Ortholog Group	Number of genes	NOG	NOG annotation	COG category	COG category detail	COG category group	Gain/Loss
OG0000014	151	COG0455	site-determining protein	D	Cell cycle control, cell division, chromosome partitioning	Cellular processes and signaling	Gain
OG0000025	137	COG2036	Core component of nucleosome. Nucleosomes wrap and compact DNA into chromatin, limiting DNA accessibility to the cellular machineries which require DNA as a template. Histones thereby play a central role in transcription regulation, DNA repair, DNA replication and chromosomal stability. DNA accessibility is regulated via a complex set of post-translational modifications of histones, also called h…	B	Chromatin structure and dynamics	Information storage and processing	Gain
OG0000026	132	COG0640	Transcriptional regulator, arsr family	K	Transcription	Information storage and processing	Gain
OG0000032	114	COG3259	nickel-dependent hydrogenase large subunit	C	Energy production and conversion	Metabolism	Gain
OG0000037	109	COG1011	Hydrolase	S	Function unknown	Poorly characterized	Gain
OG0000065	88	COG0677	Dehydrogenase	M	Cell wall/membrane/envelope biogenesis	Cellular processes and signaling	Gain
OG0000067	86	COG0402	deaminase	F	Nucleotide transport and metabolism	Metabolism	Gain
OG0000069	85	COG0577	ABC transporter (permease)	V	Defense mechanisms	Cellular processes and signaling	Gain
OG0000073	84	COG0573	phosphate abc transporter	P	Inorganic ion transport and metabolism	Metabolism	Gain
OG0000077	83	COG0206	Essential cell division protein that forms a contractile ring structure (Z ring) at the future cell division site. The regulation of the ring assembly controls the timing and the location of cell division. One of the functions of the FtsZ ring is to recruit other cell division proteins to the septum to produce a new cell wall between the dividing cells. Binds GTP and shows GTPase activity (By sim…	D	Cell cycle control, cell division, chromosome partitioning	Cellular processes and signaling	Gain
OG0000080	82	COG1136	(ABC) transporter	V	Defense mechanisms	Cellular processes and signaling	Gain
OG0000081	82	COG1863	monovalent cation H antiporter subunit E	P	Inorganic ion transport and metabolism	Metabolism	Gain
OG0000085	81	COG1006	Monovalent cation H antiporter subunit C	P	Inorganic ion transport and metabolism	Metabolism	Gain
OG0000093	79	COG2247	Cell wall binding repeat 2-containing protein	M	Cell wall/membrane/envelope biogenesis	Cellular processes and signaling	Gain
OG0000094	79	COG2244	Polysaccharide biosynthesis protein	M	Cell wall/membrane/envelope biogenesis	Cellular processes and signaling	Gain
OG0000101	77	COG0347	Nitrogen regulatory protein pii	E	Amino acid transport and metabolism	Metabolism	Gain
OG0000105	76	COG1433	Dinitrogenase iron-molybdenum cofactor biosynthesis protein	S	Function unknown	Poorly characterized	Gain
OG0000107	75	ENOG410ZN2K	formylmethanofuran dehydrogenase subunit F	C	Energy production and conversion	Metabolism	Gain
OG0000113	74	COG2064	type ii secretion system	U	Intracellular trafficking, secretion, and vesicular transport	Cellular processes and signaling	Gain
OG0000117	73	COG1759	Catalyzes the ATP- and formate-dependent formylation of 5-aminoimidazole-4-carboxamide-1-beta-d-ribofuranosyl 5'- monophosphate (AICAR) to 5-formaminoimidazole-4-carboxamide-1- beta-d-ribofuranosyl 5'-monophosphate (FAICAR) in the absence of folates (By similarity)	F	Nucleotide transport and metabolism	Metabolism	Gain
OG0000120	72	COG0608	Single-stranded-DNA-specific exonuclease (RecJ)	L	Replication, recombination and repair	Information storage and processing	Gain
OG0000126	71	COG0628	Membrane	S	Function unknown	Poorly characterized	Gain
OG0000131	70	COG1941	NADH ubiquinone oxidoreductase, 20 kda subunit	C	Energy production and conversion	Metabolism	Gain
OG0000132	70	COG0543	cytochrome-b5 reductase activity, acting on NAD(P)H	C	Energy production and conversion	Metabolism	Gain
OG0000133	70	COG1146	metal cluster binding	C	Energy production and conversion	Metabolism	Gain
OG0000156	65	COG1720	family UPF0066	S	Function unknown	Poorly characterized	Gain
OG0000158	65	COG0569	Potassium uptake protein	P	Inorganic ion transport and metabolism	Metabolism	Gain
OG0000169	63	COG1350	The beta subunit is responsible for the synthesis of L- tryptophan from indole and L-serine (By similarity)	E	Amino acid transport and metabolism	Metabolism	Gain
OG0000170	63	COG0168	Low-affinity potassium transport system. Interacts with Trk system potassium uptake protein TrkA (By similarity)	P	Inorganic ion transport and metabolism	Metabolism	Gain
OG0000177	62	COG1822	Protein of unknown function DUF70	S	Function unknown	Poorly characterized	Gain
OG0000190	60	COG1149	cobyrinic Acid a,c-diamide synthase	D	Cell cycle control, cell division, chromosome partitioning	Cellular processes and signaling	Gain
OG0000191	60	COG1563	H antiporter subunit B	S	Function unknown	Poorly characterized	Gain
OG0000200	59	COG1363	Peptidase m42 family protein	E	Amino acid transport and metabolism	Metabolism	Gain
OG0000201	59	COG1916	traB family	S	Function unknown	Poorly characterized	Gain
OG0000202	59	COG0175	Reduction of activated sulfate into sulfite (By similarity)	P	Inorganic ion transport and metabolism	Metabolism	Gain
OG0000211	58	COG0370	Ferrous iron transport protein b	P	Inorganic ion transport and metabolism	Metabolism	Gain
OG0000219	57	COG0720	6-pyruvoyltetrahydropterin synthase activity	H	Coenzyme transport and metabolism	Metabolism	Gain
OG0000221	57	COG1067	atp-dependent protease	O	Post-translational modification, protein turnover, and chaperones	Cellular processes and signaling	Gain
OG0000227	56	COG1117	Part of the ABC transporter complex PstSACB involved in phosphate import. Responsible for energy coupling to the transport system (By similarity)	P	Inorganic ion transport and metabolism	Metabolism	Gain
OG0000228	56	COG1763	Molybdopterin-guanine dinucleotide biosynthesis protein	H	Coenzyme transport and metabolism	Metabolism	Gain
OG0000229	56	COG1432	conserved protein	S	Function unknown	Poorly characterized	Gain
OG0000231	56	COG0152	SAICAR synthetase	F	Nucleotide transport and metabolism	Metabolism	Gain
OG0000244	55	COG0226	phosphate abc transporter	P	Inorganic ion transport and metabolism	Metabolism	Gain
OG0000252	54	COG2033	Superoxide reductase	C	Energy production and conversion	Metabolism	Gain
OG0000260	53	COG0460	homoserine dehydrogenase	E	Amino acid transport and metabolism	Metabolism	Gain
OG0000261	53	COG3390	nucleic acid binding OB-fold tRNA helicase-type	S	Function unknown	Poorly characterized	Gain
OG0000265	53	COG0381	UDP-N-acetylglucosamine 2-epimerase	M	Cell wall/membrane/envelope biogenesis	Cellular processes and signaling	Gain
OG0000266	53	COG0340	Biotin- acetyl-CoA-carboxylase ligase	H	Coenzyme transport and metabolism	Metabolism	Gain
OG0000287	52	COG2047	PAC2 family	S	Function unknown	Poorly characterized	Gain
OG0000288	52	COG1379	Uvrd rep helicase	S	Function unknown	Poorly characterized	Gain
OG0000289	52	COG0409	hydrogenase expression formation protein HypD	O	Post-translational modification, protein turnover, and chaperones	Cellular processes and signaling	Gain
OG0000290	52	COG0375	Probably plays a role in a hydrogenase nickel cofactor insertion step (By similarity)	O	Post-translational modification, protein turnover, and chaperones	Cellular processes and signaling	Gain
OG0000291	52	COG0733	Transporter	P	Inorganic ion transport and metabolism	Metabolism	Gain
OG0000292	52	ENOG410YG7N	s-layer protein	S	Function unknown	Poorly characterized	Gain
OG0000317	51	COG1933	Possesses two activities a DNA synthesis (polymerase) and an exonucleolytic activity that degrades single stranded DNA in the 3'- to 5'-direction. Has a template-primer preference which is characteristic of a replicative DNA polymerase (By similarity)	L	Replication, recombination and repair	Information storage and processing	Gain
OG0000395	50	COG1311	DNA-directed DNA polymerase activity	L	Replication, recombination and repair	Information storage and processing	Gain
OG0000396	50	COG0298	chaperone-mediated protein complex assembly	O	Post-translational modification, protein turnover, and chaperones	Cellular processes and signaling	Gain
OG0000397	50	COG0068	protein carbamoylation	O	Post-translational modification, protein turnover, and chaperones	Cellular processes and signaling	Gain
OG0000398	50	COG0046	phosphoribosylformylglycinamidine synthase	F	Nucleotide transport and metabolism	Metabolism	Gain
OG0000461	49	COG1945	Pyruvoyl-dependent arginine decarboxylase	E	Amino acid transport and metabolism	Metabolism	Gain
OG0000463	49	COG0104	Plays an important role in the de novo pathway of purine nucleotide biosynthesis	F	Nucleotide transport and metabolism	Metabolism	Gain
OG0000464	49	COG1527	ATP synthase, subunit	C	Energy production and conversion	Metabolism	Gain
OG0000465	49	COG1430	exported protein	S	Function unknown	Poorly characterized	Gain
OG0000466	49	COG0040	Catalyzes the condensation of ATP and 5-phosphoribose 1- diphosphate to form N'-(5'-phosphoribosyl)-ATP (PR-ATP). Has a crucial role in the pathway because the rate of histidine biosynthesis seems to be controlled primarily by regulation of HisG enzymatic activity (By similarity)	E	Amino acid transport and metabolism	Metabolism	Gain
OG0000500	48	COG1617	KEOPS complex Cgi121-like subunit	S	Function unknown	Poorly characterized	Gain
OG0000502	48	COG1422	Integral membrane protein DUF106	S	Function unknown	Poorly characterized	Gain
OG0000503	48	COG1243	Histone acetyltransferase	B	Chromatin structure and dynamics	Information storage and processing	Gain
OG0000504	48	COG1235	domain protein	S	Function unknown	Poorly characterized	Gain
OG0000505	48	COG1817	Protein of unknown function (DUF354)	S	Function unknown	Poorly characterized	Gain
OG0000506	48	COG1603	Part of ribonuclease P, a protein complex that generates mature tRNA molecules by cleaving their 5'-ends (By similarity)	J	Translation, ribosomal structure and biogenesis	Information storage and processing	Gain
OG0000507	48	COG1244	radical SAM domain protein	S	Function unknown	Poorly characterized	Gain
OG0000508	48	COG0034	glutamine phosphoribosylpyrophosphate amidotransferase	F	Nucleotide transport and metabolism	Metabolism	Gain
OG0000509	48	COG0047	phosphoribosylformylglycinamidine synthase	F	Nucleotide transport and metabolism	Metabolism	Gain
OG0000532	47	COG0527	Aspartokinase	E	Amino acid transport and metabolism	Metabolism	Gain
OG0000533	47	COG0704	Plays a role in the regulation of phosphate uptake	P	Inorganic ion transport and metabolism	Metabolism	Gain
OG0000534	47	COG4023	but it may be involved in stabilization of the trimeric complex (By similarity)	U	Intracellular trafficking, secretion, and vesicular transport	Cellular processes and signaling	Gain
OG0000535	47	COG1384	lysyl-tRNA synthetase	J	Translation, ribosomal structure and biogenesis	Information storage and processing	Gain
OG0000536	47	COG0342	Part of the Sec protein translocase complex. Interacts with the SecYEG preprotein conducting channel. SecDF uses the proton motive force (PMF) to complete protein translocation after the ATP-dependent function of SecA (By similarity)	U	Intracellular trafficking, secretion, and vesicular transport	Cellular processes and signaling	Gain
OG0000537	47	COG0341	Part of the Sec protein translocase complex. Interacts with the SecYEG preprotein conducting channel. SecDF uses the proton motive force (PMF) to complete protein translocation after the ATP-dependent function of SecA (By similarity)	U	Intracellular trafficking, secretion, and vesicular transport	Cellular processes and signaling	Gain
OG0000538	47	COG1019	Reversibly transfers an adenylyl group from ATP to 4'- phosphopantetheine, yielding dephospho-CoA (dPCoA) and pyrophosphate (By similarity)	H	Coenzyme transport and metabolism	Metabolism	Gain
OG0000539	47	COG0011	Domain of unknown function DUF77	S	Function unknown	Poorly characterized	Gain
OG0000540	47	COG0693	PfpI family	S	Function unknown	Poorly characterized	Gain
OG0000542	47	COG0422	thiamine diphosphate biosynthetic process	H	Coenzyme transport and metabolism	Metabolism	Gain
OG0000544	47	COG1202	Dead deah box helicase domain protein	L	Replication, recombination and repair	Information storage and processing	Gain
OG0000545	47	COG0150	phosphoribosylaminoimidazole synthetase	F	Nucleotide transport and metabolism	Metabolism	Gain
OG0000546	47	COG0041	Catalyzes the conversion of N5-carboxyaminoimidazole ribonucleotide (N5-CAIR) to 4-carboxy-5-aminoimidazole ribonucleotide (CAIR) (By similarity)	F	Nucleotide transport and metabolism	Metabolism	Gain
OG0000547	47	COG1828	phosphoribosylformylglycinamidine synthase	F	Nucleotide transport and metabolism	Metabolism	Gain
OG0000559	46	COG2892	KEOPS complex Pcc1-like subunit	S	Function unknown	Poorly characterized	Gain
OG0000560	46	COG2093	DNA-directed RNA polymerase, subunit e'	K	Transcription	Information storage and processing	Gain
OG0000561	46	COG0015	adenylosuccinate lyase	F	Nucleotide transport and metabolism	Metabolism	Gain
OG0000562	46	COG0517	Catalyzes the conversion of inosine 5'-phosphate (IMP) to xanthosine 5'-phosphate (XMP), the first committed and rate- limiting step in the de novo synthesis of guanine nucleotides, and therefore plays an important role in the regulation of cell growth (By similarity)	S	Function unknown	Poorly characterized	Gain
OG0000565	46	COG0603	Catalyzes the ATP-dependent conversion of 7-carboxy-7- deazaguanine (CDG) to 7-cyano-7-deazaguanine (preQ(0)) (By similarity)	S	Function unknown	Poorly characterized	Gain
OG0000572	45	COG1873	sporulation protein, YlmC YmxH family	S	Function unknown	Poorly characterized	Gain
OG0000573	45	COG0128	5-enolpyruvylshikimate-3-phosphate synthase	E	Amino acid transport and metabolism	Metabolism	Gain
OG0000574	45	COG1852	Protein of unknown function DUF116	S	Function unknown	Poorly characterized	Gain
OG0000575	45	COG3277	h aca RNA-protein complex component gar1	J	Translation, ribosomal structure and biogenesis	Information storage and processing	Gain
OG0000576	45	COG0602	Catalyzes the conversion of 6-carboxy-5,6,7,8- tetrahydropterin (CPH4) to 7-carboxy-7-deazaguanine (CDG) (By similarity)	O	Post-translational modification, protein turnover, and chaperones	Cellular processes and signaling	Gain
OG0000577	45	COG1328	Anaerobic ribonucleoside-triphosphate reductase	F	Nucleotide transport and metabolism	Metabolism	Gain
OG0000581	45	COG0680	Hydrogenase maturation protease	C	Energy production and conversion	Metabolism	Gain
OG0000583	45	COG0101	Formation of pseudouridine at positions 38, 39 and 40 in the anticodon stem and loop of transfer RNAs (By similarity)	J	Translation, ribosomal structure and biogenesis	Information storage and processing	Gain
OG0000584	45	COG0530	exchanger	P	Inorganic ion transport and metabolism	Metabolism	Gain
OG0000585	45	COG1710	NA	S	Function unknown	Poorly characterized	Gain
OG0000586	45	COG1549	PUA domain containing protein	J	Translation, ribosomal structure and biogenesis	Information storage and processing	Gain
OG0000587	45	COG1033	RND superfamily	S	Function unknown	Poorly characterized	Gain
OG0000597	44	COG0778	nitroreductase	C	Energy production and conversion	Metabolism	Gain
OG0000598	44	COG0379	Catalyzes the condensation of iminoaspartate with dihydroxyacetone phosphate to form quinolinate (By similarity)	H	Coenzyme transport and metabolism	Metabolism	Gain
OG0000600	44	COG1860	UPF0179 protein	S	Function unknown	Poorly characterized	Gain
OG0000601	44	COG1872	UPF0235 protein	S	Function unknown	Poorly characterized	Gain
OG0000602	44	COG1844	Protein of unknown function (DUF356)	S	Function unknown	Poorly characterized	Gain
OG0000614	43	COG0082	5-enolpyruvylshikimate-3-phosphate phospholyase	E	Amino acid transport and metabolism	Metabolism	Gain
OG0000615	43	COG0169	shikimate dehydrogenase	E	Amino acid transport and metabolism	Metabolism	Gain
OG0000616	43	COG0131	imidazoleglycerolphosphate dehydratase	E	Amino acid transport and metabolism	Metabolism	Gain
OG0000617	43	COG1036	flavoprotein	C	Energy production and conversion	Metabolism	Gain
OG0000618	43	COG1836	Integral membrane protein DUF92	S	Function unknown	Poorly characterized	Gain
OG0000619	43	COG2174	(ribosomal) protein	J	Translation, ribosomal structure and biogenesis	Information storage and processing	Gain
OG0000620	43	COG2117	Subunit of tRNA(5-methylaminomethyl-2-thiouridylate) methyltransferase	J	Translation, ribosomal structure and biogenesis	Information storage and processing	Gain
OG0000622	43	COG0327	dinuclear metal center protein, YbgI	S	Function unknown	Poorly characterized	Gain
OG0000634	42	COG0663	Transferase	S	Function unknown	Poorly characterized	Gain
OG0000635	42	COG0213	The enzymes which catalyze the reversible phosphorolysis of pyrimidine nucleosides are involved in the degradation of these compounds and in their utilization as carbon and energy sources, or in the rescue of pyrimidine bases for nucleotide synthesis (By similarity)	F	Nucleotide transport and metabolism	Metabolism	Gain
OG0000636	42	COG0136	Catalyzes the NADPH-dependent formation of L-aspartate- semialdehyde (L-ASA) by the reductive dephosphorylation of L- aspartyl-4-phosphate (By similarity)	E	Amino acid transport and metabolism	Metabolism	Gain
OG0000637	42	COG2167	Ribosomal protein	J	Translation, ribosomal structure and biogenesis	Information storage and processing	Gain
OG0000638	42	COG2454	Conserved protein	S	Function unknown	Poorly characterized	Gain
OG0000640	42	COG0157	nicotinate-nucleotide diphosphorylase (carboxylating) activity	H	Coenzyme transport and metabolism	Metabolism	Gain
OG0000641	42	COG1326	Zn-finger protein-like protein	S	Function unknown	Poorly characterized	Gain
OG0000642	42	COG3269	deoxyribonuclease rho motif-related tram	S	Function unknown	Poorly characterized	Gain
OG0000643	42	COG0518	Catalyzes the synthesis of GMP from XMP (By similarity)	F	Nucleotide transport and metabolism	Metabolism	Gain
OG0000644	42	COG1107	phosphoesterase RecJ domain protein	L	Replication, recombination and repair	Information storage and processing	Gain
OG0000664	41	COG0595	Metallo-Beta-Lactamase	S	Function unknown	Poorly characterized	Gain
OG0000665	41	COG0477	major facilitator Superfamily	G	Carbohydrate transport and metabolism	Metabolism	Gain
OG0000668	41	COG0616	Signal peptide peptidase, SppA	O	Post-translational modification, protein turnover, and chaperones	Cellular processes and signaling	Gain
OG0000669	41	COG0107	IGPS catalyzes the conversion of PRFAR and glutamine to IGP, AICAR and glutamate. The HisF subunit catalyzes the cyclization activity that produces IGP and AICAR from PRFAR using the ammonia provided by the HisH subunit (By similarity)	E	Amino acid transport and metabolism	Metabolism	Gain
OG0000670	41	COG0118	IGPS catalyzes the conversion of PRFAR and glutamine to IGP, AICAR and glutamate. The hisH subunit provides the glutamine amidotransferase activity that produces the ammonia necessary to hisF for the synthesis of IGP and AICAR (By similarity)	E	Amino acid transport and metabolism	Metabolism	Gain
OG0000671	41	COG0141	Catalyzes the sequential NAD-dependent oxidations of L- histidinol to L-histidinaldehyde and then to L-histidine (By similarity)	E	Amino acid transport and metabolism	Metabolism	Gain
OG0000672	41	COG0106	phosphoribosylformimino-5-aminoimidazole carboxamide ribotide isomerase	E	Amino acid transport and metabolism	Metabolism	Gain
OG0000673	41	COG0468	Can catalyze the hydrolysis of ATP in the presence of single-stranded DNA, the ATP-dependent uptake of single-stranded DNA by duplex DNA, and the ATP-dependent hybridization of homologous single-stranded DNAs. It interacts with LexA causing its activation and leading to its autocatalytic cleavage (By similarity)	L	Replication, recombination and repair	Information storage and processing	Gain
OG0000674	41	COG0151	Phosphoribosylglycinamide synthetase	F	Nucleotide transport and metabolism	Metabolism	Gain
OG0000675	41	COG1365	Queuosine synthesis-like protein	S	Function unknown	Poorly characterized	Gain
OG0000688	40	COG1784	integral membrane protein	S	Function unknown	Poorly characterized	Gain
OG0000690	40	COG0214	Involved in the production of pyridoxal phosphate, probably by incorporating ammonia into the pyridine ring (By similarity)	H	Coenzyme transport and metabolism	Metabolism	Gain
OG0000691	40	COG1180	activating enzyme	O	Post-translational modification, protein turnover, and chaperones	Cellular processes and signaling	Gain
OG0000692	40	COG1658	ribonuclease M5 activity	L	Replication, recombination and repair	Information storage and processing	Gain
OG0000693	40	COG1849	Cytidyltransferase-related domain protein	S	Function unknown	Poorly characterized	Gain
OG0000694	40	COG0139	Phosphoribosyl-amp cyclohydrolase	E	Amino acid transport and metabolism	Metabolism	Gain
OG0000703	39	COG0618	phosphoesterase RecJ domain protein	S	Function unknown	Poorly characterized	Gain
OG0000704	39	COG2219	DNA primase is the polymerase that synthesizes small RNA primers for the Okazaki fragments on both template strands at replication forks during chromosomal DNA synthesis (By similarity)	L	Replication, recombination and repair	Information storage and processing	Gain
OG0000705	39	COG1833	DNA-(Apurinic or apyrimidinic site) lyase (EC 4.2.99.18)	S	Function unknown	Poorly characterized	Gain
OG0000707	39	COG1578	Protein of unknown function DUF89	S	Function unknown	Poorly characterized	Gain
OG0000709	39	COG2104	Thiamine biosynthesis protein thiS	H	Coenzyme transport and metabolism	Metabolism	Gain
OG0000712	39	COG1196	Required for chromosome condensation and partitioning (By similarity)	D	Cell cycle control, cell division, chromosome partitioning	Cellular processes and signaling	Gain
OG0000714	39	COG0310	Part of the energy-coupling factor (ECF) transporter complex CbiMNOQ involved in cobalt import (By similarity)	P	Inorganic ion transport and metabolism	Metabolism	Gain
OG0000721	39	COG1918	ferrous iron transport protein	P	Inorganic ion transport and metabolism	Metabolism	Gain
OG0000723	39	COG1888	Uncharacterized ArCR, COG1888	S	Function unknown	Poorly characterized	Gain
OG0000724	39	COG2191	Formylmethanofuran dehydrogenase subunit E	C	Energy production and conversion	Metabolism	Gain
OG0000727	39	COG2029	Domain of unknown function (DUF366)	S	Function unknown	Poorly characterized	Gain
OG0000729	39	COG0511	Acetyl-CoA carboxylase, biotin carboxyl carrier protein	I	Lipid transport and metabolism	Metabolism	Gain
OG0000742	38	COG2509	fad dependent oxidoreductase	S	Function unknown	Poorly characterized	Gain
OG0000744	38	COG1624	TIGR00159 family	S	Function unknown	Poorly characterized	Gain
OG0000746	38	COG1873	sporulation protein, YlmC YmxH family	S	Function unknown	Poorly characterized	Gain
OG0000766	37	COG0311	Involved in the hydrolysis of glutamine to glutamate and ammonia. Channels an ammonia molecule to PdxS (By similarity)	H	Coenzyme transport and metabolism	Metabolism	Gain
OG0000767	37	COG1531	UPF0248 protein	S	Function unknown	Poorly characterized	Gain
OG0000768	37	COG1824	MgtE integral membrane region	P	Inorganic ion transport and metabolism	Metabolism	Gain
OG0000770	37	COG0710	Type I DHQase	E	Amino acid transport and metabolism	Metabolism	Gain
OG0000776	37	COG0622	Phosphodiesterase, mj0936 family	S	Function unknown	Poorly characterized	Gain
OG0000777	37	COG2456	Uncharacterized conserved protein (DUF2304)	S	Function unknown	Poorly characterized	Gain
OG0000779	37	COG1968	Catalyzes the dephosphorylation of undecaprenyl diphosphate (UPP). Confers resistance to bacitracin (By similarity)	V	Defense mechanisms	Cellular processes and signaling	Gain
OG0000792	36	COG1342	UPF0251 protein	S	Function unknown	Poorly characterized	Gain
OG0000793	36	COG1199	helicase	L	Replication, recombination and repair	Information storage and processing	Gain
OG0000795	36	COG1492	catalyzes amidations at positions B, D, E, and G on adenosylcobyrinic A,C-diamide. NH(2) groups are provided by glutamine, and one molecule of ATP is hydrogenolyzed for each amidation (By similarity)	H	Coenzyme transport and metabolism	Metabolism	Gain
OG0000797	36	COG0003	ATPase required for the post-translational delivery of tail-anchored (TA) proteins to the endoplasmic reticulum. Recognizes and selectively binds the transmembrane domain of TA proteins in the cytosol. This complex then targets to the endoplasmic reticulum by membrane-bound receptors, where the tail- anchored protein is released for insertion. This process is regulated by ATP binding and hydrolys…	P	Inorganic ion transport and metabolism	Metabolism	Gain
OG0000798	36	COG1534	Rna-binding protein	J	Translation, ribosomal structure and biogenesis	Information storage and processing	Gain
OG0000800	36	COG0513	purine NTP-dependent helicase activity	L	Replication, recombination and repair	Information storage and processing	Gain
OG0000802	36	COG1343	CRISPR (clustered regularly interspaced short palindromic repeat), is an adaptive immune system that provides protection against mobile genetic elements (viruses, transposable elements and conjugative plasmids). CRISPR clusters contain sequences complementary to antecedent mobile elements and target invading nucleic acids. CRISPR clusters are transcribed and processed into CRISPR RNA (crRNA). Fun…	L	Replication, recombination and repair	Information storage and processing	Gain
OG0000816	35	COG1356	Transcriptional regulator	K	Transcription	Information storage and processing	Gain
OG0000818	35	COG1354	Participates in chromosomal partition during cell division. May act via the formation of a condensin-like complex containing Smc and ScpB that pull DNA away from mid-cell into both cell halves (By similarity)	S	Function unknown	Poorly characterized	Gain
OG0000825	35	COG1193	muts2 protein	L	Replication, recombination and repair	Information storage and processing	Gain
OG0000826	35	COG2074	2-Phosphoglycerate kinase	G	Carbohydrate transport and metabolism	Metabolism	Gain
OG0000846	34	COG1423	ATP dependent DNA ligase	L	Replication, recombination and repair	Information storage and processing	Gain
OG0000854	34	COG1255	UPF0146 protein	S	Function unknown	Poorly characterized	Gain
OG0000857	34	COG1468	crispr-associated protein cas4	L	Replication, recombination and repair	Information storage and processing	Gain
OG0000858	34	COG0037	Ligates lysine onto the cytidine present at position 34 of the AUA codon-specific tRNA(Ile) that contains the anticodon CAU, in an ATP-dependent manner. Cytidine is converted to lysidine, thus changing the amino acid specificity of the tRNA from methionine to isoleucine (By similarity)	D	Cell cycle control, cell division, chromosome partitioning	Cellular processes and signaling	Gain
OG0000859	34	COG1772	Protein of unknown function (DUF531)	S	Function unknown	Poorly characterized	Gain
OG0000872	33	COG1850	RuBisCO catalyzes two reactions the carboxylation of D- ribulose 1,5-bisphosphate, the primary event in carbon dioxide fixation, as well as the oxidative fragmentation of the pentose substrate	G	Carbohydrate transport and metabolism	Metabolism	Gain
OG0000879	33	COG1901	Specifically catalyzes the N1-methylation of pseudouridine at position 54 (Psi54) in tRNAs (By similarity)	S	Function unknown	Poorly characterized	Gain
OG0000882	33	COG1458	UPF0278 protein	S	Function unknown	Poorly characterized	Gain
OG0000892	32	COG1568	Protein of unknown function DUF43	S	Function unknown	Poorly characterized	Gain
OG0000900	32	COG1233	phytoene	Q	Secondary metabolites biosynthesis, transport, and catabolism	Metabolism	Gain
OG0000903	32	COG0517	Catalyzes the conversion of inosine 5'-phosphate (IMP) to xanthosine 5'-phosphate (XMP), the first committed and rate- limiting step in the de novo synthesis of guanine nucleotides, and therefore plays an important role in the regulation of cell growth (By similarity)	S	Function unknown	Poorly characterized	Gain
OG0000918	31	COG1685	shikimate kinase	E	Amino acid transport and metabolism	Metabolism	Gain
OG0000936	31	COG1092	23S rRNA (guanine(2445)-N(2))-methyltransferase activity	S	Function unknown	Poorly characterized	Gain
OG0000950	30	COG3363	Catalyzes the cyclization of 5-formylamidoimidazole-4- carboxamide ribonucleotide to IMP (By similarity)	F	Nucleotide transport and metabolism	Metabolism	Gain
OG0000964	30	COG2192	K00612 carbamoyltransferase EC 2.1.3	O	Post-translational modification, protein turnover, and chaperones	Cellular processes and signaling	Gain
OG0000965	30	COG1885	UPF0212 protein	S	Function unknown	Poorly characterized	Gain
OG0000966	30	ENOG410Z4DI	NA	S	Function unknown	Poorly characterized	Gain
OG0000967	30	COG2813	Specifically methylates the guanine in position 1207 of 16S rRNA in the 30S particle (By similarity)	J	Translation, ribosomal structure and biogenesis	Information storage and processing	Gain
OG0000979	29	COG1313	radical SAM domain protein	S	Function unknown	Poorly characterized	Gain
OG0000989	29	COG1151	Catalyzes the reduction of hydroxylamine to form NH(3) and H(2)O (By similarity)	C	Energy production and conversion	Metabolism	Gain
OG0000992	29	COG0616	Signal peptide peptidase, SppA	O	Post-translational modification, protein turnover, and chaperones	Cellular processes and signaling	Gain
OG0001004	28	COG1989	Cleaves type-4 fimbrial leader sequence and methylates the N-terminal (generally Phe) residue (By similarity)	N	Cell motility	Cellular processes and signaling	Gain
OG0001007	28	COG0218	Necessary for normal cell division and for the maintenance of normal septation (By similarity)	S	Function unknown	Poorly characterized	Gain
OG0001022	28	COG1510	Transcriptional regulator	K	Transcription	Information storage and processing	Gain
OG0001025	28	COG1993	Uncharacterized ACR, COG1993	S	Function unknown	Poorly characterized	Gain
OG0001026	28	ENOG410Y478	Protein of unknown function (DUF2666)	S	Function unknown	Poorly characterized	Gain
OG0001037	27	COG2150	amino acid-binding ACT domain protein	E	Amino acid transport and metabolism	Metabolism	Gain
OG0001038	27	COG2450	Protein of unknown function (DUF552)	S	Function unknown	Poorly characterized	Gain
OG0001058	27	COG0239	inorganic anion transmembrane transporter activity	D	Cell cycle control, cell division, chromosome partitioning	Cellular processes and signaling	Gain
OG0001060	27	COG0027	Catalyzes two reactions the first one is the production of beta-formyl glycinamide ribonucleotide (GAR) from formate, ATP and beta GAR	F	Nucleotide transport and metabolism	Metabolism	Gain
OG0001072	26	COG0310	Part of the energy-coupling factor (ECF) transporter complex CbiMNOQ involved in cobalt import (By similarity)	P	Inorganic ion transport and metabolism	Metabolism	Gain
OG0001074	26	COG1996	DNA-dependent RNA polymerase catalyzes the transcription of DNA into RNA using the four ribonucleoside triphosphates as substrates	K	Transcription	Information storage and processing	Gain
OG0001082	26	COG0116	Specifically methylates the guanine in position 2445 (m2G2445) and the guanine in position 2069 (m7G2069) of 23S rRNA (By similarity)	L	Replication, recombination and repair	Information storage and processing	Gain
OG0001090	26	COG1865	adenosylcobinamide hydrolase activity	S	Function unknown	Poorly characterized	Gain
OG0001119	25	COG1100	GTP-binding Protein	S	Function unknown	Poorly characterized	Gain
OG0001137	25	COG0517	Catalyzes the conversion of inosine 5'-phosphate (IMP) to xanthosine 5'-phosphate (XMP), the first committed and rate- limiting step in the de novo synthesis of guanine nucleotides, and therefore plays an important role in the regulation of cell growth (By similarity)	S	Function unknown	Poorly characterized	Gain
OG0001138	25	COG1935	Protein of unknown function (DUF473)	S	Function unknown	Poorly characterized	Gain
OG0001169	24	COG0156	8-Amino-7-oxononanoate synthase	H	Coenzyme transport and metabolism	Metabolism	Gain
OG0001206	23	COG0037	Ligates lysine onto the cytidine present at position 34 of the AUA codon-specific tRNA(Ile) that contains the anticodon CAU, in an ATP-dependent manner. Cytidine is converted to lysidine, thus changing the amino acid specificity of the tRNA from methionine to isoleucine (By similarity)	D	Cell cycle control, cell division, chromosome partitioning	Cellular processes and signaling	Gain
OG0001207	23	COG0535	radical SAM domain protein	S	Function unknown	Poorly characterized	Gain
OG0001248	22	COG4087	Haloacid dehalogenase domain protein hydrolase	S	Function unknown	Poorly characterized	Gain
OG0001250	22	COG4072	Uncharacterized protein conserved in archaea (DUF2118)	S	Function unknown	Poorly characterized	Gain
OG0001297	21	COG2252	Xanthine uracil vitamin C permease	S	Function unknown	Poorly characterized	Gain
OG0001299	21	ENOG410YGYX	NA	S	Function unknown	Poorly characterized	Gain
OG0001338	20	COG2383	fun14 family	S	Function unknown	Poorly characterized	Gain
OG0001339	20	COG0500	Methyltransferase	Q	Secondary metabolites biosynthesis, transport, and catabolism	Metabolism	Gain
OG0001360	19	COG4003	Uncharacterized protein conserved in archaea (DUF2095)	S	Function unknown	Poorly characterized	Gain
OG0001382	19	ENOG410Y5I8	Zinc finger SWIM domain protein	S	Function unknown	Poorly characterized	Gain
OG0001383	19	COG3294	Metal Dependent Phosphohydrolase	S	Function unknown	Poorly characterized	Gain
OG gain and loss events of 99 -> 97 (Loss: 196).
Ortholog Group	Number of genes	NOG	NOG annotation	COG category	COG category detail	COG category group	Gain/Loss
OG0000008	176	COG0535	radical SAM domain protein	S	Function unknown	Poorly characterized	Loss
OG0000162	64	COG1028	Dehydrogenase reductase	S	Function unknown	Poorly characterized	Loss
OG0000250	54	COG0365	Catalyzes the conversion of acetate into acetyl-CoA (AcCoA), an essential intermediate at the junction of anabolic and catabolic pathways. AcsA undergoes a two-step reaction. In the first half reaction, AcsA combines acetate with ATP to form acetyl-adenylate (AcAMP) intermediate. In the second half reaction, it can then transfer the acetyl group from AcAMP to the sulfhydryl group of CoA, forming …	I	Lipid transport and metabolism	Metabolism	Loss
OG0000255	53	COG1672	Archaeal ATPase	S	Function unknown	Poorly characterized	Loss
OG0000352	50	COG0675	Transposase	L	Replication, recombination and repair	Information storage and processing	Loss
OG0000663	41	COG0640	Transcriptional regulator, arsr family	K	Transcription	Information storage and processing	Loss
OG0000698	39	COG0531	amino acid	E	Amino acid transport and metabolism	Metabolism	Loss
OG0000754	37	COG0270	Cytosine-specific methyltransferase	L	Replication, recombination and repair	Information storage and processing	Loss
OG0000782	36	COG0210	helicase	L	Replication, recombination and repair	Information storage and processing	Loss
OG0000783	36	COG0675	Transposase	L	Replication, recombination and repair	Information storage and processing	Loss
OG0000866	33	COG1132	(ABC) transporter	V	Defense mechanisms	Cellular processes and signaling	Loss
OG0000886	32	COG1575	1,4-dihydroxy-2-naphthoate octaprenyltransferase	H	Coenzyme transport and metabolism	Metabolism	Loss
OG0000938	30	COG2872	synthetase	S	Function unknown	Poorly characterized	Loss
OG0000941	30	COG0411	(ABC) transporter	E	Amino acid transport and metabolism	Metabolism	Loss
OG0000999	28	ENOG410Y8PW	4fe-4s ferredoxin, iron-sulfur binding	C	Energy production and conversion	Metabolism	Loss
OG0001029	27	COG3379	type i phosphodiesterase nucleotide pyrophosphatase	S	Function unknown	Poorly characterized	Loss
OG0001030	27	COG0477	major facilitator Superfamily	G	Carbohydrate transport and metabolism	Metabolism	Loss
OG0001033	27	COG2411	ASCH	S	Function unknown	Poorly characterized	Loss
OG0001062	26	COG0656	reductase	S	Function unknown	Poorly characterized	Loss
OG0001065	26	COG0500	Methyltransferase	Q	Secondary metabolites biosynthesis, transport, and catabolism	Metabolism	Loss
OG0001141	24	COG1819	Transferase	S	Function unknown	Poorly characterized	Loss
OG0001142	24	COG2159	amidohydrolase 2	S	Function unknown	Poorly characterized	Loss
OG0001143	24	COG1091	Dtdp-4-dehydrorhamnose reductase	M	Cell wall/membrane/envelope biogenesis	Cellular processes and signaling	Loss
OG0001176	23	COG0318	Amp-dependent synthetase and ligase	I	Lipid transport and metabolism	Metabolism	Loss
OG0001178	23	COG0491	Beta-lactamase domain protein	S	Function unknown	Poorly characterized	Loss
OG0001180	23	COG1733	transcription, DNA-dependent	K	Transcription	Information storage and processing	Loss
OG0001209	22	COG0345	pyrroline-5-carboxylate reductase activity	E	Amino acid transport and metabolism	Metabolism	Loss
OG0001212	22	ENOG4111MY4	Domain of unknown function DUF83	S	Function unknown	Poorly characterized	Loss
OG0001214	22	COG2429	Catalyzes the formation of 2-amino-5-formylamino-6- ribofuranosylamino-4(3H)-pyrimidinone ribonucleotide monophosphate and inorganic phosphate from GTP. Also has an independent pyrophosphate phosphohydrolase activity (By similarity)	S	Function unknown	Poorly characterized	Loss
OG0001217	22	COG0395	Binding-protein-dependent transport systems inner membrane component	G	Carbohydrate transport and metabolism	Metabolism	Loss
OG0001264	21	COG1584	gpr1 fun34 YaaH family protein	S	Function unknown	Poorly characterized	Loss
OG0001271	21	COG0277	FAD linked oxidase domain protein	C	Energy production and conversion	Metabolism	Loss
OG0001307	20	COG1145	4Fe-4S ferredoxin, iron-sulfur binding	C	Energy production and conversion	Metabolism	Loss
OG0001352	19	COG0308	aminopeptidase	E	Amino acid transport and metabolism	Metabolism	Loss
OG0001353	19	COG0662	Mannose-1-phosphate guanylyltransferase Mannose-6-phosphate isomerase	G	Carbohydrate transport and metabolism	Metabolism	Loss
OG0001357	19	COG0471	Transporter	P	Inorganic ion transport and metabolism	Metabolism	Loss
OG0001358	19	COG2848	UPF0210 protein	S	Function unknown	Poorly characterized	Loss
OG0001395	18	COG2041	The exact function is not known. Can catalyze the reduction of a variety of substrates like dimethyl sulfoxide, trimethylamine N-oxide, phenylmethyl sulfoxide and L-methionine sulfoxide. Cannot reduce cyclic N-oxides. Shows no activity as sulfite oxidase (By similarity)	S	Function unknown	Poorly characterized	Loss
OG0001398	18	COG0500	Methyltransferase	Q	Secondary metabolites biosynthesis, transport, and catabolism	Metabolism	Loss
OG0001399	18	COG2835	UPF0434 protein	S	Function unknown	Poorly characterized	Loss
OG0001401	18	COG3371	Membrane	S	Function unknown	Poorly characterized	Loss
OG0001402	18	COG1804	l-carnitine dehydratase bile acid-inducible protein F	C	Energy production and conversion	Metabolism	Loss
OG0001447	17	ENOG410XQKC	major facilitator superfamily	G	Carbohydrate transport and metabolism	Metabolism	Loss
OG0001451	17	COG1032	radical SAM domain protein	C	Energy production and conversion	Metabolism	Loss
OG0001453	17	COG2210	pyridine nucleotide-disulfide oxidoreductase	S	Function unknown	Poorly characterized	Loss
OG0001454	17	COG0491	Beta-lactamase domain protein	S	Function unknown	Poorly characterized	Loss
OG0001458	17	COG1280	Lysine exporter protein (Lyse ygga)	E	Amino acid transport and metabolism	Metabolism	Loss
OG0001502	16	COG4046	Protein of unknown function (DUF1512)	S	Function unknown	Poorly characterized	Loss
OG0001506	16	COG1402	K01470 creatinine amidohydrolase EC 3.5.2.10	S	Function unknown	Poorly characterized	Loss
OG0001507	16	COG0212	5-formyltetrahydrofolate cyclo-ligase	H	Coenzyme transport and metabolism	Metabolism	Loss
OG0001508	16	COG0586	SNARE associated Golgi	S	Function unknown	Poorly characterized	Loss
OG0001510	16	COG2084	Dehydrogenase	I	Lipid transport and metabolism	Metabolism	Loss
OG0001512	16	COG2425	VWA domain protein interacting with AAA ATPase	S	Function unknown	Poorly characterized	Loss
OG0001513	16	COG0596	Alpha beta hydrolase	S	Function unknown	Poorly characterized	Loss
OG0001567	15	COG0735	Ferric uptake regulator, Fur family	K	Transcription	Information storage and processing	Loss
OG0001568	15	COG3174	Membrane	S	Function unknown	Poorly characterized	Loss
OG0001570	15	COG0709	Synthesizes selenophosphate from selenide and ATP (By similarity)	E	Amino acid transport and metabolism	Metabolism	Loss
OG0001571	15	COG4177	(ABC) transporter	E	Amino acid transport and metabolism	Metabolism	Loss
OG0001572	15	COG0671	PHOsphatase	I	Lipid transport and metabolism	Metabolism	Loss
OG0001577	15	COG2723	beta-glucosidase	G	Carbohydrate transport and metabolism	Metabolism	Loss
OG0001623	14	COG0454	acetyltransferase	K	Transcription	Information storage and processing	Loss
OG0001625	14	ENOG41127TA	CopG family transcriptional regulator	K	Transcription	Information storage and processing	Loss
OG0001629	14	COG0145	5-oxoprolinase	E	Amino acid transport and metabolism	Metabolism	Loss
OG0001630	14	COG3276	Selenocysteine-specific translation elongation factor	J	Translation, ribosomal structure and biogenesis	Information storage and processing	Loss
OG0001707	13	COG1336	Crispr-associated ramp protein, Cmr4 family	L	Replication, recombination and repair	Information storage and processing	Loss
OG0001710	13	COG4080	RecB-family nuclease-like protein	L	Replication, recombination and repair	Information storage and processing	Loss
OG0001711	13	COG3387	glycoside hydrolase 15-related	G	Carbohydrate transport and metabolism	Metabolism	Loss
OG0001712	13	COG1449	hydrolase family 57	G	Carbohydrate transport and metabolism	Metabolism	Loss
OG0001714	13	COG1801	conserved protein	S	Function unknown	Poorly characterized	Loss
OG0001715	13	COG0146	5-oxoprolinase	E	Amino acid transport and metabolism	Metabolism	Loss
OG0001717	13	COG0559	(ABC) transporter	E	Amino acid transport and metabolism	Metabolism	Loss
OG0001719	13	COG3808	pump that utilizes the energy of pyrophosphate hydrolysis as the driving force for	C	Energy production and conversion	Metabolism	Loss
OG0001720	13	COG0714	ATPase activity	S	Function unknown	Poorly characterized	Loss
OG0001721	13	ENOG410Y5KP	NA	S	Function unknown	Poorly characterized	Loss
OG0001821	12	COG2410	Protein of unknown function (DUF429)	S	Function unknown	Poorly characterized	Loss
OG0001823	12	COG1574	amidohydrolase	S	Function unknown	Poorly characterized	Loss
OG0001826	12	COG4345	conserved protein UCP037214	S	Function unknown	Poorly characterized	Loss
OG0001922	11	COG2441	Protein of unknown function (DUF1464)	C	Energy production and conversion	Metabolism	Loss
OG0001923	11	COG1228	amidohydrolase	Q	Secondary metabolites biosynthesis, transport, and catabolism	Metabolism	Loss
OG0001924	11	COG2324	Carotene biosynthesis associated membrane protein	S	Function unknown	Poorly characterized	Loss
OG0001925	11	COG3382	B3 4 domain protein	S	Function unknown	Poorly characterized	Loss
OG0001926	11	COG0508	Dehydrogenase	C	Energy production and conversion	Metabolism	Loss
OG0001927	11	COG2146	nitrite reductase (nad(p)h) small subunit	C	Energy production and conversion	Metabolism	Loss
OG0001928	11	COG2079	MMGE PRPD family protein	S	Function unknown	Poorly characterized	Loss
OG0001931	11	ENOG410YBNG	NA	S	Function unknown	Poorly characterized	Loss
OG0001933	11	COG0500	Methyltransferase	Q	Secondary metabolites biosynthesis, transport, and catabolism	Metabolism	Loss
OG0002143	10	COG1215	Glycosyl transferase, family 2	M	Cell wall/membrane/envelope biogenesis	Cellular processes and signaling	Loss
OG0002144	10	COG5014	radical SAM domain protein	S	Function unknown	Poorly characterized	Loss
OG0002145	10	COG0454	acetyltransferase	K	Transcription	Information storage and processing	Loss
OG0002146	10	COG1236	cleavage and polyadenylation	J	Translation, ribosomal structure and biogenesis	Information storage and processing	Loss
OG0002147	10	COG0121	Glutamine amidotransferase	S	Function unknown	Poorly characterized	Loss
OG0002149	10	COG0535	radical SAM domain protein	S	Function unknown	Poorly characterized	Loss
OG0002335	9	COG0395	Binding-protein-dependent transport systems inner membrane component	G	Carbohydrate transport and metabolism	Metabolism	Loss
OG0002336	9	COG2820	Uridine phosphorylase	F	Nucleotide transport and metabolism	Metabolism	Loss
OG0002337	9	COG0605	Destroys radicals which are normally produced within the cells and which are toxic to biological systems (By similarity)	P	Inorganic ion transport and metabolism	Metabolism	Loss
OG0002338	9	COG0477	major facilitator Superfamily	G	Carbohydrate transport and metabolism	Metabolism	Loss
OG0002339	9	COG0842	(ABC) transporter	V	Defense mechanisms	Cellular processes and signaling	Loss
OG0002340	9	ENOG410XWXT	Polysaccharide biosynthesis protein	M	Cell wall/membrane/envelope biogenesis	Cellular processes and signaling	Loss
OG0002341	9	COG0372	citrate synthase	C	Energy production and conversion	Metabolism	Loss
OG0002342	9	COG1953	cytosine purines, uracil, thiamine, allantoin permease	F	Nucleotide transport and metabolism	Metabolism	Loss
OG0002343	9	COG1250	Dehydrogenase	I	Lipid transport and metabolism	Metabolism	Loss
OG0002345	9	COG3463	Membrane	S	Function unknown	Poorly characterized	Loss
OG0002500	8	COG1343	CRISPR (clustered regularly interspaced short palindromic repeat), is an adaptive immune system that provides protection against mobile genetic elements (viruses, transposable elements and conjugative plasmids). CRISPR clusters contain sequences complementary to antecedent mobile elements and target invading nucleic acids. CRISPR clusters are transcribed and processed into CRISPR RNA (crRNA). Fun…	L	Replication, recombination and repair	Information storage and processing	Loss
OG0002501	8	COG1834	amidinotransferase	E	Amino acid transport and metabolism	Metabolism	Loss
OG0002502	8	ENOG410XRUW	type i phosphodiesterase nucleotide pyrophosphatase	S	Function unknown	Poorly characterized	Loss
OG0002503	8	COG3119	Sulfatase	P	Inorganic ion transport and metabolism	Metabolism	Loss
OG0002674	7	COG1353	crispr-associated protein	L	Replication, recombination and repair	Information storage and processing	Loss
OG0002675	7	COG0463	Glycosyl transferase, family 2	M	Cell wall/membrane/envelope biogenesis	Cellular processes and signaling	Loss
OG0002676	7	COG0438	Glycosyl transferase (Group 1	M	Cell wall/membrane/envelope biogenesis	Cellular processes and signaling	Loss
OG0002677	7	COG1416	DsrE/DsrF-like family	S	Function unknown	Poorly characterized	Loss
OG0002679	7	COG4028	P-loop ATPase GTPase-like protein	S	Function unknown	Poorly characterized	Loss
OG0002680	7	COG3369	Zinc finger, CDGSH-type domain protein	S	Function unknown	Poorly characterized	Loss
OG0002681	7	COG1573	uracil-dna glycosylase	L	Replication, recombination and repair	Information storage and processing	Loss
OG0002682	7	COG1914	H( )-stimulated, divalent metal cation uptake system (By similarity)	P	Inorganic ion transport and metabolism	Metabolism	Loss
OG0002683	7	COG4998	NA	L	Replication, recombination and repair	Information storage and processing	Loss
OG0002684	7	COG4422	gp37gp68 family	S	Function unknown	Poorly characterized	Loss
OG0002995	6	COG1604	Crispr-associated ramp protein, Cmr6 family	L	Replication, recombination and repair	Information storage and processing	Loss
OG0002996	6	COG4344	Uncharacterized protein conserved in archaea (DUF2250)	S	Function unknown	Poorly characterized	Loss
OG0002997	6	COG1024	Enoyl-CoA hydratase	I	Lipid transport and metabolism	Metabolism	Loss
OG0002998	6	COG0286	type I restriction-modification system	V	Defense mechanisms	Cellular processes and signaling	Loss
OG0002999	6	COG1543	hydrolase family 57	G	Carbohydrate transport and metabolism	Metabolism	Loss
OG0003000	6	COG4741	holliday junction resolvase-like protein	F	Nucleotide transport and metabolism	Metabolism	Loss
OG0003001	6	COG2409	MmpL domain protein	S	Function unknown	Poorly characterized	Loss
OG0003002	6	COG1085	galactose-1-phosphate uridylyltransferase	G	Carbohydrate transport and metabolism	Metabolism	Loss
OG0003003	6	COG3372	Protein of unknown function (DUF790)	S	Function unknown	Poorly characterized	Loss
OG0003004	6	COG0644	geranylgeranyl reductase	C	Energy production and conversion	Metabolism	Loss
OG0003005	6	COG4830	Ribosomal protein	J	Translation, ribosomal structure and biogenesis	Information storage and processing	Loss
OG0003006	6	COG1545	Nucleic-acid-binding protein containing a Zn-ribbon	S	Function unknown	Poorly characterized	Loss
OG0003007	6	COG0719	Fe-S assembly protein	O	Post-translational modification, protein turnover, and chaperones	Cellular processes and signaling	Loss
OG0003008	6	COG0383	alpha-mannosidase	G	Carbohydrate transport and metabolism	Metabolism	Loss
OG0003009	6	COG4034	Protein of unknown function (DUF1152)	S	Function unknown	Poorly characterized	Loss
OG0003297	5	COG1960	acyl-CoA dehydrogenase	I	Lipid transport and metabolism	Metabolism	Loss
OG0003298	5	COG0620	Catalyzes the transfer of a methyl group from 5- methyltetrahydrofolate to homocysteine resulting in methionine formation (By similarity)	E	Amino acid transport and metabolism	Metabolism	Loss
OG0003299	5	COG0286	type I restriction-modification system	V	Defense mechanisms	Cellular processes and signaling	Loss
OG0003300	5	ENOG4111PA9	NA	S	Function unknown	Poorly characterized	Loss
OG0003301	5	COG4948	mandelate racemase muconate lactonizing	M	Cell wall/membrane/envelope biogenesis	Cellular processes and signaling	Loss
OG0003302	5	COG2513	methylisocitrate lyase	G	Carbohydrate transport and metabolism	Metabolism	Loss
OG0003303	5	ENOG41122GI	hydrolase family 12	S	Function unknown	Poorly characterized	Loss
OG0003304	5	N/A	N/A	N/A	N/A	N/A	Loss
OG0003305	5	COG1290	Component of the ubiquinol-cytochrome c reductase complex (complex III or cytochrome b-c1 complex), which is a respiratory chain that generates an electrochemical potential coupled to ATP synthesis (By similarity)	C	Energy production and conversion	Metabolism	Loss
OG0003608	4	COG0494	Nudix hydrolase	L	Replication, recombination and repair	Information storage and processing	Loss
OG0003609	4	ENOG410XQJ1	UDP-sulfoquinovose synthase	M	Cell wall/membrane/envelope biogenesis	Cellular processes and signaling	Loss
OG0003610	4	COG0819	Transcriptional activator, tena	K	Transcription	Information storage and processing	Loss
OG0003611	4	COG1027	Aspartate ammonia-lyase	E	Amino acid transport and metabolism	Metabolism	Loss
OG0003612	4	COG2986	histidine ammonia-lyase	E	Amino acid transport and metabolism	Metabolism	Loss
OG0003613	4	ENOG410ZZS7	extracellular solute-binding protein family 1	G	Carbohydrate transport and metabolism	Metabolism	Loss
OG0003614	4	COG2391	YeeE YedE family protein	S	Function unknown	Poorly characterized	Loss
OG0003615	4	COG1653	transporter activity	G	Carbohydrate transport and metabolism	Metabolism	Loss
OG0003616	4	COG3291	NA	S	Function unknown	Poorly characterized	Loss
OG0003617	4	ENOG4111PIZ	Pyrimidine dimer DNA glycosylase	L	Replication, recombination and repair	Information storage and processing	Loss
OG0003618	4	COG1820	GlcNAc 6-P deacetylase	G	Carbohydrate transport and metabolism	Metabolism	Loss
OG0003619	4	COG0639	serine threonine-protein phosphatase	T	Signal transduction mechanisms	Cellular processes and signaling	Loss
OG0003620	4	COG0380	synthase	G	Carbohydrate transport and metabolism	Metabolism	Loss
OG0003621	4	COG0530	exchanger	P	Inorganic ion transport and metabolism	Metabolism	Loss
OG0003622	4	COG1940	ROK family	G	Carbohydrate transport and metabolism	Metabolism	Loss
OG0003623	4	COG1171	Threonine dehydratase	E	Amino acid transport and metabolism	Metabolism	Loss
OG0003624	4	COG0043	Catalyzes the decarboxylation of 3-octaprenyl-4-hydroxy benzoate to 2-octaprenylphenol (By similarity)	H	Coenzyme transport and metabolism	Metabolism	Loss
OG0004050	3	COG1545	Nucleic-acid-binding protein containing a Zn-ribbon	S	Function unknown	Poorly characterized	Loss
OG0004051	3	COG0247	domain protein	C	Energy production and conversion	Metabolism	Loss
OG0004052	3	COG2427	Protein of unknown function (DUF1641)	S	Function unknown	Poorly characterized	Loss
OG0004053	3	COG0747	Extracellular solute-binding protein, family 5	E	Amino acid transport and metabolism	Metabolism	Loss
OG0004054	3	N/A	N/A	N/A	N/A	N/A	Loss
OG0004055	3	N/A	N/A	N/A	N/A	N/A	Loss
OG0004056	3	COG1607	thioesterase Superfamily protein	I	Lipid transport and metabolism	Metabolism	Loss
OG0004057	3	COG4670	CoA transferase having broad substrate specificity for short-chain acyl-CoA thioesters with the activity decreasing when the length of the carboxylic acid chain exceeds four carbons (By similarity)	I	Lipid transport and metabolism	Metabolism	Loss
OG0004058	3	COG3189	MarR family Transcriptional regulator	S	Function unknown	Poorly characterized	Loss
OG0004059	3	ENOG4111XGT	NA	S	Function unknown	Poorly characterized	Loss
OG0004060	3	COG1449	hydrolase family 57	G	Carbohydrate transport and metabolism	Metabolism	Loss
OG0004061	3	COG3375	gCN5-related N-acetyltransferase	S	Function unknown	Poorly characterized	Loss
OG0004062	3	COG0295	cytidine deaminase	F	Nucleotide transport and metabolism	Metabolism	Loss
OG0004063	3	ENOG4111IRK	NA	S	Function unknown	Poorly characterized	Loss
OG0004064	3	COG2304	von Willebrand factor, type A	S	Function unknown	Poorly characterized	Loss
OG0004065	3	COG0183	acetyl-coa acetyltransferase	I	Lipid transport and metabolism	Metabolism	Loss
OG0004066	3	COG0183	acetyl-coa acetyltransferase	I	Lipid transport and metabolism	Metabolism	Loss
OG0004067	3	ENOG4111JZH	DNA endonuclease	L	Replication, recombination and repair	Information storage and processing	Loss
OG0004068	3	ENOG4111U44	NA	S	Function unknown	Poorly characterized	Loss
OG0005034	2	COG4343	crispr-associated protein, Csa1 family	L	Replication, recombination and repair	Information storage and processing	Loss
OG0005035	2	COG4006	CRISPR-associated protein APE2256 family	L	Replication, recombination and repair	Information storage and processing	Loss
OG0005036	2	COG0591	symporter	E	Amino acid transport and metabolism	Metabolism	Loss
OG0005037	2	ENOG410YXPH	R.Pab1 restriction endonuclease	V	Defense mechanisms	Cellular processes and signaling	Loss
OG0005038	2	COG0183	acetyl-coa acetyltransferase	I	Lipid transport and metabolism	Metabolism	Loss
OG0005039	2	COG5650	integral membrane protein	S	Function unknown	Poorly characterized	Loss
OG0005040	2	ENOG410XRNS	beta-1,4-mannosyltransferase activity	S	Function unknown	Poorly characterized	Loss
OG0005041	2	COG2860	Membrane	S	Function unknown	Poorly characterized	Loss
OG0005042	2	COG2987	Urocanate hydratase	E	Amino acid transport and metabolism	Metabolism	Loss
OG0005043	2	COG0463	Glycosyl transferase, family 2	M	Cell wall/membrane/envelope biogenesis	Cellular processes and signaling	Loss
OG0005044	2	COG1575	1,4-dihydroxy-2-naphthoate octaprenyltransferase	H	Coenzyme transport and metabolism	Metabolism	Loss
OG0005045	2	COG3256	denitrification pathway	P	Inorganic ion transport and metabolism	Metabolism	Loss
OG0005046	2	ENOG4111ZM0	NA	S	Function unknown	Poorly characterized	Loss
OG0005047	2	COG1501	hydrolase, family 31	G	Carbohydrate transport and metabolism	Metabolism	Loss
OG0005048	2	ENOG410XPHE	Major Facilitator superfamily	G	Carbohydrate transport and metabolism	Metabolism	Loss
OG0005049	2	COG1630	NurA domain-containing protein	S	Function unknown	Poorly characterized	Loss
OG0005050	2	COG1271	(Ubiquinol oxidase) subunit I	C	Energy production and conversion	Metabolism	Loss
OG0005051	2	COG0446	pyridine nucleotide-disulfide oxidoreductase	S	Function unknown	Poorly characterized	Loss
OG0005052	2	N/A	N/A	N/A	N/A	N/A	Loss
OG0005053	2	COG1681	K07325 archaeal flagellin FlaB	N	Cell motility	Cellular processes and signaling	Loss
OG gain and loss events of 97 -> 75 (Gain: 198).
Ortholog Group	Number of genes	NOG	NOG annotation	COG category	COG category detail	COG category group	Gain/Loss
OG0000008	176	COG0535	radical SAM domain protein	S	Function unknown	Poorly characterized	Gain
OG0000035	111	COG0119	Catalyzes the condensation of the acetyl group of acetyl-CoA with 3-methyl-2-oxobutanoate (2-oxoisovalerate) to form 3-carboxy-3-hydroxy-4-methylpentanoate (2-isopropylmalate) (By similarity)	E	Amino acid transport and metabolism	Metabolism	Gain
OG0000047	97	COG1035	Coenzyme F420 hydrogenase	C	Energy production and conversion	Metabolism	Gain
OG0000053	94	COG1148	CoB--CoM heterodisulfide reductase activity	C	Energy production and conversion	Metabolism	Gain
OG0000084	81	COG0066	Catalyzes the isomerization between 2-isopropylmalate and 3-isopropylmalate, via the formation of 2-isopropylmaleate (By similarity)	E	Amino acid transport and metabolism	Metabolism	Gain
OG0000134	70	COG1146	metal cluster binding	C	Energy production and conversion	Metabolism	Gain
OG0000176	62	COG1533	radical SAM domain protein	L	Replication, recombination and repair	Information storage and processing	Gain
OG0000182	61	COG0028	acetolactate synthase	E	Amino acid transport and metabolism	Metabolism	Gain
OG0000205	59	COG3640	cobyrinic Acid a,c-diamide synthase	D	Cell cycle control, cell division, chromosome partitioning	Cellular processes and signaling	Gain
OG0000212	58	COG1014	oxidoreductase	C	Energy production and conversion	Metabolism	Gain
OG0000213	58	COG0110	acetyltransferase	S	Function unknown	Poorly characterized	Gain
OG0000218	57	COG0399	DegT DnrJ EryC1 StrS aminotransferase	E	Amino acid transport and metabolism	Metabolism	Gain
OG0000230	56	COG1967	Membrane protein, conserved	S	Function unknown	Poorly characterized	Gain
OG0000251	54	COG0863	DNA methylase n-4 n-6 domain protein	L	Replication, recombination and repair	Information storage and processing	Gain
OG0000264	53	COG0004	ammonium Transporter	P	Inorganic ion transport and metabolism	Metabolism	Gain
OG0000267	53	COG2048	heterodisulfide reductase	C	Energy production and conversion	Metabolism	Gain
OG0000467	49	COG0662	Mannose-1-phosphate guanylyltransferase Mannose-6-phosphate isomerase	G	Carbohydrate transport and metabolism	Metabolism	Gain
OG0000501	48	COG0306	inorganic phosphate transmembrane transporter activity	P	Inorganic ion transport and metabolism	Metabolism	Gain
OG0000541	47	COG0069	glutamate synthase	E	Amino acid transport and metabolism	Metabolism	Gain
OG0000543	47	COG0599	Antioxidant protein with alkyl hydroperoxidase activity. Required for the reduction of the AhpC active site cysteine residues and for the regeneration of the AhpC enzyme activity (By similarity)	S	Function unknown	Poorly characterized	Gain
OG0000564	46	COG2043	Uncharacterised ArCR, COG2043	S	Function unknown	Poorly characterized	Gain
OG0000566	46	COG0002	N-acetylglutamate semialdehyde dehydrogenase	E	Amino acid transport and metabolism	Metabolism	Gain
OG0000578	45	COG2141	Monooxygenase	C	Energy production and conversion	Metabolism	Gain
OG0000579	45	COG0548	nag kinase	E	Amino acid transport and metabolism	Metabolism	Gain
OG0000580	45	COG0137	Citrulline--aspartate ligase	E	Amino acid transport and metabolism	Metabolism	Gain
OG0000599	44	COG0684	Globally modulates RNA abundance by binding to RNase E (Rne) and regulating its endonucleolytic activity. Can modulate Rne action in a substrate-dependent manner by altering the composition of the degradosome. Modulates RNA-binding and helicase activities of the degradosome (By similarity)	H	Coenzyme transport and metabolism	Metabolism	Gain
OG0000621	43	COG1029	formylmethanofuran dehydrogenase subunit B	C	Energy production and conversion	Metabolism	Gain
OG0000666	41	COG0129	Dihydroxy-acid dehydratase	E	Amino acid transport and metabolism	Metabolism	Gain
OG0000689	40	COG0826	Peptidase U32	O	Post-translational modification, protein turnover, and chaperones	Cellular processes and signaling	Gain
OG0000695	40	COG0458	carbamoyl-phosphate synthetase ammonia chain	F	Nucleotide transport and metabolism	Metabolism	Gain
OG0000698	39	COG0531	amino acid	E	Amino acid transport and metabolism	Metabolism	Gain
OG0000708	39	COG2042	pre-rRNA processing protein involved in ribosome biogenesis (By similarity)	S	Function unknown	Poorly characterized	Gain
OG0000711	39	COG1060	Catalyzes the radical-mediated transfer of the hydroxybenzyl group from 4-hydroxyphenylpyruvate (HPP) to 5-amino- 6-ribitylamino-2,4(1H,3H)-pyrimidinedione to form 7,8-didemethyl- 8-hydroxy-5-deazariboflavin (FO) (By similarity)	H	Coenzyme transport and metabolism	Metabolism	Gain
OG0000713	39	COG0440	Acetolactate synthase small subunit	E	Amino acid transport and metabolism	Metabolism	Gain
OG0000716	39	COG1797	Responsible for the amidation of carboxylic groups at position A and C of either cobyrinic acid or hydrogenobrynic acid. NH(2) groups are provided by glutamine, and one molecule of ATP is hydrogenolyzed for each amidation (By similarity)	H	Coenzyme transport and metabolism	Metabolism	Gain
OG0000720	39	COG1123	(ABC) transporter	S	Function unknown	Poorly characterized	Gain
OG0000725	39	COG2138	cobalamin (vitamin b12) biosynthesis cbix protein	H	Coenzyme transport and metabolism	Metabolism	Gain
OG0000726	39	COG2218	formylmethanofuran dehydrogenase, subunit C	C	Energy production and conversion	Metabolism	Gain
OG0000743	38	COG1920	Guanylyltransferase that catalyzes the activation of 2- phospho-L-lactate (LP) as (2S)-lactyl-2-diphospho-5'-guanosine (LPPG), via the condensation of LP with GTP. Is involved in the biosynthesis of coenzyme F420, a hydride carrier cofactor (By similarity)	S	Function unknown	Poorly characterized	Gain
OG0000745	38	COG1525	nuclease	L	Replication, recombination and repair	Information storage and processing	Gain
OG0000749	38	COG2006	iron-sulfur cluster-binding protein	S	Function unknown	Poorly characterized	Gain
OG0000764	37	COG2024	Catalyzes the attachment of O-phosphoserine (Sep) to tRNA(Cys) (By similarity)	J	Translation, ribosomal structure and biogenesis	Information storage and processing	Gain
OG0000769	37	COG1418	Endoribonuclease that initiates mRNA decay (By similarity)	S	Function unknown	Poorly characterized	Gain
OG0000771	37	COG0077	Prephenate dehydratase	E	Amino acid transport and metabolism	Metabolism	Gain
OG0000786	36	COG0721	Allows the formation of correctly charged Asn-tRNA(Asn) or Gln-tRNA(Gln) through the transamidation of misacylated Asp- tRNA(Asn) or Glu-tRNA(Gln) in organisms which lack either or both of asparaginyl-tRNA or glutaminyl-tRNA synthetases. The reaction takes place in the presence of glutamine and ATP through an activated phospho-Asp-tRNA(Asn) or phospho-Glu-tRNA(Gln) (By similarity)	J	Translation, ribosomal structure and biogenesis	Information storage and processing	Gain
OG0000787	36	COG0391	Catalyzes the transfer of the 2-phospholactate moiety from lactyl (2) diphospho-(5')guanosine (LPPG) to 7,8-didemethyl- 8-hydroxy-5-deazariboflavin (FO) with the formation of the L- lactyl phosphodiester of 7,8-didemethyl-8-hydroxy-5- deazariboflavin (F420-0) and GMP (By similarity)	S	Function unknown	Poorly characterized	Gain
OG0000788	36	COG2085	NADP oxidoreductase, coenzyme f420-dependent	S	Function unknown	Poorly characterized	Gain
OG0000790	36	COG0287	prephenate dehydrogenase	E	Amino acid transport and metabolism	Metabolism	Gain
OG0000791	36	COG0165	argininosuccinate lyase	E	Amino acid transport and metabolism	Metabolism	Gain
OG0000799	36	COG2303	oxidoreductase	E	Amino acid transport and metabolism	Metabolism	Gain
OG0000817	35	COG0293	Specifically methylates the uridine in position 2552 of 23S rRNA at the 2'-O position of the ribose in the fully assembled 50S ribosomal subunit (By similarity)	J	Translation, ribosomal structure and biogenesis	Information storage and processing	Gain
OG0000819	35	COG1364	Catalyzes two activities which are involved in the cyclic version of arginine biosynthesis the synthesis of N- acetylglutamate from glutamate and acetyl-CoA as the acetyl donor, and of ornithine by transacetylation between N(2)-acetylornithine and glutamate (By similarity)	E	Amino acid transport and metabolism	Metabolism	Gain
OG0000820	35	COG1387	histidinol phosphate phosphatase, hisj family	E	Amino acid transport and metabolism	Metabolism	Gain
OG0000822	35	COG0641	radical SAM domain protein	S	Function unknown	Poorly characterized	Gain
OG0000823	35	COG0378	Facilitates the functional incorporation of the urease nickel metallocenter. This process requires GTP hydrolysis, probably effectuated by UreG (By similarity)	K	Transcription	Information storage and processing	Gain
OG0000824	35	COG1229	formylmethanofuran dehydrogenase, subunit a	C	Energy production and conversion	Metabolism	Gain
OG0000839	34	COG0123	Histone deacetylase	B	Chromatin structure and dynamics	Information storage and processing	Gain
OG0000840	34	COG0725	ABC transporter, periplasmic molybdate-binding protein	P	Inorganic ion transport and metabolism	Metabolism	Gain
OG0000841	34	COG0679	Auxin Efflux Carrier	S	Function unknown	Poorly characterized	Gain
OG0000843	34	COG1103	Converts O-phospho-L-seryl-tRNA(Cys) (Sep-tRNA(Cys)) to L-cysteinyl-tRNA(Cys) (Cys-tRNA(Cys)) (By similarity)	S	Function unknown	Poorly characterized	Gain
OG0000844	34	COG0147	synthase (Component I)	E	Amino acid transport and metabolism	Metabolism	Gain
OG0000845	34	COG4066	UPF0305 protein	S	Function unknown	Poorly characterized	Gain
OG0000847	34	COG0439	acetyl-CoA carboxylase biotin carboxylase	I	Lipid transport and metabolism	Metabolism	Gain
OG0000850	34	COG1944	methanogenesis marker protein 1	S	Function unknown	Poorly characterized	Gain
OG0000852	34	ENOG4111IC0	4fe-4S ferredoxin iron-sulfur binding domain protein	C	Energy production and conversion	Metabolism	Gain
OG0000853	34	COG1605	Chorismate mutase	E	Amino acid transport and metabolism	Metabolism	Gain
OG0000873	33	COG1915	LOR SDH bifunctional protein conserved domain protein	S	Function unknown	Poorly characterized	Gain
OG0000875	33	ENOG4111GHT	NA	S	Function unknown	Poorly characterized	Gain
OG0000877	33	COG2144	AIR synthase related protein	S	Function unknown	Poorly characterized	Gain
OG0000878	33	COG4050	Methanogenesis marker protein 5	S	Function unknown	Poorly characterized	Gain
OG0000881	33	COG4002	methanogen marker protein 4	S	Function unknown	Poorly characterized	Gain
OG0000883	33	COG3366	(Nucleoside recognition) domain protein	S	Function unknown	Poorly characterized	Gain
OG0000891	32	COG0135	N-(5'-phosphoribosyl)anthranilate isomerase	E	Amino acid transport and metabolism	Metabolism	Gain
OG0000893	32	COG0019	Specifically catalyzes the decarboxylation of meso- diaminopimelate (meso-DAP) to L-lysine (By similarity)	E	Amino acid transport and metabolism	Metabolism	Gain
OG0000895	32	COG0798	arsenical-resistance protein	P	Inorganic ion transport and metabolism	Metabolism	Gain
OG0000896	32	COG0172	Catalyzes the attachment of serine to tRNA(Ser). Is also able to aminoacylate tRNA(Sec) with serine, to form the misacylated tRNA L-seryl-tRNA(Sec), which will be further converted into selenocysteinyl-tRNA(Sec) (By similarity)	J	Translation, ribosomal structure and biogenesis	Information storage and processing	Gain
OG0000897	32	COG3252	Catalyzes the hydrolysis of methenyl-H(4)MPT( ) to 5- formyl-H(4)MPT (By similarity)	H	Coenzyme transport and metabolism	Metabolism	Gain
OG0000899	32	COG1223	ATPase family, AAA	S	Function unknown	Poorly characterized	Gain
OG0000902	32	COG0067	glutamate synthase	E	Amino acid transport and metabolism	Metabolism	Gain
OG0000904	32	COG1771	Protein of unknown function (DUF530)	S	Function unknown	Poorly characterized	Gain
OG0000915	31	COG0289	Catalyzes the conversion of 4-hydroxy- tetrahydrodipicolinate (HTPA) to tetrahydrodipicolinate (By similarity)	E	Amino acid transport and metabolism	Metabolism	Gain
OG0000916	31	COG3958	Transketolase	G	Carbohydrate transport and metabolism	Metabolism	Gain
OG0000919	31	COG1060	Catalyzes the radical-mediated transfer of the hydroxybenzyl group from 4-hydroxyphenylpyruvate (HPP) to 5-amino- 6-ribitylamino-2,4(1H,3H)-pyrimidinedione to form 7,8-didemethyl- 8-hydroxy-5-deazariboflavin (FO) (By similarity)	H	Coenzyme transport and metabolism	Metabolism	Gain
OG0000920	31	COG0115	brancheD-chain amino acid aminotransferase	E	Amino acid transport and metabolism	Metabolism	Gain
OG0000922	31	COG0770	UDP-N-acetylmuramoylalanyl-D-glutamyl-2,6-diaminopimelate-D-alanyl-D-alanine ligase activity	M	Cell wall/membrane/envelope biogenesis	Cellular processes and signaling	Gain
OG0000923	31	COG1183	Cdp-diacylglycerol--serine o-phosphatidyltransferase	I	Lipid transport and metabolism	Metabolism	Gain
OG0000924	31	COG4069	Uncharacterized protein conserved in archaea (DUF2117)	S	Function unknown	Poorly characterized	Gain
OG0000925	31	COG2710	nitrogenase	C	Energy production and conversion	Metabolism	Gain
OG0000926	31	COG4051	methanogenesis marker protein 17	S	Function unknown	Poorly characterized	Gain
OG0000927	31	COG0535	radical SAM domain protein	S	Function unknown	Poorly characterized	Gain
OG0000930	31	COG0512	anthranilate synthase	E	Amino acid transport and metabolism	Metabolism	Gain
OG0000931	31	COG0134	indole-3-glycerol phosphate synthase	E	Amino acid transport and metabolism	Metabolism	Gain
OG0000932	31	COG0547	Anthranilate phosphoribosyltransferase	E	Amino acid transport and metabolism	Metabolism	Gain
OG0000947	30	COG0394	PHOsphatase	T	Signal transduction mechanisms	Cellular processes and signaling	Gain
OG0000948	30	COG1712	Specifically catalyzes the NAD or NADP-dependent dehydrogenation of L-aspartate to iminoaspartate (By similarity)	H	Coenzyme transport and metabolism	Metabolism	Gain
OG0000949	30	COG4056	energy derivation by oxidation of reduced inorganic compounds	H	Coenzyme transport and metabolism	Metabolism	Gain
OG0000951	30	COG1941	NADH ubiquinone oxidoreductase, 20 kda subunit	C	Energy production and conversion	Metabolism	Gain
OG0000952	30	COG0505	carbamoyl-phosphate synthetase glutamine chain	F	Nucleotide transport and metabolism	Metabolism	Gain
OG0000953	30	COG1548	H4MPT-linked C1 transfer pathway protein	G	Carbohydrate transport and metabolism	Metabolism	Gain
OG0000954	30	COG4022	Methanogenesis marker protein 8	S	Function unknown	Poorly characterized	Gain
OG0000955	30	COG4052	methanogenesis marker protein 7	S	Function unknown	Poorly characterized	Gain
OG0000956	30	COG4070	UPF0288 protein	O	Post-translational modification, protein turnover, and chaperones	Cellular processes and signaling	Gain
OG0000957	30	COG4029	Methanogenesis marker protein 6	S	Function unknown	Poorly characterized	Gain
OG0000958	30	COG1924	coA-substrate-specific enzyme activase	I	Lipid transport and metabolism	Metabolism	Gain
OG0000960	30	COG1153	formylmethanofuran dehydrogenase, subunit	C	Energy production and conversion	Metabolism	Gain
OG0000961	30	COG1571	ATP-dependent agmatine transferase that catalyzes the formation of 2-agmatinylcytidine (agm2C) at the wobble position (C34) of tRNA(Ile2), converting the codon specificity from AUG to AUA (By similarity)	S	Function unknown	Poorly characterized	Gain
OG0000975	29	COG2061	Amino acid-binding act domain protein	E	Amino acid transport and metabolism	Metabolism	Gain
OG0000978	29	COG0701	Predicted permease	S	Function unknown	Poorly characterized	Gain
OG0000981	29	COG1641	UPF0272 protein	S	Function unknown	Poorly characterized	Gain
OG0000983	29	COG0140	phosphoribosyl-ATP pyrophosphatase	E	Amino acid transport and metabolism	Metabolism	Gain
OG0000984	29	COG0028	acetolactate synthase	E	Amino acid transport and metabolism	Metabolism	Gain
OG0000985	29	COG1962	Part of a complex that catalyzes the formation of methyl-coenzyme M and tetrahydromethanopterin from coenzyme M and methyl-tetrahydromethanopterin. This is an energy-conserving, sodium-ion translocating step. MtrH catalyzes the transfer of the methyl group from methyl-tetrahydromethanopterin to the corrinoid prosthetic group of MtrA	H	Coenzyme transport and metabolism	Metabolism	Gain
OG0000987	29	COG2037	Catalyzes the transfer of a formyl group from 5-formyl tetrahydromethanopterin (5-formyl-H(4)MPT) to methanofuran (MFR) so as to produce formylmethanofuran (formyl-MFR) and tetrahydromethanopterin (H(4)MPT)	C	Energy production and conversion	Metabolism	Gain
OG0000988	29	COG0159	The alpha subunit is responsible for the aldol cleavage of indoleglycerol phosphate to indole and glyceraldehyde 3- phosphate (By similarity)	E	Amino acid transport and metabolism	Metabolism	Gain
OG0000991	29	COG0517	Catalyzes the conversion of inosine 5'-phosphate (IMP) to xanthosine 5'-phosphate (XMP), the first committed and rate- limiting step in the de novo synthesis of guanine nucleotides, and therefore plays an important role in the regulation of cell growth (By similarity)	S	Function unknown	Poorly characterized	Gain
OG0001008	28	COG1465	oxidoreductase activity, acting on the CH-NH2 group of donors, NAD or NADP as acceptor	E	Amino acid transport and metabolism	Metabolism	Gain
OG0001009	28	COG1691	1-(5-phosphoribosyl)-5-amino-4-imidazole- carboxylate (AiR) carboxylase	S	Function unknown	Poorly characterized	Gain
OG0001010	28	COG2232	ATP-grasp domain	S	Function unknown	Poorly characterized	Gain
OG0001011	28	COG2242	precorrin-6y C5,15-methyltransferase	H	Coenzyme transport and metabolism	Metabolism	Gain
OG0001012	28	COG1821	ATP-grasp fold domain protein, DUF201-type	S	Function unknown	Poorly characterized	Gain
OG0001016	28	COG1707	Amino acid-binding act domain protein	E	Amino acid transport and metabolism	Metabolism	Gain
OG0001017	28	COG1927	Catalyzes the reversible reduction of methenyl- H(4)MPT( ) to methylene-H(4)MPT (By similarity)	C	Energy production and conversion	Metabolism	Gain
OG0001018	28	COG0253	Catalyzes the stereoinversion of LL-2,6- diaminoheptanedioate (L,L-DAP) to meso-diaminoheptanedioate (meso- DAP), a precursor of L-lysine and an essential component of the bacterial peptidoglycan (By similarity)	E	Amino acid transport and metabolism	Metabolism	Gain
OG0001019	28	COG1456	Acetyl-CoA decarbonylase synthase complex subunit gamma	C	Energy production and conversion	Metabolism	Gain
OG0001039	27	COG2122	apbe family lipoprotein	S	Function unknown	Poorly characterized	Gain
OG0001042	27	COG2055	malate L-lactate dehydrogenase	C	Energy production and conversion	Metabolism	Gain
OG0001044	27	COG4008	Methanogenesis marker protein 9	K	Transcription	Information storage and processing	Gain
OG0001047	27	COG2054	Aspartate glutamate uridylate kinase	S	Function unknown	Poorly characterized	Gain
OG0001048	27	COG1526	Necessary for formate dehydrogenase activity (By similarity)	C	Energy production and conversion	Metabolism	Gain
OG0001050	27	COG1891	UPF0264 protein	S	Function unknown	Poorly characterized	Gain
OG0001051	27	COG4010	conserved protein UCP037052	S	Function unknown	Poorly characterized	Gain
OG0001052	27	COG1010	Precorrin-3B C17-methyltransferase	H	Coenzyme transport and metabolism	Metabolism	Gain
OG0001069	26	COG1606	pp-loop domain protein	S	Function unknown	Poorly characterized	Gain
OG0001075	26	ENOG41126WM	NA	S	Function unknown	Poorly characterized	Gain
OG0001076	26	COG0688	Phosphatidylserine decarboxylase	I	Lipid transport and metabolism	Metabolism	Gain
OG0001080	26	COG0207	Provides the sole de novo source of dTMP for DNA biosynthesis (By similarity)	F	Nucleotide transport and metabolism	Metabolism	Gain
OG0001081	26	COG2243	Precorrin-2 c20-methyltransferase	H	Coenzyme transport and metabolism	Metabolism	Gain
OG0001084	26	COG2241	precorrin-6y C5,15-methyltransferase	H	Coenzyme transport and metabolism	Metabolism	Gain
OG0001085	26	COG2082	Precorrin-8x methylmutase	H	Coenzyme transport and metabolism	Metabolism	Gain
OG0001086	26	COG1903	May catalyze the methylation of C-1 in cobalt-precorrin- 5 and the subsequent extrusion of acetic acid from the resulting intermediate to form cobalt-precorrin-6A (By similarity)	H	Coenzyme transport and metabolism	Metabolism	Gain
OG0001087	26	COG1587	synthase	H	Coenzyme transport and metabolism	Metabolism	Gain
OG0001124	25	COG0042	Catalyzes the synthesis of dihydrouridine a modified base found in the D-loop of most tRNAs (By similarity)	J	Translation, ribosomal structure and biogenesis	Information storage and processing	Gain
OG0001126	25	COG1973	AIR synthase related protein	O	Post-translational modification, protein turnover, and chaperones	Cellular processes and signaling	Gain
OG0001127	25	COG1625	oxidoreductase	C	Energy production and conversion	Metabolism	Gain
OG0001128	25	COG1693	Domain of unknown function DUF128	S	Function unknown	Poorly characterized	Gain
OG0001130	25	COG3161	Removes the pyruvyl group from chorismate, with concomitant aromatization of the ring, to provide 4- hydroxybenzoate (4HB) for the ubiquinone pathway (By similarity)	H	Coenzyme transport and metabolism	Metabolism	Gain
OG0001131	25	COG4009	Domain of unknown function (DUF749)	S	Function unknown	Poorly characterized	Gain
OG0001132	25	COG2098	Catalyzes the conversion of 7,8-dihydroneopterin (H2Neo) to 6-hydroxymethyl-7,8-dihydropterin (6-HMD) (By similarity)	S	Function unknown	Poorly characterized	Gain
OG0001133	25	COG1497	Transcriptional regulator	K	Transcription	Information storage and processing	Gain
OG0001134	25	COG4020	UPF0285 protein	S	Function unknown	Poorly characterized	Gain
OG0001136	25	COG2875	precorrin-4 C(11)-methyltransferase	H	Coenzyme transport and metabolism	Metabolism	Gain
OG0001150	24	COG4068	Uncharacterized protein containing a Zn-ribbon (DUF2116)	S	Function unknown	Poorly characterized	Gain
OG0001154	24	COG4014	Uncharacterized protein conserved in archaea (DUF2098)	S	Function unknown	Poorly characterized	Gain
OG0001156	24	COG2045	2-phosphosulfolactate phosphatase	H	Coenzyme transport and metabolism	Metabolism	Gain
OG0001157	24	COG4053	NA	S	Function unknown	Poorly characterized	Gain
OG0001158	24	COG1921	Converts seryl-tRNA(Sec) to selenocysteinyl-tRNA(Sec) required for selenoprotein biosynthesis (By similarity)	E	Amino acid transport and metabolism	Metabolism	Gain
OG0001160	24	COG0704	Plays a role in the regulation of phosphate uptake	P	Inorganic ion transport and metabolism	Metabolism	Gain
OG0001161	24	COG0583	Transcriptional regulator	K	Transcription	Information storage and processing	Gain
OG0001166	24	COG1880	Part of a complex that catalyzes the reversible cleavage of acetyl-CoA, allowing autotrophic growth from CO(2). Probably has a structural role in stabilizing the alpha-epsilon subcomponent of the ACDS complex by forming a structural link between the two alpha subunits (By similarity)	C	Energy production and conversion	Metabolism	Gain
OG0001190	23	COG4071	F420-0:Gamma-glutamyl ligase	S	Function unknown	Poorly characterized	Gain
OG0001191	23	COG1123	(ABC) transporter	S	Function unknown	Poorly characterized	Gain
OG0001194	23	COG4065	Methanogenesis marker protein 14	S	Function unknown	Poorly characterized	Gain
OG0001195	23	COG4062	Part of a complex that catalyzes the formation of methyl-coenzyme M and tetrahydromethanopterin from coenzyme M and methyl-tetrahydromethanopterin. This is an energy-conserving, sodium-ion translocating step (By similarity)	H	Coenzyme transport and metabolism	Metabolism	Gain
OG0001196	23	COG4061	Part of a complex that catalyzes the formation of methyl-coenzyme M and tetrahydromethanopterin from coenzyme M and methyl-tetrahydromethanopterin. This is an energy-conserving, sodium-ion translocating step (By similarity)	H	Coenzyme transport and metabolism	Metabolism	Gain
OG0001197	23	COG4060	Part of a complex that catalyzes the formation of methyl-coenzyme M and tetrahydromethanopterin from coenzyme M and methyl-tetrahydromethanopterin. This is an energy-conserving, sodium-ion translocating step (By similarity)	H	Coenzyme transport and metabolism	Metabolism	Gain
OG0001198	23	COG4059	Part of a complex that catalyzes the formation of methyl-coenzyme M and tetrahydromethanopterin from coenzyme M and methyl-tetrahydromethanopterin. This is an energy-conserving, sodium-ion translocating step (By similarity)	H	Coenzyme transport and metabolism	Metabolism	Gain
OG0001199	23	COG4077	conserved protein	S	Function unknown	Poorly characterized	Gain
OG0001200	23	COG1809	phosphosulfolactate synthase activity	S	Function unknown	Poorly characterized	Gain
OG0001201	23	COG4032	Sulfopyruvate decarboxylase, subunit alpha	S	Function unknown	Poorly characterized	Gain
OG0001202	23	COG4076	Ribosomal protein L11 methyltransferase (PrmA)	S	Function unknown	Poorly characterized	Gain
OG0001224	22	COG0517	Catalyzes the conversion of inosine 5'-phosphate (IMP) to xanthosine 5'-phosphate (XMP), the first committed and rate- limiting step in the de novo synthesis of guanine nucleotides, and therefore plays an important role in the regulation of cell growth (By similarity)	S	Function unknown	Poorly characterized	Gain
OG0001230	22	COG1145	4Fe-4S ferredoxin, iron-sulfur binding	C	Energy production and conversion	Metabolism	Gain
OG0001231	22	COG1145	4Fe-4S ferredoxin, iron-sulfur binding	C	Energy production and conversion	Metabolism	Gain
OG0001234	22	COG1146	metal cluster binding	C	Energy production and conversion	Metabolism	Gain
OG0001236	22	COG0502	Catalyzes the conversion of dethiobiotin (DTB) to biotin by the insertion of a sulfur atom into dethiobiotin via a radical- based mechanism (By similarity)	H	Coenzyme transport and metabolism	Metabolism	Gain
OG0001239	22	COG1146	metal cluster binding	C	Energy production and conversion	Metabolism	Gain
OG0001243	22	COG2069	Part of a complex that catalyzes the reversible cleavage of acetyl-CoA, allowing autotrophic growth from CO(2). Probably maintains the overall quaternary structure of the ACDS complex (By similarity)	C	Energy production and conversion	Metabolism	Gain
OG0001279	21	COG4079	conserved protein UCP019262	S	Function unknown	Poorly characterized	Gain
OG0001281	21	COG1814	integral membrane protein	S	Function unknown	Poorly characterized	Gain
OG0001284	21	COG4078	(NiFe)-hydrogenase-3-type complex Eha membrane protein EhaH	S	Function unknown	Poorly characterized	Gain
OG0001285	21	COG4036	Predicted membrane protein (DUF2105)	S	Function unknown	Poorly characterized	Gain
OG0001286	21	COG4037	(NiFe)-hydrogenase-3-type complex Eha, membrane protein EhaF	S	Function unknown	Poorly characterized	Gain
OG0001287	21	COG4038	(NiFe)-hydrogenase-3-type complex Eha membrane protein EhaE	S	Function unknown	Poorly characterized	Gain
OG0001288	21	COG4039	Predicted membrane protein (DUF2108)	S	Function unknown	Poorly characterized	Gain
OG0001289	21	COG4040	Predicted membrane protein (DUF2109)	S	Function unknown	Poorly characterized	Gain
OG0001290	21	COG4041	membrane protein-like protein	S	Function unknown	Poorly characterized	Gain
OG0001291	21	COG4042	One of the integral membrane subunits of multisubunit membrane-bound NiFe -hydrogenase eha. Eha is	S	Function unknown	Poorly characterized	Gain
OG0001319	20	COG1417	Domain of unknown function DUF22	S	Function unknown	Poorly characterized	Gain
OG0001321	20	COG4033	Conserved Protein	S	Function unknown	Poorly characterized	Gain
OG0001323	20	COG4016	UPF0254 protein	S	Function unknown	Poorly characterized	Gain
OG0001333	20	COG1532	Rna-binding protein	S	Function unknown	Poorly characterized	Gain
OG0001366	19	COG4048	conserved protein	S	Function unknown	Poorly characterized	Gain
OG0001372	19	COG4018	conserved protein UCP019375	S	Function unknown	Poorly characterized	Gain
OG0001373	19	COG4074	Catalyzes the reversible reduction of methenyl- H(4)MPT( ) to methylene-H(4)MPT (By similarity)	C	Energy production and conversion	Metabolism	Gain
OG0001374	19	COG4019	Protein of unknown function (DUF3236)	S	Function unknown	Poorly characterized	Gain
OG0001375	19	COG4017	Protein of unknown function (DUF1188)	S	Function unknown	Poorly characterized	Gain
OG0001376	19	COG4015	UBA THIF-type NAD FAD binding protein	S	Function unknown	Poorly characterized	Gain
OG0001468	17	COG1790	Protein of unknown function (DUF483)	S	Function unknown	Poorly characterized	Gain
OG gain and loss events of 97 -> 75 (Loss: 131).
Ortholog Group	Number of genes	NOG	NOG annotation	COG category	COG category detail	COG category group	Gain/Loss
OG0000017	148	COG0463	Glycosyl transferase, family 2	M	Cell wall/membrane/envelope biogenesis	Cellular processes and signaling	Loss
OG0000034	112	COG0444	(ABC) transporter	E	Amino acid transport and metabolism	Metabolism	Loss
OG0000045	100	COG1522	transcriptional regulator AsnC family	K	Transcription	Information storage and processing	Loss
OG0000049	96	COG2414	aldehyde ferredoxin oxidoreductase	C	Energy production and conversion	Metabolism	Loss
OG0000087	79	COG1173	Binding-protein-dependent transport systems inner membrane component	P	Inorganic ion transport and metabolism	Metabolism	Loss
OG0000096	77	COG0601	Binding-protein-dependent transport systems inner membrane component	P	Inorganic ion transport and metabolism	Metabolism	Loss
OG0000224	56	COG0747	Extracellular solute-binding protein, family 5	E	Amino acid transport and metabolism	Metabolism	Loss
OG0000239	55	COG4231	indolepyruvate ferredoxin oxidoreductase	C	Energy production and conversion	Metabolism	Loss
OG0000254	53	COG1014	oxidoreductase	C	Energy production and conversion	Metabolism	Loss
OG0000459	49	COG0493	metal cluster binding	E	Amino acid transport and metabolism	Metabolism	Loss
OG0000472	48	COG1287	oligosaccharyl transferase STT3 subunit	S	Function unknown	Poorly characterized	Loss
OG0000520	47	COG0526	Thioredoxin	O	Post-translational modification, protein turnover, and chaperones	Cellular processes and signaling	Loss
OG0000552	46	COG1143	NDH-1 shuttles electrons from NADH, via FMN and iron- sulfur (Fe-S) centers, to quinones in the respiratory chain. The immediate electron acceptor for the enzyme in this species is believed to be ubiquinone. Couples the redox reaction to proton translocation (for every two electrons transferred, four hydrogen ions are translocated across the cytoplasmic membrane), and thus conserves the redox ene…	C	Energy production and conversion	Metabolism	Loss
OG0000571	45	COG1063	Dehydrogenase	E	Amino acid transport and metabolism	Metabolism	Loss
OG0000609	43	COG0697	membrane	E	Amino acid transport and metabolism	Metabolism	Loss
OG0000626	42	COG2236	phosphoribosyltransferase	S	Function unknown	Poorly characterized	Loss
OG0000650	41	COG0537	histidine triad (hIT) protein	F	Nucleotide transport and metabolism	Metabolism	Loss
OG0000677	40	COG0704	Plays a role in the regulation of phosphate uptake	P	Inorganic ion transport and metabolism	Metabolism	Loss
OG0000699	39	COG1141	Ferredoxin	C	Energy production and conversion	Metabolism	Loss
OG0000781	36	COG0095	Lipoate-protein, ligase	H	Coenzyme transport and metabolism	Metabolism	Loss
OG0000800	36	COG0513	purine NTP-dependent helicase activity	L	Replication, recombination and repair	Information storage and processing	Loss
OG0000807	35	COG3609	CopG Arc MetJ family	K	Transcription	Information storage and processing	Loss
OG0000809	35	COG1454	alcohol dehydrogenase	C	Energy production and conversion	Metabolism	Loss
OG0000835	34	COG1373	ATPase (AAA	S	Function unknown	Poorly characterized	Loss
OG0000867	33	COG2452	resolvase	L	Replication, recombination and repair	Information storage and processing	Loss
OG0000884	32	COG1175	binding-protein-dependent transport systems inner membrane Component	P	Inorganic ion transport and metabolism	Metabolism	Loss
OG0000887	32	COG0031	cysteine biosynthetic process from serine	E	Amino acid transport and metabolism	Metabolism	Loss
OG0000889	32	COG0334	oxidoreductase activity, acting on the CH-NH2 group of donors, NAD or NADP as acceptor	E	Amino acid transport and metabolism	Metabolism	Loss
OG0000909	31	COG0697	membrane	E	Amino acid transport and metabolism	Metabolism	Loss
OG0000910	31	COG0626	cystathionine	E	Amino acid transport and metabolism	Metabolism	Loss
OG0000942	30	COG1061	type iii restriction protein res subunit	L	Replication, recombination and repair	Information storage and processing	Loss
OG0000969	29	COG2512	Transcriptional regulator	S	Function unknown	Poorly characterized	Loss
OG0000972	29	COG0665	Catalyzes the last two steps in the biosynthesis of 5- methylaminomethyl-2-thiouridine (mnm(5)s(2)U) at the wobble position (U34) in tRNA. Catalyzes the FAD-dependent demodification of cmnm(5)s(2)U34 to nm(5)s(2)U34, followed by the transfer of a methyl group from S-adenosyl-L-methionine to nm(5)s(2)U34, to form mnm(5)s(2)U34 (By similarity)	E	Amino acid transport and metabolism	Metabolism	Loss
OG0000973	29	COG1351	Catalyzes the formation of dTMP and tetrahydrofolate from dUMP and methylenetetrahydrofolate (By similarity)	F	Nucleotide transport and metabolism	Metabolism	Loss
OG0001001	28	COG0726	4-amino-4-deoxy-alpha-L-arabinopyranosyl undecaprenyl phosphate biosynthetic process	G	Carbohydrate transport and metabolism	Metabolism	Loss
OG0001002	28	COG2014	Domain of unknown function (DUF364)	S	Function unknown	Poorly characterized	Loss
OG0001003	28	COG0035	Catalyzes the conversion of uracil and 5-phospho-alpha- D-ribose 1-diphosphate (PRPP) to UMP and diphosphate (By similarity)	F	Nucleotide transport and metabolism	Metabolism	Loss
OG0001035	27	COG0509	The glycine cleavage system catalyzes the degradation of glycine. The H protein shuttles the methylamine group of glycine from the P protein to the T protein (By similarity)	E	Amino acid transport and metabolism	Metabolism	Loss
OG0001063	26	COG0697	membrane	E	Amino acid transport and metabolism	Metabolism	Loss
OG0001066	26	COG0281	malic enzyme	C	Energy production and conversion	Metabolism	Loss
OG0001067	26	COG0469	Pyruvate kinase	G	Carbohydrate transport and metabolism	Metabolism	Loss
OG0001100	25	COG1167	Transcriptional regulator, gntR family	K	Transcription	Information storage and processing	Loss
OG0001101	25	COG0725	ABC transporter, periplasmic molybdate-binding protein	P	Inorganic ion transport and metabolism	Metabolism	Loss
OG0001102	25	COG2413	DNA polymerase beta domain protein region	S	Function unknown	Poorly characterized	Loss
OG0001104	25	COG1917	Cupin 2 Conserved Barrel Domain Protein	S	Function unknown	Poorly characterized	Loss
OG0001144	24	COG0251	Endoribonuclease LPSP	J	Translation, ribosomal structure and biogenesis	Information storage and processing	Loss
OG0001147	24	COG1893	Catalyzes the NADPH-dependent reduction of ketopantoate into pantoic acid (By similarity)	H	Coenzyme transport and metabolism	Metabolism	Loss
OG0001174	23	COG1489	Sugar fermentation stimulation protein homolog	S	Function unknown	Poorly characterized	Loss
OG0001175	23	COG3262	NADH dehydrogenase (Ubiquinone), 30 kDa subunit	C	Energy production and conversion	Metabolism	Loss
OG0001177	23	COG1898	DTDP-4-dehydrorhamnose 3,5-epimerase	M	Cell wall/membrane/envelope biogenesis	Cellular processes and signaling	Loss
OG0001179	23	COG3199	ATP-NAD AcoX kinase	S	Function unknown	Poorly characterized	Loss
OG0001210	22	COG0846	NAD-dependent protein deacetylase which modulates the activities of several enzymes which are inactive in their acetylated form	K	Transcription	Information storage and processing	Loss
OG0001213	22	COG0095	Lipoate-protein, ligase	H	Coenzyme transport and metabolism	Metabolism	Loss
OG0001216	22	COG1475	parb-like partition protein	K	Transcription	Information storage and processing	Loss
OG0001218	22	COG1884	methylmalonyl-coA mutase	I	Lipid transport and metabolism	Metabolism	Loss
OG0001261	21	COG2522	Transcriptional regulator	K	Transcription	Information storage and processing	Loss
OG0001262	21	ENOG410XW8Q	NA	S	Function unknown	Poorly characterized	Loss
OG0001263	21	COG0524	pfkb domain protein	G	Carbohydrate transport and metabolism	Metabolism	Loss
OG0001265	21	COG1633	Rubrerythrin	S	Function unknown	Poorly characterized	Loss
OG0001267	21	COG0546	had-superfamily hydrolase, subfamily ia, variant	S	Function unknown	Poorly characterized	Loss
OG0001269	21	COG2185	Methylmalonyl-coA mutase	I	Lipid transport and metabolism	Metabolism	Loss
OG0001270	21	COG1703	lAO AO transport system ATPase	E	Amino acid transport and metabolism	Metabolism	Loss
OG0001272	21	COG1341	Nucleolar protein 9	S	Function unknown	Poorly characterized	Loss
OG0001304	20	COG1881	phosphatidylethanolamine-binding protein	S	Function unknown	Poorly characterized	Loss
OG0001305	20	COG2820	Uridine phosphorylase	F	Nucleotide transport and metabolism	Metabolism	Loss
OG0001306	20	COG0549	carbamate kinase	E	Amino acid transport and metabolism	Metabolism	Loss
OG0001308	20	COG1896	Metal Dependent Phosphohydrolase	S	Function unknown	Poorly characterized	Loss
OG0001309	20	COG0274	Catalyzes a reversible aldol reaction between acetaldehyde and D-glyceraldehyde 3-phosphate to generate 2-deoxy- D-ribose 5-phosphate (By similarity)	F	Nucleotide transport and metabolism	Metabolism	Loss
OG0001310	20	ENOG4111W73	NA	S	Function unknown	Poorly characterized	Loss
OG0001311	20	COG2874	Flagellar accessory protein FlaH	N	Cell motility	Cellular processes and signaling	Loss
OG0001354	19	COG0172	Catalyzes the attachment of serine to tRNA(Ser). Is also able to aminoacylate tRNA(Sec) with serine, to form the misacylated tRNA L-seryl-tRNA(Sec), which will be further converted into selenocysteinyl-tRNA(Sec) (By similarity)	J	Translation, ribosomal structure and biogenesis	Information storage and processing	Loss
OG0001355	19	COG3413	Bacterioopsin activator HTH domain protein	S	Function unknown	Poorly characterized	Loss
OG0001356	19	COG1694	MazG family	S	Function unknown	Poorly characterized	Loss
OG0001360	19	COG4003	Uncharacterized protein conserved in archaea (DUF2095)	S	Function unknown	Poorly characterized	Loss
OG0001382	19	ENOG410Y5I8	Zinc finger SWIM domain protein	S	Function unknown	Poorly characterized	Loss
OG0001383	19	COG3294	Metal Dependent Phosphohydrolase	S	Function unknown	Poorly characterized	Loss
OG0001396	18	COG4089	Protein of unknown function (DUF1614)	S	Function unknown	Poorly characterized	Loss
OG0001397	18	COG3371	Membrane	S	Function unknown	Poorly characterized	Loss
OG0001400	18	COG0477	major facilitator Superfamily	G	Carbohydrate transport and metabolism	Metabolism	Loss
OG0001448	17	COG1100	GTP-binding Protein	S	Function unknown	Poorly characterized	Loss
OG0001449	17	COG2046	Catalyzes the first intracellular reaction of sulfate assimilation, forming adenosine-5'-phosphosulfate (APS) from inorganic sulfate and ATP. Plays an important role in sulfate activation as a component of the biosynthesis pathway of sulfur- containing amino acids (By similarity)	P	Inorganic ion transport and metabolism	Metabolism	Loss
OG0001450	17	COG2888	zn-ribbon RNA-binding protein	J	Translation, ribosomal structure and biogenesis	Information storage and processing	Loss
OG0001452	17	COG2419	tRNA -(guanine-N1)-methyltransferase	S	Function unknown	Poorly characterized	Loss
OG0001455	17	COG1310	Component of the eukaryotic translation initiation factor 3 (eIF-3) complex, which is involved in protein synthesis and, together with other initiation factors, stimulates binding of mRNA and methionyl-tRNAi to the 40S ribosome (By similarity)	S	Function unknown	Poorly characterized	Loss
OG0001456	17	COG1573	uracil-dna glycosylase	L	Replication, recombination and repair	Information storage and processing	Loss
OG0001457	17	COG4047	protects from oxidative damage by removing the major product of DNA oxidation, 8-oxoguanine (GO), from single- and double-stranded DNA substrates (By similarity)	L	Replication, recombination and repair	Information storage and processing	Loss
OG0001459	17	COG3473	Asp Glu hydantoin racemase	Q	Secondary metabolites biosynthesis, transport, and catabolism	Metabolism	Loss
OG0001500	16	COG1003	The glycine cleavage system catalyzes the degradation of glycine. The P protein binds the alpha-amino group of glycine through its pyridoxal phosphate cofactor	E	Amino acid transport and metabolism	Metabolism	Loss
OG0001501	16	COG0403	The glycine cleavage system catalyzes the degradation of glycine. The P protein binds the alpha-amino group of glycine through its pyridoxal phosphate cofactor	E	Amino acid transport and metabolism	Metabolism	Loss
OG0001503	16	COG0404	The glycine cleavage system catalyzes the degradation of glycine (By similarity)	E	Amino acid transport and metabolism	Metabolism	Loss
OG0001504	16	COG3350	YHS domain protein	S	Function unknown	Poorly characterized	Loss
OG0001505	16	COG1224	ruvB-like	K	Transcription	Information storage and processing	Loss
OG0001509	16	COG1446	asparaginase	E	Amino acid transport and metabolism	Metabolism	Loss
OG0001511	16	COG2379	hydroxypyruvate reductase	G	Carbohydrate transport and metabolism	Metabolism	Loss
OG0001514	16	COG2606	YbaK ebsC protein	S	Function unknown	Poorly characterized	Loss
OG0001515	16	COG0588	Catalyzes the interconversion of 2-phosphoglycerate and 3-phosphoglycerate (By similarity)	G	Carbohydrate transport and metabolism	Metabolism	Loss
OG0001566	15	COG3889	Solute binding protein-like protein	S	Function unknown	Poorly characterized	Loss
OG0001569	15	COG1225	alkyl hydroperoxide reductase Thiol specific antioxidant Mal allergen	O	Post-translational modification, protein turnover, and chaperones	Cellular processes and signaling	Loss
OG0001573	15	COG2453	dual specificity phosphatase	T	Signal transduction mechanisms	Cellular processes and signaling	Loss
OG0001574	15	COG0464	Aaa atpase	O	Post-translational modification, protein turnover, and chaperones	Cellular processes and signaling	Loss
OG0001575	15	COG2355	Dipeptidase	E	Amino acid transport and metabolism	Metabolism	Loss
OG0001578	15	COG1444	Catalyzes the formation of N(4)-acetylcytidine (ac(4)C) at the wobble position of tRNA(Met), by using acetyl-CoA as an acetyl donor and ATP (or GTP) (By similarity)	S	Function unknown	Poorly characterized	Loss
OG0001624	14	COG1814	integral membrane protein	S	Function unknown	Poorly characterized	Loss
OG0001626	14	COG2182	extracellular solute-binding protein, family 1	G	Carbohydrate transport and metabolism	Metabolism	Loss
OG0001627	14	COG0440	Acetolactate synthase small subunit	E	Amino acid transport and metabolism	Metabolism	Loss
OG0001628	14	COG0017	asparaginyl-tRNA synthetase	J	Translation, ribosomal structure and biogenesis	Information storage and processing	Loss
OG0001631	14	COG0503	Catalyzes a salvage reaction resulting in the formation of AMP, that is energically less costly than de novo synthesis (By similarity)	F	Nucleotide transport and metabolism	Metabolism	Loss
OG0001632	14	COG4346	glycosyl transferase, family 39	M	Cell wall/membrane/envelope biogenesis	Cellular processes and signaling	Loss
OG0001633	14	COG0413	Catalyzes the reversible reaction in which hydroxymethyl group from 5,10-methylenetetrahydrofolate is tranferred onto alpha-ketoisovalerate to form ketopantoate (By similarity)	H	Coenzyme transport and metabolism	Metabolism	Loss
OG0001634	14	COG1011	Hydrolase	S	Function unknown	Poorly characterized	Loss
OG0001708	13	COG1236	cleavage and polyadenylation	J	Translation, ribosomal structure and biogenesis	Information storage and processing	Loss
OG0001709	13	COG1668	(ABC) transporter	C	Energy production and conversion	Metabolism	Loss
OG0001713	13	COG1058	competence damage-inducible protein	H	Coenzyme transport and metabolism	Metabolism	Loss
OG0001716	13	COG2431	membrAne	S	Function unknown	Poorly characterized	Loss
OG0001718	13	ENOG411231B	NA	S	Function unknown	Poorly characterized	Loss
OG0001722	13	COG2234	peptidase m28	S	Function unknown	Poorly characterized	Loss
OG0001818	12	COG1506	peptidase s9 prolyl oligopeptidase active site domain protein	E	Amino acid transport and metabolism	Metabolism	Loss
OG0001819	12	COG0454	acetyltransferase	K	Transcription	Information storage and processing	Loss
OG0001820	12	COG0297	starch synthase activity	G	Carbohydrate transport and metabolism	Metabolism	Loss
OG0001822	12	COG4697	Uncharacterized protein conserved in archaea (DUF2139)	S	Function unknown	Poorly characterized	Loss
OG0001824	12	COG2317	Carboxypeptidase	E	Amino acid transport and metabolism	Metabolism	Loss
OG0001825	12	COG2096	cob(I)yrinic acid a,c-diamide adenosyltransferase activity	S	Function unknown	Poorly characterized	Loss
OG0001827	12	COG1748	saccharopine dehydrogenase	E	Amino acid transport and metabolism	Metabolism	Loss
OG0001929	11	COG0366	alpha amylase, catalytic	G	Carbohydrate transport and metabolism	Metabolism	Loss
OG0001930	11	COG1235	domain protein	S	Function unknown	Poorly characterized	Loss
OG0001932	11	COG0608	Single-stranded-DNA-specific exonuclease (RecJ)	L	Replication, recombination and repair	Information storage and processing	Loss
OG0002148	10	ENOG4111FAP	pega domain protein	S	Function unknown	Poorly characterized	Loss
OG0002150	10	ENOG4111121	ThiS family	S	Function unknown	Poorly characterized	Loss
OG0002344	9	COG0842	(ABC) transporter	V	Defense mechanisms	Cellular processes and signaling	Loss
OG0002504	8	ENOG410XW38	Dinitrogenase iron-molybdenum cofactor	S	Function unknown	Poorly characterized	Loss
OG0002678	7	COG0153	Catalyzes the transfer of the gamma-phosphate of ATP to D-galactose to form alpha-D-galactose-1-phosphate (Gal-1-P) (By similarity)	G	Carbohydrate transport and metabolism	Metabolism	Loss
OG gain and loss events of 75 -> 55 (Gain: 45).
Ortholog Group	Number of genes	NOG	NOG annotation	COG category	COG category detail	COG category group	Gain/Loss
OG0000029	124	COG0778	nitroreductase	C	Energy production and conversion	Metabolism	Gain
OG0000030	116	COG2111	Monovalent cation H antiporter subunit	P	Inorganic ion transport and metabolism	Metabolism	Gain
OG0000104	76	COG1305	transglutaminase domain-containing protein	E	Amino acid transport and metabolism	Metabolism	Gain
OG0000114	74	COG1476	Transcriptional regulator	K	Transcription	Information storage and processing	Gain
OG0000157	65	COG0474	P-type atpase	P	Inorganic ion transport and metabolism	Metabolism	Gain
OG0000171	63	COG1908	Methyl-viologen-reducing hydrogenase, delta subunit	C	Energy production and conversion	Metabolism	Gain
OG0000250	54	COG0365	Catalyzes the conversion of acetate into acetyl-CoA (AcCoA), an essential intermediate at the junction of anabolic and catabolic pathways. AcsA undergoes a two-step reaction. In the first half reaction, AcsA combines acetate with ATP to form acetyl-adenylate (AcAMP) intermediate. In the second half reaction, it can then transfer the acetyl group from AcAMP to the sulfhydryl group of CoA, forming …	I	Lipid transport and metabolism	Metabolism	Gain
OG0000254	53	COG1014	oxidoreductase	C	Energy production and conversion	Metabolism	Gain
OG0000318	51	COG1600	Catalyzes the conversion of epoxyqueuosine (oQ) to queuosine (Q), which is a hypermodified base found in the wobble positions of tRNA(Asp), tRNA(Asn), tRNA(His) and tRNA(Tyr) (By similarity)	C	Energy production and conversion	Metabolism	Gain
OG0000399	50	COG1348	The key enzymatic reactions in nitrogen fixation are catalyzed by the nitrogenase complex, which has 2 components the iron protein and the molybdenum-iron protein (By similarity)	P	Inorganic ion transport and metabolism	Metabolism	Gain
OG0000462	49	COG3273	trka-c domain protein	P	Inorganic ion transport and metabolism	Metabolism	Gain
OG0000563	46	COG1853	flavin reductase domain protein, FMN-binding	S	Function unknown	Poorly characterized	Gain
OG0000677	40	COG0704	Plays a role in the regulation of phosphate uptake	P	Inorganic ion transport and metabolism	Metabolism	Gain
OG0000781	36	COG0095	Lipoate-protein, ligase	H	Coenzyme transport and metabolism	Metabolism	Gain
OG0000789	36	COG0484	ATP binding to DnaK triggers the release of the substrate protein, thus completing the reaction cycle. Several rounds of ATP-dependent interactions between DnaJ, DnaK and GrpE are required for fully efficient folding. Also involved, together with DnaK and GrpE, in the DNA replication of plasmids through activation of initiation proteins (By similarity)	O	Post-translational modification, protein turnover, and chaperones	Cellular processes and signaling	Gain
OG0000801	36	COG1745	Uncharacterised protein family UPF0058	S	Function unknown	Poorly characterized	Gain
OG0000821	35	COG1268	bioY protein	S	Function unknown	Poorly characterized	Gain
OG0000828	35	COG1637	Cleaves both 3' and 5' ssDNA extremities of branched DNA structures (By similarity)	L	Replication, recombination and repair	Information storage and processing	Gain
OG0000898	32	COG1310	Component of the eukaryotic translation initiation factor 3 (eIF-3) complex, which is involved in protein synthesis and, together with other initiation factors, stimulates binding of mRNA and methionyl-tRNAi to the 40S ribosome (By similarity)	S	Function unknown	Poorly characterized	Gain
OG0000905	32	COG1614	Part of a complex that catalyzes the reversible cleavage of acetyl-CoA, allowing autotrophic growth from CO(2) (By similarity)	C	Energy production and conversion	Metabolism	Gain
OG0000933	31	COG4026	TOPRIM domain-containing protein	S	Function unknown	Poorly characterized	Gain
OG0000973	29	COG1351	Catalyzes the formation of dTMP and tetrahydrofolate from dUMP and methylenetetrahydrofolate (By similarity)	F	Nucleotide transport and metabolism	Metabolism	Gain
OG0000974	29	COG2516	radical SAM domain protein	S	Function unknown	Poorly characterized	Gain
OG0000980	29	COG0705	rhomboid family	S	Function unknown	Poorly characterized	Gain
OG0001006	28	COG1386	Participates in chromosomal partition during cell division. May act via the formation of a condensin-like complex containing Smc and ScpA that pull DNA away from mid-cell into both cell halves (By similarity)	K	Transcription	Information storage and processing	Gain
OG0001071	26	ENOG410ZHHC	replication factor A complex, RPA14 subunit	S	Function unknown	Poorly characterized	Gain
OG0001104	25	COG1917	Cupin 2 Conserved Barrel Domain Protein	S	Function unknown	Poorly characterized	Gain
OG0001149	24	COG2423	Ornithine Cyclodeaminase	E	Amino acid transport and metabolism	Metabolism	Gain
OG0001153	24	COG2131	dCMP deaminase activity	F	Nucleotide transport and metabolism	Metabolism	Gain
OG0001182	23	COG0576	Participates actively in the response to hyperosmotic and heat shock by preventing the aggregation of stress-denatured proteins, in association with DnaK and GrpE. It is the nucleotide exchange factor for DnaK and may function as a thermosensor. Unfolded proteins bind initially to DnaJ	O	Post-translational modification, protein turnover, and chaperones	Cellular processes and signaling	Gain
OG0001316	20	COG1504	Protein of unknown function (DUF498/DUF598)	S	Function unknown	Poorly characterized	Gain
OG0001324	20	COG4012	pyruvate format-lyase activating enzyme	S	Function unknown	Poorly characterized	Gain
OG0001360	19	COG4003	Uncharacterized protein conserved in archaea (DUF2095)	S	Function unknown	Poorly characterized	Gain
OG0001369	19	COG2037	Catalyzes the transfer of a formyl group from 5-formyl tetrahydromethanopterin (5-formyl-H(4)MPT) to methanofuran (MFR) so as to produce formylmethanofuran (formyl-MFR) and tetrahydromethanopterin (H(4)MPT)	C	Energy production and conversion	Metabolism	Gain
OG0001370	19	COG4030	NA	S	Function unknown	Poorly characterized	Gain
OG0001411	18	ENOG4111VBZ	NA	S	Function unknown	Poorly characterized	Gain
OG0001458	17	COG1280	Lysine exporter protein (Lyse ygga)	E	Amino acid transport and metabolism	Metabolism	Gain
OG0001502	16	COG4046	Protein of unknown function (DUF1512)	S	Function unknown	Poorly characterized	Gain
OG0001507	16	COG0212	5-formyltetrahydrofolate cyclo-ligase	H	Coenzyme transport and metabolism	Metabolism	Gain
OG0001568	15	COG3174	Membrane	S	Function unknown	Poorly characterized	Gain
OG0001586	15	COG2998	(ABC) transporter	P	Inorganic ion transport and metabolism	Metabolism	Gain
OG0001664	14	COG1100	GTP-binding Protein	S	Function unknown	Poorly characterized	Gain
OG0001748	13	COG3365	conserved protein	S	Function unknown	Poorly characterized	Gain
OG0001749	13	COG3364	Zn-ribbon containing protein (DUF2072)	S	Function unknown	Poorly characterized	Gain
OG0001821	12	COG2410	Protein of unknown function (DUF429)	S	Function unknown	Poorly characterized	Gain
OG gain and loss events of 75 -> 55 (Loss: 136).
Ortholog Group	Number of genes	NOG	NOG annotation	COG category	COG category detail	COG category group	Gain/Loss
OG0000065	88	COG0677	Dehydrogenase	M	Cell wall/membrane/envelope biogenesis	Cellular processes and signaling	Loss
OG0000101	77	COG0347	Nitrogen regulatory protein pii	E	Amino acid transport and metabolism	Metabolism	Loss
OG0000154	65	COG0609	permease protein	P	Inorganic ion transport and metabolism	Metabolism	Loss
OG0000161	64	COG0614	Periplasmic binding protein	P	Inorganic ion transport and metabolism	Metabolism	Loss
OG0000184	60	COG1055	arsenical pump membrane protein	P	Inorganic ion transport and metabolism	Metabolism	Loss
OG0000274	52	COG1977	Molybdopterin converting factor (Subunit 1)	H	Coenzyme transport and metabolism	Metabolism	Loss
OG0000291	52	COG0733	Transporter	P	Inorganic ion transport and metabolism	Metabolism	Loss
OG0000292	52	ENOG410YG7N	s-layer protein	S	Function unknown	Poorly characterized	Loss
OG0000543	47	COG0599	Antioxidant protein with alkyl hydroperoxidase activity. Required for the reduction of the AhpC active site cysteine residues and for the regeneration of the AhpC enzyme activity (By similarity)	S	Function unknown	Poorly characterized	Loss
OG0000587	45	COG1033	RND superfamily	S	Function unknown	Poorly characterized	Loss
OG0000591	44	COG1590	tRNA-yW synthesizing protein 3 homolog (S. cerevisiae)	S	Function unknown	Poorly characterized	Loss
OG0000617	43	COG1036	flavoprotein	C	Energy production and conversion	Metabolism	Loss
OG0000635	42	COG0213	The enzymes which catalyze the reversible phosphorolysis of pyrimidine nucleosides are involved in the degradation of these compounds and in their utilization as carbon and energy sources, or in the rescue of pyrimidine bases for nucleotide synthesis (By similarity)	F	Nucleotide transport and metabolism	Metabolism	Loss
OG0000646	41	COG1721	Conserved protein	S	Function unknown	Poorly characterized	Loss
OG0000720	39	COG1123	(ABC) transporter	S	Function unknown	Poorly characterized	Loss
OG0000724	39	COG2191	Formylmethanofuran dehydrogenase subunit E	C	Energy production and conversion	Metabolism	Loss
OG0000755	37	COG0038	chloride channel	P	Inorganic ion transport and metabolism	Metabolism	Loss
OG0000777	37	COG2456	Uncharacterized conserved protein (DUF2304)	S	Function unknown	Poorly characterized	Loss
OG0000799	36	COG2303	oxidoreductase	E	Amino acid transport and metabolism	Metabolism	Loss
OG0000802	36	COG1343	CRISPR (clustered regularly interspaced short palindromic repeat), is an adaptive immune system that provides protection against mobile genetic elements (viruses, transposable elements and conjugative plasmids). CRISPR clusters contain sequences complementary to antecedent mobile elements and target invading nucleic acids. CRISPR clusters are transcribed and processed into CRISPR RNA (crRNA). Fun…	L	Replication, recombination and repair	Information storage and processing	Loss
OG0000816	35	COG1356	Transcriptional regulator	K	Transcription	Information storage and processing	Loss
OG0000822	35	COG0641	radical SAM domain protein	S	Function unknown	Poorly characterized	Loss
OG0000845	34	COG4066	UPF0305 protein	S	Function unknown	Poorly characterized	Loss
OG0000854	34	COG1255	UPF0146 protein	S	Function unknown	Poorly characterized	Loss
OG0000857	34	COG1468	crispr-associated protein cas4	L	Replication, recombination and repair	Information storage and processing	Loss
OG0000858	34	COG0037	Ligates lysine onto the cytidine present at position 34 of the AUA codon-specific tRNA(Ile) that contains the anticodon CAU, in an ATP-dependent manner. Cytidine is converted to lysidine, thus changing the amino acid specificity of the tRNA from methionine to isoleucine (By similarity)	D	Cell cycle control, cell division, chromosome partitioning	Cellular processes and signaling	Loss
OG0000878	33	COG4050	Methanogenesis marker protein 5	S	Function unknown	Poorly characterized	Loss
OG0000883	33	COG3366	(Nucleoside recognition) domain protein	S	Function unknown	Poorly characterized	Loss
OG0000890	32	COG1955	flagellar assembly protein J	N	Cell motility	Cellular processes and signaling	Loss
OG0000892	32	COG1568	Protein of unknown function DUF43	S	Function unknown	Poorly characterized	Loss
OG0000913	31	COG2112	serine threonine protein kinase	T	Signal transduction mechanisms	Cellular processes and signaling	Loss
OG0000916	31	COG3958	Transketolase	G	Carbohydrate transport and metabolism	Metabolism	Loss
OG0000922	31	COG0770	UDP-N-acetylmuramoylalanyl-D-glutamyl-2,6-diaminopimelate-D-alanyl-D-alanine ligase activity	M	Cell wall/membrane/envelope biogenesis	Cellular processes and signaling	Loss
OG0000924	31	COG4069	Uncharacterized protein conserved in archaea (DUF2117)	S	Function unknown	Poorly characterized	Loss
OG0000925	31	COG2710	nitrogenase	C	Energy production and conversion	Metabolism	Loss
OG0000926	31	COG4051	methanogenesis marker protein 17	S	Function unknown	Poorly characterized	Loss
OG0000936	31	COG1092	23S rRNA (guanine(2445)-N(2))-methyltransferase activity	S	Function unknown	Poorly characterized	Loss
OG0000939	30	COG1878	Cyclase family	S	Function unknown	Poorly characterized	Loss
OG0000943	30	COG1586	Catalyzes the decarboxylation of S-adenosylmethionine to S-adenosylmethioninamine (dcAdoMet), the propylamine donor required for the synthesis of the polyamines spermine and spermidine from the diamine putrescine (By similarity)	E	Amino acid transport and metabolism	Metabolism	Loss
OG0000949	30	COG4056	energy derivation by oxidation of reduced inorganic compounds	H	Coenzyme transport and metabolism	Metabolism	Loss
OG0000955	30	COG4052	methanogenesis marker protein 7	S	Function unknown	Poorly characterized	Loss
OG0000956	30	COG4070	UPF0288 protein	O	Post-translational modification, protein turnover, and chaperones	Cellular processes and signaling	Loss
OG0000957	30	COG4029	Methanogenesis marker protein 6	S	Function unknown	Poorly characterized	Loss
OG0000958	30	COG1924	coA-substrate-specific enzyme activase	I	Lipid transport and metabolism	Metabolism	Loss
OG0000964	30	COG2192	K00612 carbamoyltransferase EC 2.1.3	O	Post-translational modification, protein turnover, and chaperones	Cellular processes and signaling	Loss
OG0000965	30	COG1885	UPF0212 protein	S	Function unknown	Poorly characterized	Loss
OG0000966	30	ENOG410Z4DI	NA	S	Function unknown	Poorly characterized	Loss
OG0000967	30	COG2813	Specifically methylates the guanine in position 1207 of 16S rRNA in the 30S particle (By similarity)	J	Translation, ribosomal structure and biogenesis	Information storage and processing	Loss
OG0000971	29	COG0454	acetyltransferase	K	Transcription	Information storage and processing	Loss
OG0000984	29	COG0028	acetolactate synthase	E	Amino acid transport and metabolism	Metabolism	Loss
OG0000985	29	COG1962	Part of a complex that catalyzes the formation of methyl-coenzyme M and tetrahydromethanopterin from coenzyme M and methyl-tetrahydromethanopterin. This is an energy-conserving, sodium-ion translocating step. MtrH catalyzes the transfer of the methyl group from methyl-tetrahydromethanopterin to the corrinoid prosthetic group of MtrA	H	Coenzyme transport and metabolism	Metabolism	Loss
OG0000989	29	COG1151	Catalyzes the reduction of hydroxylamine to form NH(3) and H(2)O (By similarity)	C	Energy production and conversion	Metabolism	Loss
OG0000992	29	COG0616	Signal peptide peptidase, SppA	O	Post-translational modification, protein turnover, and chaperones	Cellular processes and signaling	Loss
OG0001011	28	COG2242	precorrin-6y C5,15-methyltransferase	H	Coenzyme transport and metabolism	Metabolism	Loss
OG0001022	28	COG1510	Transcriptional regulator	K	Transcription	Information storage and processing	Loss
OG0001025	28	COG1993	Uncharacterized ACR, COG1993	S	Function unknown	Poorly characterized	Loss
OG0001026	28	ENOG410Y478	Protein of unknown function (DUF2666)	S	Function unknown	Poorly characterized	Loss
OG0001031	27	COG1031	metal cluster binding	C	Energy production and conversion	Metabolism	Loss
OG0001044	27	COG4008	Methanogenesis marker protein 9	K	Transcription	Information storage and processing	Loss
OG0001058	27	COG0239	inorganic anion transmembrane transporter activity	D	Cell cycle control, cell division, chromosome partitioning	Cellular processes and signaling	Loss
OG0001060	27	COG0027	Catalyzes two reactions the first one is the production of beta-formyl glycinamide ribonucleotide (GAR) from formate, ATP and beta GAR	F	Nucleotide transport and metabolism	Metabolism	Loss
OG0001068	26	COG1110	Modifies the topological state of DNA by introducing positive supercoils in an ATP-dependent process. It cleaves transiently a single DNA strand and remains covalently bound to the 5' DNA end through a tyrosine residue. May be involved in rewinding the DNA strands in the regions of the chromosome that have opened up to allow transcription or replication (By similarity)	L	Replication, recombination and repair	Information storage and processing	Loss
OG0001069	26	COG1606	pp-loop domain protein	S	Function unknown	Poorly characterized	Loss
OG0001072	26	COG0310	Part of the energy-coupling factor (ECF) transporter complex CbiMNOQ involved in cobalt import (By similarity)	P	Inorganic ion transport and metabolism	Metabolism	Loss
OG0001074	26	COG1996	DNA-dependent RNA polymerase catalyzes the transcription of DNA into RNA using the four ribonucleoside triphosphates as substrates	K	Transcription	Information storage and processing	Loss
OG0001080	26	COG0207	Provides the sole de novo source of dTMP for DNA biosynthesis (By similarity)	F	Nucleotide transport and metabolism	Metabolism	Loss
OG0001090	26	COG1865	adenosylcobinamide hydrolase activity	S	Function unknown	Poorly characterized	Loss
OG0001099	25	COG2100	Elp3	S	Function unknown	Poorly characterized	Loss
OG0001103	25	COG2126	Binds to the 23S rRNA (By similarity)	J	Translation, ribosomal structure and biogenesis	Information storage and processing	Loss
OG0001105	25	COG0478	Serine Threonine protein kinase	T	Signal transduction mechanisms	Cellular processes and signaling	Loss
OG0001106	25	COG1161	Required for a late step of 50S ribosomal subunit assembly. Has GTPase activity (By similarity)	S	Function unknown	Poorly characterized	Loss
OG0001107	25	COG0421	Catalyzes the production of spermidine from putrescine and decarboxylated S-adenosylmethionine (dcSAM), which serves as an aminopropyl donor (By similarity)	E	Amino acid transport and metabolism	Metabolism	Loss
OG0001109	25	COG1756	Methyltransferase involved in ribosomal biogenesis. Specifically catalyzes the N1-methylation of the pseudouridine corresponding to position 914 in M.jannaschii 16S rRNA (By similarity)	J	Translation, ribosomal structure and biogenesis	Information storage and processing	Loss
OG0001119	25	COG1100	GTP-binding Protein	S	Function unknown	Poorly characterized	Loss
OG0001124	25	COG0042	Catalyzes the synthesis of dihydrouridine a modified base found in the D-loop of most tRNAs (By similarity)	J	Translation, ribosomal structure and biogenesis	Information storage and processing	Loss
OG0001127	25	COG1625	oxidoreductase	C	Energy production and conversion	Metabolism	Loss
OG0001128	25	COG1693	Domain of unknown function DUF128	S	Function unknown	Poorly characterized	Loss
OG0001132	25	COG2098	Catalyzes the conversion of 7,8-dihydroneopterin (H2Neo) to 6-hydroxymethyl-7,8-dihydropterin (6-HMD) (By similarity)	S	Function unknown	Poorly characterized	Loss
OG0001137	25	COG0517	Catalyzes the conversion of inosine 5'-phosphate (IMP) to xanthosine 5'-phosphate (XMP), the first committed and rate- limiting step in the de novo synthesis of guanine nucleotides, and therefore plays an important role in the regulation of cell growth (By similarity)	S	Function unknown	Poorly characterized	Loss
OG0001138	25	COG1935	Protein of unknown function (DUF473)	S	Function unknown	Poorly characterized	Loss
OG0001146	24	COG0058	Phosphorylase is an important allosteric enzyme in carbohydrate metabolism. Enzymes from different sources differ in their regulatory mechanisms and in their natural substrates. However, all known phosphorylases share catalytic and structural properties (By similarity)	G	Carbohydrate transport and metabolism	Metabolism	Loss
OG0001154	24	COG4014	Uncharacterized protein conserved in archaea (DUF2098)	S	Function unknown	Poorly characterized	Loss
OG0001156	24	COG2045	2-phosphosulfolactate phosphatase	H	Coenzyme transport and metabolism	Metabolism	Loss
OG0001157	24	COG4053	NA	S	Function unknown	Poorly characterized	Loss
OG0001158	24	COG1921	Converts seryl-tRNA(Sec) to selenocysteinyl-tRNA(Sec) required for selenoprotein biosynthesis (By similarity)	E	Amino acid transport and metabolism	Metabolism	Loss
OG0001160	24	COG0704	Plays a role in the regulation of phosphate uptake	P	Inorganic ion transport and metabolism	Metabolism	Loss
OG0001161	24	COG0583	Transcriptional regulator	K	Transcription	Information storage and processing	Loss
OG0001169	24	COG0156	8-Amino-7-oxononanoate synthase	H	Coenzyme transport and metabolism	Metabolism	Loss
OG0001190	23	COG4071	F420-0:Gamma-glutamyl ligase	S	Function unknown	Poorly characterized	Loss
OG0001191	23	COG1123	(ABC) transporter	S	Function unknown	Poorly characterized	Loss
OG0001194	23	COG4065	Methanogenesis marker protein 14	S	Function unknown	Poorly characterized	Loss
OG0001195	23	COG4062	Part of a complex that catalyzes the formation of methyl-coenzyme M and tetrahydromethanopterin from coenzyme M and methyl-tetrahydromethanopterin. This is an energy-conserving, sodium-ion translocating step (By similarity)	H	Coenzyme transport and metabolism	Metabolism	Loss
OG0001196	23	COG4061	Part of a complex that catalyzes the formation of methyl-coenzyme M and tetrahydromethanopterin from coenzyme M and methyl-tetrahydromethanopterin. This is an energy-conserving, sodium-ion translocating step (By similarity)	H	Coenzyme transport and metabolism	Metabolism	Loss
OG0001197	23	COG4060	Part of a complex that catalyzes the formation of methyl-coenzyme M and tetrahydromethanopterin from coenzyme M and methyl-tetrahydromethanopterin. This is an energy-conserving, sodium-ion translocating step (By similarity)	H	Coenzyme transport and metabolism	Metabolism	Loss
OG0001198	23	COG4059	Part of a complex that catalyzes the formation of methyl-coenzyme M and tetrahydromethanopterin from coenzyme M and methyl-tetrahydromethanopterin. This is an energy-conserving, sodium-ion translocating step (By similarity)	H	Coenzyme transport and metabolism	Metabolism	Loss
OG0001199	23	COG4077	conserved protein	S	Function unknown	Poorly characterized	Loss
OG0001200	23	COG1809	phosphosulfolactate synthase activity	S	Function unknown	Poorly characterized	Loss
OG0001201	23	COG4032	Sulfopyruvate decarboxylase, subunit alpha	S	Function unknown	Poorly characterized	Loss
OG0001202	23	COG4076	Ribosomal protein L11 methyltransferase (PrmA)	S	Function unknown	Poorly characterized	Loss
OG0001206	23	COG0037	Ligates lysine onto the cytidine present at position 34 of the AUA codon-specific tRNA(Ile) that contains the anticodon CAU, in an ATP-dependent manner. Cytidine is converted to lysidine, thus changing the amino acid specificity of the tRNA from methionine to isoleucine (By similarity)	D	Cell cycle control, cell division, chromosome partitioning	Cellular processes and signaling	Loss
OG0001207	23	COG0535	radical SAM domain protein	S	Function unknown	Poorly characterized	Loss
OG0001211	22	COG2414	aldehyde ferredoxin oxidoreductase	C	Energy production and conversion	Metabolism	Loss
OG0001215	22	COG2521	Methyltransferase	S	Function unknown	Poorly characterized	Loss
OG0001230	22	COG1145	4Fe-4S ferredoxin, iron-sulfur binding	C	Energy production and conversion	Metabolism	Loss
OG0001231	22	COG1145	4Fe-4S ferredoxin, iron-sulfur binding	C	Energy production and conversion	Metabolism	Loss
OG0001234	22	COG1146	metal cluster binding	C	Energy production and conversion	Metabolism	Loss
OG0001236	22	COG0502	Catalyzes the conversion of dethiobiotin (DTB) to biotin by the insertion of a sulfur atom into dethiobiotin via a radical- based mechanism (By similarity)	H	Coenzyme transport and metabolism	Metabolism	Loss
OG0001239	22	COG1146	metal cluster binding	C	Energy production and conversion	Metabolism	Loss
OG0001248	22	COG4087	Haloacid dehalogenase domain protein hydrolase	S	Function unknown	Poorly characterized	Loss
OG0001250	22	COG4072	Uncharacterized protein conserved in archaea (DUF2118)	S	Function unknown	Poorly characterized	Loss
OG0001266	21	COG1318	NA	K	Transcription	Information storage and processing	Loss
OG0001279	21	COG4079	conserved protein UCP019262	S	Function unknown	Poorly characterized	Loss
OG0001281	21	COG1814	integral membrane protein	S	Function unknown	Poorly characterized	Loss
OG0001284	21	COG4078	(NiFe)-hydrogenase-3-type complex Eha membrane protein EhaH	S	Function unknown	Poorly characterized	Loss
OG0001285	21	COG4036	Predicted membrane protein (DUF2105)	S	Function unknown	Poorly characterized	Loss
OG0001286	21	COG4037	(NiFe)-hydrogenase-3-type complex Eha, membrane protein EhaF	S	Function unknown	Poorly characterized	Loss
OG0001287	21	COG4038	(NiFe)-hydrogenase-3-type complex Eha membrane protein EhaE	S	Function unknown	Poorly characterized	Loss
OG0001288	21	COG4039	Predicted membrane protein (DUF2108)	S	Function unknown	Poorly characterized	Loss
OG0001289	21	COG4040	Predicted membrane protein (DUF2109)	S	Function unknown	Poorly characterized	Loss
OG0001290	21	COG4041	membrane protein-like protein	S	Function unknown	Poorly characterized	Loss
OG0001291	21	COG4042	One of the integral membrane subunits of multisubunit membrane-bound NiFe -hydrogenase eha. Eha is	S	Function unknown	Poorly characterized	Loss
OG0001297	21	COG2252	Xanthine uracil vitamin C permease	S	Function unknown	Poorly characterized	Loss
OG0001299	21	ENOG410YGYX	NA	S	Function unknown	Poorly characterized	Loss
OG0001319	20	COG1417	Domain of unknown function DUF22	S	Function unknown	Poorly characterized	Loss
OG0001321	20	COG4033	Conserved Protein	S	Function unknown	Poorly characterized	Loss
OG0001323	20	COG4016	UPF0254 protein	S	Function unknown	Poorly characterized	Loss
OG0001338	20	COG2383	fun14 family	S	Function unknown	Poorly characterized	Loss
OG0001339	20	COG0500	Methyltransferase	Q	Secondary metabolites biosynthesis, transport, and catabolism	Metabolism	Loss
OG0001366	19	COG4048	conserved protein	S	Function unknown	Poorly characterized	Loss
OG0001372	19	COG4018	conserved protein UCP019375	S	Function unknown	Poorly characterized	Loss
OG0001373	19	COG4074	Catalyzes the reversible reduction of methenyl- H(4)MPT( ) to methylene-H(4)MPT (By similarity)	C	Energy production and conversion	Metabolism	Loss
OG0001374	19	COG4019	Protein of unknown function (DUF3236)	S	Function unknown	Poorly characterized	Loss
OG0001375	19	COG4017	Protein of unknown function (DUF1188)	S	Function unknown	Poorly characterized	Loss
OG0001376	19	COG4015	UBA THIF-type NAD FAD binding protein	S	Function unknown	Poorly characterized	Loss
OG0001468	17	COG1790	Protein of unknown function (DUF483)	S	Function unknown	Poorly characterized	Loss
OG0001576	15	COG2391	YeeE YedE family protein	S	Function unknown	Poorly characterized	Loss
OG gain and loss events of 55 -> 29 (Gain: 70).
Ortholog Group	Number of genes	NOG	NOG annotation	COG category	COG category detail	COG category group	Gain/Loss
OG0000034	112	COG0444	(ABC) transporter	E	Amino acid transport and metabolism	Metabolism	Gain
OG0000045	100	COG1522	transcriptional regulator AsnC family	K	Transcription	Information storage and processing	Gain
OG0000065	88	COG0677	Dehydrogenase	M	Cell wall/membrane/envelope biogenesis	Cellular processes and signaling	Gain
OG0000087	79	COG1173	Binding-protein-dependent transport systems inner membrane component	P	Inorganic ion transport and metabolism	Metabolism	Gain
OG0000096	77	COG0601	Binding-protein-dependent transport systems inner membrane component	P	Inorganic ion transport and metabolism	Metabolism	Gain
OG0000130	70	COG0591	symporter	E	Amino acid transport and metabolism	Metabolism	Gain
OG0000154	65	COG0609	permease protein	P	Inorganic ion transport and metabolism	Metabolism	Gain
OG0000224	56	COG0747	Extracellular solute-binding protein, family 5	E	Amino acid transport and metabolism	Metabolism	Gain
OG0000239	55	COG4231	indolepyruvate ferredoxin oxidoreductase	C	Energy production and conversion	Metabolism	Gain
OG0000262	53	COG1598	family UPF0150	S	Function unknown	Poorly characterized	Gain
OG0000274	52	COG1977	Molybdopterin converting factor (Subunit 1)	H	Coenzyme transport and metabolism	Metabolism	Gain
OG0000286	52	COG0407	Catalyzes the decarboxylation of four acetate groups of uroporphyrinogen-III to yield coproporphyrinogen-III (By similarity)	H	Coenzyme transport and metabolism	Metabolism	Gain
OG0000459	49	COG0493	metal cluster binding	E	Amino acid transport and metabolism	Metabolism	Gain
OG0000520	47	COG0526	Thioredoxin	O	Post-translational modification, protein turnover, and chaperones	Cellular processes and signaling	Gain
OG0000552	46	COG1143	NDH-1 shuttles electrons from NADH, via FMN and iron- sulfur (Fe-S) centers, to quinones in the respiratory chain. The immediate electron acceptor for the enzyme in this species is believed to be ubiquinone. Couples the redox reaction to proton translocation (for every two electrons transferred, four hydrogen ions are translocated across the cytoplasmic membrane), and thus conserves the redox ene…	C	Energy production and conversion	Metabolism	Gain
OG0000571	45	COG1063	Dehydrogenase	E	Amino acid transport and metabolism	Metabolism	Gain
OG0000604	44	COG0607	Rhodanese domain protein	P	Inorganic ion transport and metabolism	Metabolism	Gain
OG0000626	42	COG2236	phosphoribosyltransferase	S	Function unknown	Poorly characterized	Gain
OG0000635	42	COG0213	The enzymes which catalyze the reversible phosphorolysis of pyrimidine nucleosides are involved in the degradation of these compounds and in their utilization as carbon and energy sources, or in the rescue of pyrimidine bases for nucleotide synthesis (By similarity)	F	Nucleotide transport and metabolism	Metabolism	Gain
OG0000639	42	COG1180	activating enzyme	O	Post-translational modification, protein turnover, and chaperones	Cellular processes and signaling	Gain
OG0000763	37	COG1042	CoA-binding domain protein	C	Energy production and conversion	Metabolism	Gain
OG0000796	36	COG2202	Histidine kinase	T	Signal transduction mechanisms	Cellular processes and signaling	Gain
OG0000807	35	COG3609	CopG Arc MetJ family	K	Transcription	Information storage and processing	Gain
OG0000816	35	COG1356	Transcriptional regulator	K	Transcription	Information storage and processing	Gain
OG0000889	32	COG0334	oxidoreductase activity, acting on the CH-NH2 group of donors, NAD or NADP as acceptor	E	Amino acid transport and metabolism	Metabolism	Gain
OG0000916	31	COG3958	Transketolase	G	Carbohydrate transport and metabolism	Metabolism	Gain
OG0000917	31	COG0599	Antioxidant protein with alkyl hydroperoxidase activity. Required for the reduction of the AhpC active site cysteine residues and for the regeneration of the AhpC enzyme activity (By similarity)	S	Function unknown	Poorly characterized	Gain
OG0000966	30	ENOG410Z4DI	NA	S	Function unknown	Poorly characterized	Gain
OG0000976	29	COG0822	sUF system Fes assembly protein, NifU family	C	Energy production and conversion	Metabolism	Gain
OG0000977	29	COG3894	Ferredoxin	C	Energy production and conversion	Metabolism	Gain
OG0001001	28	COG0726	4-amino-4-deoxy-alpha-L-arabinopyranosyl undecaprenyl phosphate biosynthetic process	G	Carbohydrate transport and metabolism	Metabolism	Gain
OG0001005	28	COG0647	Hydrolase	G	Carbohydrate transport and metabolism	Metabolism	Gain
OG0001035	27	COG0509	The glycine cleavage system catalyzes the degradation of glycine. The H protein shuttles the methylamine group of glycine from the P protein to the T protein (By similarity)	E	Amino acid transport and metabolism	Metabolism	Gain
OG0001036	27	COG0543	cytochrome-b5 reductase activity, acting on NAD(P)H	C	Energy production and conversion	Metabolism	Gain
OG0001040	27	COG1832	CoA-binding domain protein	S	Function unknown	Poorly characterized	Gain
OG0001041	27	COG2405	nucleic acid-binding protein	S	Function unknown	Poorly characterized	Gain
OG0001110	25	COG1856	Elp3	S	Function unknown	Poorly characterized	Gain
OG0001142	24	COG2159	amidohydrolase 2	S	Function unknown	Poorly characterized	Gain
OG0001151	24	COG2426	small multi-drug export	S	Function unknown	Poorly characterized	Gain
OG0001163	24	COG2768	4Fe-4S Ferredoxin iron-sulfur binding domain protein	C	Energy production and conversion	Metabolism	Gain
OG0001167	24	COG1989	Cleaves type-4 fimbrial leader sequence and methylates the N-terminal (generally Phe) residue (By similarity)	N	Cell motility	Cellular processes and signaling	Gain
OG0001170	24	ENOG410Z670	Pfam:DUF3204	S	Function unknown	Poorly characterized	Gain
OG0001175	23	COG3262	NADH dehydrogenase (Ubiquinone), 30 kDa subunit	C	Energy production and conversion	Metabolism	Gain
OG0001183	23	COG0443	Heat shock protein	O	Post-translational modification, protein turnover, and chaperones	Cellular processes and signaling	Gain
OG0001185	23	COG2109	Cob-I-yrinic acid a,c-diamide adenosyltransferase	H	Coenzyme transport and metabolism	Metabolism	Gain
OG0001213	22	COG0095	Lipoate-protein, ligase	H	Coenzyme transport and metabolism	Metabolism	Gain
OG0001216	22	COG1475	parb-like partition protein	K	Transcription	Information storage and processing	Gain
OG0001225	22	N/A	N/A	N/A	N/A	N/A	Gain
OG0001226	22	ENOG410YRA7	Archaeal ATPase	S	Function unknown	Poorly characterized	Gain
OG0001274	21	COG3979	chitinase	G	Carbohydrate transport and metabolism	Metabolism	Gain
OG0001340	20	ENOG410YBIU	NA	S	Function unknown	Poorly characterized	Gain
OG0001347	20	COG1633	Rubrerythrin	S	Function unknown	Poorly characterized	Gain
OG0001367	19	COG1035	Coenzyme F420 hydrogenase	C	Energy production and conversion	Metabolism	Gain
OG0001399	18	COG2835	UPF0434 protein	S	Function unknown	Poorly characterized	Gain
OG0001423	18	COG1733	transcription, DNA-dependent	K	Transcription	Information storage and processing	Gain
OG0001439	18	COG1361	S-layer domain-like protein	M	Cell wall/membrane/envelope biogenesis	Cellular processes and signaling	Gain
OG0001453	17	COG2210	pyridine nucleotide-disulfide oxidoreductase	S	Function unknown	Poorly characterized	Gain
OG0001455	17	COG1310	Component of the eukaryotic translation initiation factor 3 (eIF-3) complex, which is involved in protein synthesis and, together with other initiation factors, stimulates binding of mRNA and methionyl-tRNAi to the 40S ribosome (By similarity)	S	Function unknown	Poorly characterized	Gain
OG0001504	16	COG3350	YHS domain protein	S	Function unknown	Poorly characterized	Gain
OG0001521	16	COG1942	4-oxalocrotonate tautomerase	S	Function unknown	Poorly characterized	Gain
OG0001525	16	COG1059	Responsible for removing an oxidatively damaged form of guanine (7,8-dihydro-8-oxoguanine 7-oxoG) from DNA. Also nicks DNA at apurinic apyrimidinic sites (AP sites) (By similarity)	L	Replication, recombination and repair	Information storage and processing	Gain
OG0001580	15	COG1522	transcriptional regulator AsnC family	K	Transcription	Information storage and processing	Gain
OG0001714	13	COG1801	conserved protein	S	Function unknown	Poorly characterized	Gain
OG0001719	13	COG3808	pump that utilizes the energy of pyrophosphate hydrolysis as the driving force for	C	Energy production and conversion	Metabolism	Gain
OG0001730	13	COG1793	DNA ligase	L	Replication, recombination and repair	Information storage and processing	Gain
OG0001831	12	ENOG4111RKN	NA	S	Function unknown	Poorly characterized	Gain
OG0001926	11	COG0508	Dehydrogenase	C	Energy production and conversion	Metabolism	Gain
OG0002152	10	COG3359	Exonuclease-like protein	L	Replication, recombination and repair	Information storage and processing	Gain
OG0002505	8	ENOG410Y7YM	NA	S	Function unknown	Poorly characterized	Gain
OG0002510	8	COG3428	membrane-flanked domain protein	S	Function unknown	Poorly characterized	Gain
OG gain and loss events of 55 -> 29 (Loss: 124).
Ortholog Group	Number of genes	NOG	NOG annotation	COG category	COG category detail	COG category group	Gain/Loss
OG0000053	94	COG1148	CoB--CoM heterodisulfide reductase activity	C	Energy production and conversion	Metabolism	Loss
OG0000168	63	COG1237	beta-lactamase domain protein	S	Function unknown	Poorly characterized	Loss
OG0000172	62	COG0714	ATPase activity	S	Function unknown	Poorly characterized	Loss
OG0000188	60	COG1818	THUMP domain-containing protein	S	Function unknown	Poorly characterized	Loss
OG0000190	60	COG1149	cobyrinic Acid a,c-diamide synthase	D	Cell cycle control, cell division, chromosome partitioning	Cellular processes and signaling	Loss
OG0000202	59	COG0175	Reduction of activated sulfate into sulfite (By similarity)	P	Inorganic ion transport and metabolism	Metabolism	Loss
OG0000205	59	COG3640	cobyrinic Acid a,c-diamide synthase	D	Cell cycle control, cell division, chromosome partitioning	Cellular processes and signaling	Loss
OG0000212	58	COG1014	oxidoreductase	C	Energy production and conversion	Metabolism	Loss
OG0000229	56	COG1432	conserved protein	S	Function unknown	Poorly characterized	Loss
OG0000259	53	COG0600	Binding-protein-dependent transport systems inner membrane component	P	Inorganic ion transport and metabolism	Metabolism	Loss
OG0000264	53	COG0004	ammonium Transporter	P	Inorganic ion transport and metabolism	Metabolism	Loss
OG0000278	52	COG0671	PHOsphatase	I	Lipid transport and metabolism	Metabolism	Loss
OG0000399	50	COG1348	The key enzymatic reactions in nitrogen fixation are catalyzed by the nitrogenase complex, which has 2 components the iron protein and the molybdenum-iron protein (By similarity)	P	Inorganic ion transport and metabolism	Metabolism	Loss
OG0000462	49	COG3273	trka-c domain protein	P	Inorganic ion transport and metabolism	Metabolism	Loss
OG0000467	49	COG0662	Mannose-1-phosphate guanylyltransferase Mannose-6-phosphate isomerase	G	Carbohydrate transport and metabolism	Metabolism	Loss
OG0000481	48	COG0715	(ABC) transporter	P	Inorganic ion transport and metabolism	Metabolism	Loss
OG0000490	48	COG1249	dihydrolipoyl dehydrogenase	C	Energy production and conversion	Metabolism	Loss
OG0000501	48	COG0306	inorganic phosphate transmembrane transporter activity	P	Inorganic ion transport and metabolism	Metabolism	Loss
OG0000539	47	COG0011	Domain of unknown function DUF77	S	Function unknown	Poorly characterized	Loss
OG0000540	47	COG0693	PfpI family	S	Function unknown	Poorly characterized	Loss
OG0000544	47	COG1202	Dead deah box helicase domain protein	L	Replication, recombination and repair	Information storage and processing	Loss
OG0000551	46	COG1395	sequence-specific DNA binding	K	Transcription	Information storage and processing	Loss
OG0000578	45	COG2141	Monooxygenase	C	Energy production and conversion	Metabolism	Loss
OG0000584	45	COG0530	exchanger	P	Inorganic ion transport and metabolism	Metabolism	Loss
OG0000599	44	COG0684	Globally modulates RNA abundance by binding to RNase E (Rne) and regulating its endonucleolytic activity. Can modulate Rne action in a substrate-dependent manner by altering the composition of the degradosome. Modulates RNA-binding and helicase activities of the degradosome (By similarity)	H	Coenzyme transport and metabolism	Metabolism	Loss
OG0000602	44	COG1844	Protein of unknown function (DUF356)	S	Function unknown	Poorly characterized	Loss
OG0000608	43	COG1258	Responsible for synthesis of pseudouridine from uracil- 54 and uracil-55 in the psi GC loop of transfer RNAs (By similarity)	J	Translation, ribosomal structure and biogenesis	Information storage and processing	Loss
OG0000610	43	COG1012	Dehydrogenase	C	Energy production and conversion	Metabolism	Loss
OG0000612	43	COG1205	DEAD DEAH box helicase	L	Replication, recombination and repair	Information storage and processing	Loss
OG0000622	43	COG0327	dinuclear metal center protein, YbgI	S	Function unknown	Poorly characterized	Loss
OG0000629	42	COG0179	Fumarylacetoacetate hydrolase	Q	Secondary metabolites biosynthesis, transport, and catabolism	Metabolism	Loss
OG0000631	42	COG2075	Ribosomal protein	J	Translation, ribosomal structure and biogenesis	Information storage and processing	Loss
OG0000637	42	COG2167	Ribosomal protein	J	Translation, ribosomal structure and biogenesis	Information storage and processing	Loss
OG0000641	42	COG1326	Zn-finger protein-like protein	S	Function unknown	Poorly characterized	Loss
OG0000642	42	COG3269	deoxyribonuclease rho motif-related tram	S	Function unknown	Poorly characterized	Loss
OG0000644	42	COG1107	phosphoesterase RecJ domain protein	L	Replication, recombination and repair	Information storage and processing	Loss
OG0000675	41	COG1365	Queuosine synthesis-like protein	S	Function unknown	Poorly characterized	Loss
OG0000681	40	COG0565	RNA methyltransferase TrmH family, group 1	J	Translation, ribosomal structure and biogenesis	Information storage and processing	Loss
OG0000685	40	COG1552	Ribosomal protein	J	Translation, ribosomal structure and biogenesis	Information storage and processing	Loss
OG0000695	40	COG0458	carbamoyl-phosphate synthetase ammonia chain	F	Nucleotide transport and metabolism	Metabolism	Loss
OG0000701	39	COG0084	tatd family	L	Replication, recombination and repair	Information storage and processing	Loss
OG0000707	39	COG1578	Protein of unknown function DUF89	S	Function unknown	Poorly characterized	Loss
OG0000721	39	COG1918	ferrous iron transport protein	P	Inorganic ion transport and metabolism	Metabolism	Loss
OG0000723	39	COG1888	Uncharacterized ArCR, COG1888	S	Function unknown	Poorly characterized	Loss
OG0000731	38	COG1267	phosphatidylglycerophosphatase a	I	Lipid transport and metabolism	Metabolism	Loss
OG0000752	37	COG2038	Catalyzes the synthesis of alpha-ribazole-5'-phosphate from nicotinate mononucleotide (NAMN) and 5,6- dimethylbenzimidazole (DMB) (By similarity)	H	Coenzyme transport and metabolism	Metabolism	Loss
OG0000757	37	COG0516	Catalyzes the conversion of inosine 5'-phosphate (IMP) to xanthosine 5'-phosphate (XMP), the first committed and rate- limiting step in the de novo synthesis of guanine nucleotides, and therefore plays an important role in the regulation of cell growth (By similarity)	F	Nucleotide transport and metabolism	Metabolism	Loss
OG0000797	36	COG0003	ATPase required for the post-translational delivery of tail-anchored (TA) proteins to the endoplasmic reticulum. Recognizes and selectively binds the transmembrane domain of TA proteins in the cytosol. This complex then targets to the endoplasmic reticulum by membrane-bound receptors, where the tail- anchored protein is released for insertion. This process is regulated by ATP binding and hydrolys…	P	Inorganic ion transport and metabolism	Metabolism	Loss
OG0000798	36	COG1534	Rna-binding protein	J	Translation, ribosomal structure and biogenesis	Information storage and processing	Loss
OG0000801	36	COG1745	Uncharacterised protein family UPF0058	S	Function unknown	Poorly characterized	Loss
OG0000815	35	COG4743	Protein of unknown function (DUF1616)	S	Function unknown	Poorly characterized	Loss
OG0000823	35	COG0378	Facilitates the functional incorporation of the urease nickel metallocenter. This process requires GTP hydrolysis, probably effectuated by UreG (By similarity)	K	Transcription	Information storage and processing	Loss
OG0000826	35	COG2074	2-Phosphoglycerate kinase	G	Carbohydrate transport and metabolism	Metabolism	Loss
OG0000828	35	COG1637	Cleaves both 3' and 5' ssDNA extremities of branched DNA structures (By similarity)	L	Replication, recombination and repair	Information storage and processing	Loss
OG0000836	34	COG1112	Helicase	L	Replication, recombination and repair	Information storage and processing	Loss
OG0000837	34	COG2083	UPF0216 protein	S	Function unknown	Poorly characterized	Loss
OG0000840	34	COG0725	ABC transporter, periplasmic molybdate-binding protein	P	Inorganic ion transport and metabolism	Metabolism	Loss
OG0000850	34	COG1944	methanogenesis marker protein 1	S	Function unknown	Poorly characterized	Loss
OG0000852	34	ENOG4111IC0	4fe-4S ferredoxin iron-sulfur binding domain protein	C	Energy production and conversion	Metabolism	Loss
OG0000862	33	COG2260	rRNA processing	J	Translation, ribosomal structure and biogenesis	Information storage and processing	Loss
OG0000873	33	COG1915	LOR SDH bifunctional protein conserved domain protein	S	Function unknown	Poorly characterized	Loss
OG0000879	33	COG1901	Specifically catalyzes the N1-methylation of pseudouridine at position 54 (Psi54) in tRNAs (By similarity)	S	Function unknown	Poorly characterized	Loss
OG0000885	32	COG1665	DNA polymerase beta domain protein region	S	Function unknown	Poorly characterized	Loss
OG0000888	32	COG0045	Succinyl-CoA synthetase subunit beta	C	Energy production and conversion	Metabolism	Loss
OG0000898	32	COG1310	Component of the eukaryotic translation initiation factor 3 (eIF-3) complex, which is involved in protein synthesis and, together with other initiation factors, stimulates binding of mRNA and methionyl-tRNAi to the 40S ribosome (By similarity)	S	Function unknown	Poorly characterized	Loss
OG0000899	32	COG1223	ATPase family, AAA	S	Function unknown	Poorly characterized	Loss
OG0000903	32	COG0517	Catalyzes the conversion of inosine 5'-phosphate (IMP) to xanthosine 5'-phosphate (XMP), the first committed and rate- limiting step in the de novo synthesis of guanine nucleotides, and therefore plays an important role in the regulation of cell growth (By similarity)	S	Function unknown	Poorly characterized	Loss
OG0000905	32	COG1614	Part of a complex that catalyzes the reversible cleavage of acetyl-CoA, allowing autotrophic growth from CO(2) (By similarity)	C	Energy production and conversion	Metabolism	Loss
OG0000908	31	COG1986	Phosphatase that hydrolyzes non-canonical purine nucleotides such as XTP and ITP to their respective diphosphate derivatives. Probably excludes non-canonical purines from DNA precursor pool, thus preventing their incorporation into DNA and avoiding chromosomal lesions	S	Function unknown	Poorly characterized	Loss
OG0000918	31	COG1685	shikimate kinase	E	Amino acid transport and metabolism	Metabolism	Loss
OG0000923	31	COG1183	Cdp-diacylglycerol--serine o-phosphatidyltransferase	I	Lipid transport and metabolism	Metabolism	Loss
OG0000927	31	COG0535	radical SAM domain protein	S	Function unknown	Poorly characterized	Loss
OG0000930	31	COG0512	anthranilate synthase	E	Amino acid transport and metabolism	Metabolism	Loss
OG0000931	31	COG0134	indole-3-glycerol phosphate synthase	E	Amino acid transport and metabolism	Metabolism	Loss
OG0000932	31	COG0547	Anthranilate phosphoribosyltransferase	E	Amino acid transport and metabolism	Metabolism	Loss
OG0000933	31	COG4026	TOPRIM domain-containing protein	S	Function unknown	Poorly characterized	Loss
OG0000950	30	COG3363	Catalyzes the cyclization of 5-formylamidoimidazole-4- carboxamide ribonucleotide to IMP (By similarity)	F	Nucleotide transport and metabolism	Metabolism	Loss
OG0000951	30	COG1941	NADH ubiquinone oxidoreductase, 20 kda subunit	C	Energy production and conversion	Metabolism	Loss
OG0000952	30	COG0505	carbamoyl-phosphate synthetase glutamine chain	F	Nucleotide transport and metabolism	Metabolism	Loss
OG0000953	30	COG1548	H4MPT-linked C1 transfer pathway protein	G	Carbohydrate transport and metabolism	Metabolism	Loss
OG0000954	30	COG4022	Methanogenesis marker protein 8	S	Function unknown	Poorly characterized	Loss
OG0000961	30	COG1571	ATP-dependent agmatine transferase that catalyzes the formation of 2-agmatinylcytidine (agm2C) at the wobble position (C34) of tRNA(Ile2), converting the codon specificity from AUG to AUA (By similarity)	S	Function unknown	Poorly characterized	Loss
OG0000988	29	COG0159	The alpha subunit is responsible for the aldol cleavage of indoleglycerol phosphate to indole and glyceraldehyde 3- phosphate (By similarity)	E	Amino acid transport and metabolism	Metabolism	Loss
OG0001000	28	COG0039	Catalyzes the reversible oxidation of malate to oxaloacetate (By similarity)	C	Energy production and conversion	Metabolism	Loss
OG0001010	28	COG2232	ATP-grasp domain	S	Function unknown	Poorly characterized	Loss
OG0001012	28	COG1821	ATP-grasp fold domain protein, DUF201-type	S	Function unknown	Poorly characterized	Loss
OG0001016	28	COG1707	Amino acid-binding act domain protein	E	Amino acid transport and metabolism	Metabolism	Loss
OG0001017	28	COG1927	Catalyzes the reversible reduction of methenyl- H(4)MPT( ) to methylene-H(4)MPT (By similarity)	C	Energy production and conversion	Metabolism	Loss
OG0001018	28	COG0253	Catalyzes the stereoinversion of LL-2,6- diaminoheptanedioate (L,L-DAP) to meso-diaminoheptanedioate (meso- DAP), a precursor of L-lysine and an essential component of the bacterial peptidoglycan (By similarity)	E	Amino acid transport and metabolism	Metabolism	Loss
OG0001019	28	COG1456	Acetyl-CoA decarbonylase synthase complex subunit gamma	C	Energy production and conversion	Metabolism	Loss
OG0001034	27	COG2106	chromosome 9 open reading frame 114	S	Function unknown	Poorly characterized	Loss
OG0001042	27	COG2055	malate L-lactate dehydrogenase	C	Energy production and conversion	Metabolism	Loss
OG0001047	27	COG2054	Aspartate glutamate uridylate kinase	S	Function unknown	Poorly characterized	Loss
OG0001050	27	COG1891	UPF0264 protein	S	Function unknown	Poorly characterized	Loss
OG0001051	27	COG4010	conserved protein UCP037052	S	Function unknown	Poorly characterized	Loss
OG0001052	27	COG1010	Precorrin-3B C17-methyltransferase	H	Coenzyme transport and metabolism	Metabolism	Loss
OG0001075	26	ENOG41126WM	NA	S	Function unknown	Poorly characterized	Loss
OG0001076	26	COG0688	Phosphatidylserine decarboxylase	I	Lipid transport and metabolism	Metabolism	Loss
OG0001081	26	COG2243	Precorrin-2 c20-methyltransferase	H	Coenzyme transport and metabolism	Metabolism	Loss
OG0001082	26	COG0116	Specifically methylates the guanine in position 2445 (m2G2445) and the guanine in position 2069 (m7G2069) of 23S rRNA (By similarity)	L	Replication, recombination and repair	Information storage and processing	Loss
OG0001084	26	COG2241	precorrin-6y C5,15-methyltransferase	H	Coenzyme transport and metabolism	Metabolism	Loss
OG0001085	26	COG2082	Precorrin-8x methylmutase	H	Coenzyme transport and metabolism	Metabolism	Loss
OG0001086	26	COG1903	May catalyze the methylation of C-1 in cobalt-precorrin- 5 and the subsequent extrusion of acetic acid from the resulting intermediate to form cobalt-precorrin-6A (By similarity)	H	Coenzyme transport and metabolism	Metabolism	Loss
OG0001087	26	COG1587	synthase	H	Coenzyme transport and metabolism	Metabolism	Loss
OG0001126	25	COG1973	AIR synthase related protein	O	Post-translational modification, protein turnover, and chaperones	Cellular processes and signaling	Loss
OG0001130	25	COG3161	Removes the pyruvyl group from chorismate, with concomitant aromatization of the ring, to provide 4- hydroxybenzoate (4HB) for the ubiquinone pathway (By similarity)	H	Coenzyme transport and metabolism	Metabolism	Loss
OG0001131	25	COG4009	Domain of unknown function (DUF749)	S	Function unknown	Poorly characterized	Loss
OG0001133	25	COG1497	Transcriptional regulator	K	Transcription	Information storage and processing	Loss
OG0001134	25	COG4020	UPF0285 protein	S	Function unknown	Poorly characterized	Loss
OG0001136	25	COG2875	precorrin-4 C(11)-methyltransferase	H	Coenzyme transport and metabolism	Metabolism	Loss
OG0001150	24	COG4068	Uncharacterized protein containing a Zn-ribbon (DUF2116)	S	Function unknown	Poorly characterized	Loss
OG0001166	24	COG1880	Part of a complex that catalyzes the reversible cleavage of acetyl-CoA, allowing autotrophic growth from CO(2). Probably has a structural role in stabilizing the alpha-epsilon subcomponent of the ACDS complex by forming a structural link between the two alpha subunits (By similarity)	C	Energy production and conversion	Metabolism	Loss
OG0001224	22	COG0517	Catalyzes the conversion of inosine 5'-phosphate (IMP) to xanthosine 5'-phosphate (XMP), the first committed and rate- limiting step in the de novo synthesis of guanine nucleotides, and therefore plays an important role in the regulation of cell growth (By similarity)	S	Function unknown	Poorly characterized	Loss
OG0001243	22	COG2069	Part of a complex that catalyzes the reversible cleavage of acetyl-CoA, allowing autotrophic growth from CO(2). Probably maintains the overall quaternary structure of the ACDS complex (By similarity)	C	Energy production and conversion	Metabolism	Loss
OG0001316	20	COG1504	Protein of unknown function (DUF498/DUF598)	S	Function unknown	Poorly characterized	Loss
OG0001324	20	COG4012	pyruvate format-lyase activating enzyme	S	Function unknown	Poorly characterized	Loss
OG0001333	20	COG1532	Rna-binding protein	S	Function unknown	Poorly characterized	Loss
OG0001369	19	COG2037	Catalyzes the transfer of a formyl group from 5-formyl tetrahydromethanopterin (5-formyl-H(4)MPT) to methanofuran (MFR) so as to produce formylmethanofuran (formyl-MFR) and tetrahydromethanopterin (H(4)MPT)	C	Energy production and conversion	Metabolism	Loss
OG0001370	19	COG4030	NA	S	Function unknown	Poorly characterized	Loss
OG0001411	18	ENOG4111VBZ	NA	S	Function unknown	Poorly characterized	Loss
OG0001568	15	COG3174	Membrane	S	Function unknown	Poorly characterized	Loss
OG0001664	14	COG1100	GTP-binding Protein	S	Function unknown	Poorly characterized	Loss
OG0001748	13	COG3365	conserved protein	S	Function unknown	Poorly characterized	Loss
OG0001749	13	COG3364	Zn-ribbon containing protein (DUF2072)	S	Function unknown	Poorly characterized	Loss
OG gain and loss events of 29 -> 21 (Gain: 92).
Ortholog Group	Number of genes	NOG	NOG annotation	COG category	COG category detail	COG category group	Gain/Loss
OG0000017	148	COG0463	Glycosyl transferase, family 2	M	Cell wall/membrane/envelope biogenesis	Cellular processes and signaling	Gain
OG0000049	96	COG2414	aldehyde ferredoxin oxidoreductase	C	Energy production and conversion	Metabolism	Gain
OG0000052	94	COG0534	Mate efflux family protein	V	Defense mechanisms	Cellular processes and signaling	Gain
OG0000162	64	COG1028	Dehydrogenase reductase	S	Function unknown	Poorly characterized	Gain
OG0000168	63	COG1237	beta-lactamase domain protein	S	Function unknown	Poorly characterized	Gain
OG0000184	60	COG1055	arsenical pump membrane protein	P	Inorganic ion transport and metabolism	Metabolism	Gain
OG0000190	60	COG1149	cobyrinic Acid a,c-diamide synthase	D	Cell cycle control, cell division, chromosome partitioning	Cellular processes and signaling	Gain
OG0000210	58	COG1373	ATPase (AAA	S	Function unknown	Poorly characterized	Gain
OG0000212	58	COG1014	oxidoreductase	C	Energy production and conversion	Metabolism	Gain
OG0000220	57	COG0619	Cobalt transport protein	P	Inorganic ion transport and metabolism	Metabolism	Gain
OG0000229	56	COG1432	conserved protein	S	Function unknown	Poorly characterized	Gain
OG0000259	53	COG0600	Binding-protein-dependent transport systems inner membrane component	P	Inorganic ion transport and metabolism	Metabolism	Gain
OG0000399	50	COG1348	The key enzymatic reactions in nitrogen fixation are catalyzed by the nitrogenase complex, which has 2 components the iron protein and the molybdenum-iron protein (By similarity)	P	Inorganic ion transport and metabolism	Metabolism	Gain
OG0000462	49	COG3273	trka-c domain protein	P	Inorganic ion transport and metabolism	Metabolism	Gain
OG0000467	49	COG0662	Mannose-1-phosphate guanylyltransferase Mannose-6-phosphate isomerase	G	Carbohydrate transport and metabolism	Metabolism	Gain
OG0000481	48	COG0715	(ABC) transporter	P	Inorganic ion transport and metabolism	Metabolism	Gain
OG0000490	48	COG1249	dihydrolipoyl dehydrogenase	C	Energy production and conversion	Metabolism	Gain
OG0000540	47	COG0693	PfpI family	S	Function unknown	Poorly characterized	Gain
OG0000544	47	COG1202	Dead deah box helicase domain protein	L	Replication, recombination and repair	Information storage and processing	Gain
OG0000578	45	COG2141	Monooxygenase	C	Energy production and conversion	Metabolism	Gain
OG0000602	44	COG1844	Protein of unknown function (DUF356)	S	Function unknown	Poorly characterized	Gain
OG0000610	43	COG1012	Dehydrogenase	C	Energy production and conversion	Metabolism	Gain
OG0000612	43	COG1205	DEAD DEAH box helicase	L	Replication, recombination and repair	Information storage and processing	Gain
OG0000622	43	COG0327	dinuclear metal center protein, YbgI	S	Function unknown	Poorly characterized	Gain
OG0000631	42	COG2075	Ribosomal protein	J	Translation, ribosomal structure and biogenesis	Information storage and processing	Gain
OG0000675	41	COG1365	Queuosine synthesis-like protein	S	Function unknown	Poorly characterized	Gain
OG0000681	40	COG0565	RNA methyltransferase TrmH family, group 1	J	Translation, ribosomal structure and biogenesis	Information storage and processing	Gain
OG0000706	39	COG0716	Low-potential electron donor to a number of redox enzymes (By similarity)	C	Energy production and conversion	Metabolism	Gain
OG0000724	39	COG2191	Formylmethanofuran dehydrogenase subunit E	C	Energy production and conversion	Metabolism	Gain
OG0000741	38	COG1287	oligosaccharyl transferase STT3 subunit	S	Function unknown	Poorly characterized	Gain
OG0000765	37	COG5012	cobalamin b12-binding domain protein	S	Function unknown	Poorly characterized	Gain
OG0000772	37	COG1108	ABC transporter	P	Inorganic ion transport and metabolism	Metabolism	Gain
OG0000775	37	COG0619	Cobalt transport protein	P	Inorganic ion transport and metabolism	Metabolism	Gain
OG0000809	35	COG1454	alcohol dehydrogenase	C	Energy production and conversion	Metabolism	Gain
OG0000823	35	COG0378	Facilitates the functional incorporation of the urease nickel metallocenter. This process requires GTP hydrolysis, probably effectuated by UreG (By similarity)	K	Transcription	Information storage and processing	Gain
OG0000850	34	COG1944	methanogenesis marker protein 1	S	Function unknown	Poorly characterized	Gain
OG0000887	32	COG0031	cysteine biosynthetic process from serine	E	Amino acid transport and metabolism	Metabolism	Gain
OG0000890	32	COG1955	flagellar assembly protein J	N	Cell motility	Cellular processes and signaling	Gain
OG0000898	32	COG1310	Component of the eukaryotic translation initiation factor 3 (eIF-3) complex, which is involved in protein synthesis and, together with other initiation factors, stimulates binding of mRNA and methionyl-tRNAi to the 40S ribosome (By similarity)	S	Function unknown	Poorly characterized	Gain
OG0000913	31	COG2112	serine threonine protein kinase	T	Signal transduction mechanisms	Cellular processes and signaling	Gain
OG0000918	31	COG1685	shikimate kinase	E	Amino acid transport and metabolism	Metabolism	Gain
OG0000923	31	COG1183	Cdp-diacylglycerol--serine o-phosphatidyltransferase	I	Lipid transport and metabolism	Metabolism	Gain
OG0000927	31	COG0535	radical SAM domain protein	S	Function unknown	Poorly characterized	Gain
OG0000933	31	COG4026	TOPRIM domain-containing protein	S	Function unknown	Poorly characterized	Gain
OG0000954	30	COG4022	Methanogenesis marker protein 8	S	Function unknown	Poorly characterized	Gain
OG0000959	30	COG2013	conserved protein	S	Function unknown	Poorly characterized	Gain
OG0000986	29	ENOG41123J5	Energy-converting hydrogenase B, subunit P	S	Function unknown	Poorly characterized	Gain
OG0001014	28	ENOG410ZC9S	energy-converting hydrogenase B, subunit J	S	Function unknown	Poorly characterized	Gain
OG0001034	27	COG2106	chromosome 9 open reading frame 114	S	Function unknown	Poorly characterized	Gain
OG0001066	26	COG0281	malic enzyme	C	Energy production and conversion	Metabolism	Gain
OG0001073	26	COG0428	zinc transporter	P	Inorganic ion transport and metabolism	Metabolism	Gain
OG0001076	26	COG0688	Phosphatidylserine decarboxylase	I	Lipid transport and metabolism	Metabolism	Gain
OG0001093	26	COG0598	magnesium and cobalt transport protein CorA	P	Inorganic ion transport and metabolism	Metabolism	Gain
OG0001102	25	COG2413	DNA polymerase beta domain protein region	S	Function unknown	Poorly characterized	Gain
OG0001109	25	COG1756	Methyltransferase involved in ribosomal biogenesis. Specifically catalyzes the N1-methylation of the pseudouridine corresponding to position 914 in M.jannaschii 16S rRNA (By similarity)	J	Translation, ribosomal structure and biogenesis	Information storage and processing	Gain
OG0001112	25	COG1917	Cupin 2 Conserved Barrel Domain Protein	S	Function unknown	Poorly characterized	Gain
OG0001114	25	COG2120	lmbE family	S	Function unknown	Poorly characterized	Gain
OG0001144	24	COG0251	Endoribonuclease LPSP	J	Translation, ribosomal structure and biogenesis	Information storage and processing	Gain
OG0001148	24	COG0526	Thioredoxin	O	Post-translational modification, protein turnover, and chaperones	Cellular processes and signaling	Gain
OG0001179	23	COG3199	ATP-NAD AcoX kinase	S	Function unknown	Poorly characterized	Gain
OG0001261	21	COG2522	Transcriptional regulator	K	Transcription	Information storage and processing	Gain
OG0001262	21	ENOG410XW8Q	NA	S	Function unknown	Poorly characterized	Gain
OG0001264	21	COG1584	gpr1 fun34 YaaH family protein	S	Function unknown	Poorly characterized	Gain
OG0001273	21	COG1079	ABC transporter (permease)	S	Function unknown	Poorly characterized	Gain
OG0001276	21	COG3291	NA	S	Function unknown	Poorly characterized	Gain
OG0001305	20	COG2820	Uridine phosphorylase	F	Nucleotide transport and metabolism	Metabolism	Gain
OG0001309	20	COG0274	Catalyzes a reversible aldol reaction between acetaldehyde and D-glyceraldehyde 3-phosphate to generate 2-deoxy- D-ribose 5-phosphate (By similarity)	F	Nucleotide transport and metabolism	Metabolism	Gain
OG0001312	20	COG4603	ABC transporter (permease)	S	Function unknown	Poorly characterized	Gain
OG0001314	20	COG0563	Catalyzes the reversible transfer of the terminal phosphate group between ATP and AMP. Plays an important role in cellular energy homeostasis and in adenine nucleotide metabolism (By similarity)	F	Nucleotide transport and metabolism	Metabolism	Gain
OG0001315	20	ENOG41111Q8	NA	S	Function unknown	Poorly characterized	Gain
OG0001317	20	COG5378	PIN domain	S	Function unknown	Poorly characterized	Gain
OG0001395	18	COG2041	The exact function is not known. Can catalyze the reduction of a variety of substrates like dimethyl sulfoxide, trimethylamine N-oxide, phenylmethyl sulfoxide and L-methionine sulfoxide. Cannot reduce cyclic N-oxides. Shows no activity as sulfite oxidase (By similarity)	S	Function unknown	Poorly characterized	Gain
OG0001403	18	ENOG4111SQ4	Abortive infection protein	S	Function unknown	Poorly characterized	Gain
OG0001405	18	COG0170	phosphatidate Cytidylyltransferase	I	Lipid transport and metabolism	Metabolism	Gain
OG0001467	17	COG4635	protoporphyrinogen oxidase	H	Coenzyme transport and metabolism	Metabolism	Gain
OG0001500	16	COG1003	The glycine cleavage system catalyzes the degradation of glycine. The P protein binds the alpha-amino group of glycine through its pyridoxal phosphate cofactor	E	Amino acid transport and metabolism	Metabolism	Gain
OG0001501	16	COG0403	The glycine cleavage system catalyzes the degradation of glycine. The P protein binds the alpha-amino group of glycine through its pyridoxal phosphate cofactor	E	Amino acid transport and metabolism	Metabolism	Gain
OG0001503	16	COG0404	The glycine cleavage system catalyzes the degradation of glycine (By similarity)	E	Amino acid transport and metabolism	Metabolism	Gain
OG0001517	16	COG1592	Rubrerythrin	C	Energy production and conversion	Metabolism	Gain
OG0001641	14	COG0695	Glutaredoxin	O	Post-translational modification, protein turnover, and chaperones	Cellular processes and signaling	Gain
OG0001727	13	ENOG4111ZQG	NA	S	Function unknown	Poorly characterized	Gain
OG0001832	12	ENOG410XS3N	NAD NADP octopine nopaline dehydrogenase	C	Energy production and conversion	Metabolism	Gain
OG0001837	12	COG4739	ferredoxin domain containing protein	S	Function unknown	Poorly characterized	Gain
OG0001936	11	COG0863	DNA methylase n-4 n-6 domain protein	L	Replication, recombination and repair	Information storage and processing	Gain
OG0002144	10	COG5014	radical SAM domain protein	S	Function unknown	Poorly characterized	Gain
OG0002145	10	COG0454	acetyltransferase	K	Transcription	Information storage and processing	Gain
OG0002155	10	COG5558	Transposase	L	Replication, recombination and repair	Information storage and processing	Gain
OG0002338	9	COG0477	major facilitator Superfamily	G	Carbohydrate transport and metabolism	Metabolism	Gain
OG0002349	9	COG1071	Dehydrogenase	C	Energy production and conversion	Metabolism	Gain
OG0002350	9	COG5513	Secreted protein-like protein	S	Function unknown	Poorly characterized	Gain
OG0002353	9	COG0266	Involved in base excision repair of DNA damaged by oxidation or by mutagenic agents. Acts as DNA glycosylase that recognizes and removes damaged bases. Has a preference for oxidized purines, such as 7,8-dihydro-8-oxoguanine (8-oxoG). Has AP (apurinic apyrimidinic) lyase activity and introduces nicks in the DNA strand. Cleaves the DNA backbone by beta-delta elimination to generate a single-strand …	L	Replication, recombination and repair	Information storage and processing	Gain
OG0002690	7	COG2885	Ompa motb domain protein	M	Cell wall/membrane/envelope biogenesis	Cellular processes and signaling	Gain
OG gain and loss events of 29 -> 21 (Loss: 96).
Ortholog Group	Number of genes	NOG	NOG annotation	COG category	COG category detail	COG category group	Gain/Loss
OG0000041	101	COG0144	nOP2 Sun	J	Translation, ribosomal structure and biogenesis	Information storage and processing	Loss
OG0000059	89	COG0247	domain protein	C	Energy production and conversion	Metabolism	Loss
OG0000142	67	COG0730	Membrane	S	Function unknown	Poorly characterized	Loss
OG0000154	65	COG0609	permease protein	P	Inorganic ion transport and metabolism	Metabolism	Loss
OG0000171	63	COG1908	Methyl-viologen-reducing hydrogenase, delta subunit	C	Energy production and conversion	Metabolism	Loss
OG0000223	56	COG1150	heterodisulfide reductase, subunit	C	Energy production and conversion	Metabolism	Loss
OG0000224	56	COG0747	Extracellular solute-binding protein, family 5	E	Amino acid transport and metabolism	Metabolism	Loss
OG0000252	54	COG2033	Superoxide reductase	C	Energy production and conversion	Metabolism	Loss
OG0000286	52	COG0407	Catalyzes the decarboxylation of four acetate groups of uroporphyrinogen-III to yield coproporphyrinogen-III (By similarity)	H	Coenzyme transport and metabolism	Metabolism	Loss
OG0000459	49	COG0493	metal cluster binding	E	Amino acid transport and metabolism	Metabolism	Loss
OG0000507	48	COG1244	radical SAM domain protein	S	Function unknown	Poorly characterized	Loss
OG0000541	47	COG0069	glutamate synthase	E	Amino acid transport and metabolism	Metabolism	Loss
OG0000542	47	COG0422	thiamine diphosphate biosynthetic process	H	Coenzyme transport and metabolism	Metabolism	Loss
OG0000552	46	COG1143	NDH-1 shuttles electrons from NADH, via FMN and iron- sulfur (Fe-S) centers, to quinones in the respiratory chain. The immediate electron acceptor for the enzyme in this species is believed to be ubiquinone. Couples the redox reaction to proton translocation (for every two electrons transferred, four hydrogen ions are translocated across the cytoplasmic membrane), and thus conserves the redox ene…	C	Energy production and conversion	Metabolism	Loss
OG0000569	45	COG2019	adenylate kinase	F	Nucleotide transport and metabolism	Metabolism	Loss
OG0000571	45	COG1063	Dehydrogenase	E	Amino acid transport and metabolism	Metabolism	Loss
OG0000598	44	COG0379	Catalyzes the condensation of iminoaspartate with dihydroxyacetone phosphate to form quinolinate (By similarity)	H	Coenzyme transport and metabolism	Metabolism	Loss
OG0000604	44	COG0607	Rhodanese domain protein	P	Inorganic ion transport and metabolism	Metabolism	Loss
OG0000607	43	COG1830	Aldolase	G	Carbohydrate transport and metabolism	Metabolism	Loss
OG0000620	43	COG2117	Subunit of tRNA(5-methylaminomethyl-2-thiouridylate) methyltransferase	J	Translation, ribosomal structure and biogenesis	Information storage and processing	Loss
OG0000621	43	COG1029	formylmethanofuran dehydrogenase subunit B	C	Energy production and conversion	Metabolism	Loss
OG0000624	42	COG2266	GTP adenosylcobinamide-phosphate	H	Coenzyme transport and metabolism	Metabolism	Loss
OG0000625	42	COG1907	beta-ribofuranosylaminobenzene 5-phosphate synthase	S	Function unknown	Poorly characterized	Loss
OG0000633	42	COG0496	Nucleotidase that shows phosphatase activity on nucleoside 5'-monophosphates (By similarity)	F	Nucleotide transport and metabolism	Metabolism	Loss
OG0000643	42	COG0518	Catalyzes the synthesis of GMP from XMP (By similarity)	F	Nucleotide transport and metabolism	Metabolism	Loss
OG0000648	41	COG0368	Joins Ado-cobinamide-GDP and alpha-ribazole to generate adenosylcobalamin (Ado-cobalamin) (By similarity)	H	Coenzyme transport and metabolism	Metabolism	Loss
OG0000651	41	COG2151	fes assembly suf system protein	S	Function unknown	Poorly characterized	Loss
OG0000655	41	COG0521	molybdenum cofactor biosynthesis protein	H	Coenzyme transport and metabolism	Metabolism	Loss
OG0000661	41	COG0294	dihydropteroate synthase	H	Coenzyme transport and metabolism	Metabolism	Loss
OG0000673	41	COG0468	Can catalyze the hydrolysis of ATP in the presence of single-stranded DNA, the ATP-dependent uptake of single-stranded DNA by duplex DNA, and the ATP-dependent hybridization of homologous single-stranded DNAs. It interacts with LexA causing its activation and leading to its autocatalytic cleavage (By similarity)	L	Replication, recombination and repair	Information storage and processing	Loss
OG0000674	41	COG0151	Phosphoribosylglycinamide synthetase	F	Nucleotide transport and metabolism	Metabolism	Loss
OG0000680	40	COG1390	Produces ATP from ADP in the presence of a proton gradient across the membrane (By similarity)	C	Energy production and conversion	Metabolism	Loss
OG0000684	40	COG1767	triphosphoribosyl-dephospho-CoA synthase	H	Coenzyme transport and metabolism	Metabolism	Loss
OG0000687	40	COG1634	Catalyzes the transfer of pyrophosphate from ATP to 6- hydroxymethyl-7,8-dihydropterin (6-HMD), leading to 6- hydroxymethyl-7,8-dihydropterin diphosphate (6-HMDP) (By similarity)	S	Function unknown	Poorly characterized	Loss
OG0000689	40	COG0826	Peptidase U32	O	Post-translational modification, protein turnover, and chaperones	Cellular processes and signaling	Loss
OG0000716	39	COG1797	Responsible for the amidation of carboxylic groups at position A and C of either cobyrinic acid or hydrogenobrynic acid. NH(2) groups are provided by glutamine, and one molecule of ATP is hydrogenolyzed for each amidation (By similarity)	H	Coenzyme transport and metabolism	Metabolism	Loss
OG0000725	39	COG2138	cobalamin (vitamin b12) biosynthesis cbix protein	H	Coenzyme transport and metabolism	Metabolism	Loss
OG0000726	39	COG2218	formylmethanofuran dehydrogenase, subunit C	C	Energy production and conversion	Metabolism	Loss
OG0000727	39	COG2029	Domain of unknown function (DUF366)	S	Function unknown	Poorly characterized	Loss
OG0000729	39	COG0511	Acetyl-CoA carboxylase, biotin carboxyl carrier protein	I	Lipid transport and metabolism	Metabolism	Loss
OG0000732	38	COG1270	Converts cobyric acid to cobinamide by the addition of aminopropanol on the F carboxylic group (By similarity)	H	Coenzyme transport and metabolism	Metabolism	Loss
OG0000749	38	COG2006	iron-sulfur cluster-binding protein	S	Function unknown	Poorly characterized	Loss
OG0000776	37	COG0622	Phosphodiesterase, mj0936 family	S	Function unknown	Poorly characterized	Loss
OG0000795	36	COG1492	catalyzes amidations at positions B, D, E, and G on adenosylcobyrinic A,C-diamide. NH(2) groups are provided by glutamine, and one molecule of ATP is hydrogenolyzed for each amidation (By similarity)	H	Coenzyme transport and metabolism	Metabolism	Loss
OG0000796	36	COG2202	Histidine kinase	T	Signal transduction mechanisms	Cellular processes and signaling	Loss
OG0000807	35	COG3609	CopG Arc MetJ family	K	Transcription	Information storage and processing	Loss
OG0000810	35	COG0054	Catalyzes the formation of 6,7-dimethyl-8- ribityllumazine by condensation of 5-amino-6-(D- ribitylamino)uracil with 3,4-dihydroxy-2-butanone 4-phosphate. This is the penultimate step in the biosynthesis of riboflavin (By similarity)	H	Coenzyme transport and metabolism	Metabolism	Loss
OG0000816	35	COG1356	Transcriptional regulator	K	Transcription	Information storage and processing	Loss
OG0000821	35	COG1268	bioY protein	S	Function unknown	Poorly characterized	Loss
OG0000824	35	COG1229	formylmethanofuran dehydrogenase, subunit a	C	Energy production and conversion	Metabolism	Loss
OG0000844	34	COG0147	synthase (Component I)	E	Amino acid transport and metabolism	Metabolism	Loss
OG0000846	34	COG1423	ATP dependent DNA ligase	L	Replication, recombination and repair	Information storage and processing	Loss
OG0000853	34	COG1605	Chorismate mutase	E	Amino acid transport and metabolism	Metabolism	Loss
OG0000869	33	COG0269	synthase	G	Carbohydrate transport and metabolism	Metabolism	Loss
OG0000875	33	ENOG4111GHT	NA	S	Function unknown	Poorly characterized	Loss
OG0000881	33	COG4002	methanogen marker protein 4	S	Function unknown	Poorly characterized	Loss
OG0000882	33	COG1458	UPF0278 protein	S	Function unknown	Poorly characterized	Loss
OG0000897	32	COG3252	Catalyzes the hydrolysis of methenyl-H(4)MPT( ) to 5- formyl-H(4)MPT (By similarity)	H	Coenzyme transport and metabolism	Metabolism	Loss
OG0000902	32	COG0067	glutamate synthase	E	Amino acid transport and metabolism	Metabolism	Loss
OG0000904	32	COG1771	Protein of unknown function (DUF530)	S	Function unknown	Poorly characterized	Loss
OG0000948	30	COG1712	Specifically catalyzes the NAD or NADP-dependent dehydrogenation of L-aspartate to iminoaspartate (By similarity)	H	Coenzyme transport and metabolism	Metabolism	Loss
OG0000960	30	COG1153	formylmethanofuran dehydrogenase, subunit	C	Energy production and conversion	Metabolism	Loss
OG0000966	30	ENOG410Z4DI	NA	S	Function unknown	Poorly characterized	Loss
OG0000968	29	COG0402	deaminase	F	Nucleotide transport and metabolism	Metabolism	Loss
OG0000970	29	COG0199	Binds 16S rRNA, required for the assembly of 30S particles and may also be responsible for determining the conformation of the 16S rRNA at the A site (By similarity)	J	Translation, ribosomal structure and biogenesis	Information storage and processing	Loss
OG0000981	29	COG1641	UPF0272 protein	S	Function unknown	Poorly characterized	Loss
OG0000983	29	COG0140	phosphoribosyl-ATP pyrophosphatase	E	Amino acid transport and metabolism	Metabolism	Loss
OG0000987	29	COG2037	Catalyzes the transfer of a formyl group from 5-formyl tetrahydromethanopterin (5-formyl-H(4)MPT) to methanofuran (MFR) so as to produce formylmethanofuran (formyl-MFR) and tetrahydromethanopterin (H(4)MPT)	C	Energy production and conversion	Metabolism	Loss
OG0000997	28	COG1731	riboflavin synthase (EC 2.5.1.9)	H	Coenzyme transport and metabolism	Metabolism	Loss
OG0001001	28	COG0726	4-amino-4-deoxy-alpha-L-arabinopyranosyl undecaprenyl phosphate biosynthetic process	G	Carbohydrate transport and metabolism	Metabolism	Loss
OG0001007	28	COG0218	Necessary for normal cell division and for the maintenance of normal septation (By similarity)	S	Function unknown	Poorly characterized	Loss
OG0001009	28	COG1691	1-(5-phosphoribosyl)-5-amino-4-imidazole- carboxylate (AiR) carboxylase	S	Function unknown	Poorly characterized	Loss
OG0001036	27	COG0543	cytochrome-b5 reductase activity, acting on NAD(P)H	C	Energy production and conversion	Metabolism	Loss
OG0001040	27	COG1832	CoA-binding domain protein	S	Function unknown	Poorly characterized	Loss
OG0001048	27	COG1526	Necessary for formate dehydrogenase activity (By similarity)	C	Energy production and conversion	Metabolism	Loss
OG0001098	25	COG1374	pre-rRNA processing and 60S ribosome subunit assembly (By similarity)	J	Translation, ribosomal structure and biogenesis	Information storage and processing	Loss
OG0001163	24	COG2768	4Fe-4S Ferredoxin iron-sulfur binding domain protein	C	Energy production and conversion	Metabolism	Loss
OG0001167	24	COG1989	Cleaves type-4 fimbrial leader sequence and methylates the N-terminal (generally Phe) residue (By similarity)	N	Cell motility	Cellular processes and signaling	Loss
OG0001170	24	ENOG410Z670	Pfam:DUF3204	S	Function unknown	Poorly characterized	Loss
OG0001183	23	COG0443	Heat shock protein	O	Post-translational modification, protein turnover, and chaperones	Cellular processes and signaling	Loss
OG0001268	21	COG1656	Pfam:DUF82	S	Function unknown	Poorly characterized	Loss
OG0001274	21	COG3979	chitinase	G	Carbohydrate transport and metabolism	Metabolism	Loss
OG0001340	20	ENOG410YBIU	NA	S	Function unknown	Poorly characterized	Loss
OG0001347	20	COG1633	Rubrerythrin	S	Function unknown	Poorly characterized	Loss
OG0001360	19	COG4003	Uncharacterized protein conserved in archaea (DUF2095)	S	Function unknown	Poorly characterized	Loss
OG0001367	19	COG1035	Coenzyme F420 hydrogenase	C	Energy production and conversion	Metabolism	Loss
OG0001399	18	COG2835	UPF0434 protein	S	Function unknown	Poorly characterized	Loss
OG0001423	18	COG1733	transcription, DNA-dependent	K	Transcription	Information storage and processing	Loss
OG0001439	18	COG1361	S-layer domain-like protein	M	Cell wall/membrane/envelope biogenesis	Cellular processes and signaling	Loss
OG0001453	17	COG2210	pyridine nucleotide-disulfide oxidoreductase	S	Function unknown	Poorly characterized	Loss
OG0001455	17	COG1310	Component of the eukaryotic translation initiation factor 3 (eIF-3) complex, which is involved in protein synthesis and, together with other initiation factors, stimulates binding of mRNA and methionyl-tRNAi to the 40S ribosome (By similarity)	S	Function unknown	Poorly characterized	Loss
OG0001458	17	COG1280	Lysine exporter protein (Lyse ygga)	E	Amino acid transport and metabolism	Metabolism	Loss
OG0001502	16	COG4046	Protein of unknown function (DUF1512)	S	Function unknown	Poorly characterized	Loss
OG0001525	16	COG1059	Responsible for removing an oxidatively damaged form of guanine (7,8-dihydro-8-oxoguanine 7-oxoG) from DNA. Also nicks DNA at apurinic apyrimidinic sites (AP sites) (By similarity)	L	Replication, recombination and repair	Information storage and processing	Loss
OG0001586	15	COG2998	(ABC) transporter	P	Inorganic ion transport and metabolism	Metabolism	Loss
OG0002505	8	ENOG410Y7YM	NA	S	Function unknown	Poorly characterized	Loss
OG gain and loss events of 21 -> 3 (Gain: 162).
Ortholog Group	Number of genes	NOG	NOG annotation	COG category	COG category detail	COG category group	Gain/Loss
OG0000172	62	COG0714	ATPase activity	S	Function unknown	Poorly characterized	Gain
OG0000224	56	COG0747	Extracellular solute-binding protein, family 5	E	Amino acid transport and metabolism	Metabolism	Gain
OG0000255	53	COG1672	Archaeal ATPase	S	Function unknown	Poorly characterized	Gain
OG0000263	53	COG1203	CRISPR-associated helicase, cas3	L	Replication, recombination and repair	Information storage and processing	Gain
OG0000286	52	COG0407	Catalyzes the decarboxylation of four acetate groups of uroporphyrinogen-III to yield coproporphyrinogen-III (By similarity)	H	Coenzyme transport and metabolism	Metabolism	Gain
OG0000459	49	COG0493	metal cluster binding	E	Amino acid transport and metabolism	Metabolism	Gain
OG0000501	48	COG0306	inorganic phosphate transmembrane transporter activity	P	Inorganic ion transport and metabolism	Metabolism	Gain
OG0000539	47	COG0011	Domain of unknown function DUF77	S	Function unknown	Poorly characterized	Gain
OG0000552	46	COG1143	NDH-1 shuttles electrons from NADH, via FMN and iron- sulfur (Fe-S) centers, to quinones in the respiratory chain. The immediate electron acceptor for the enzyme in this species is believed to be ubiquinone. Couples the redox reaction to proton translocation (for every two electrons transferred, four hydrogen ions are translocated across the cytoplasmic membrane), and thus conserves the redox ene…	C	Energy production and conversion	Metabolism	Gain
OG0000569	45	COG2019	adenylate kinase	F	Nucleotide transport and metabolism	Metabolism	Gain
OG0000571	45	COG1063	Dehydrogenase	E	Amino acid transport and metabolism	Metabolism	Gain
OG0000598	44	COG0379	Catalyzes the condensation of iminoaspartate with dihydroxyacetone phosphate to form quinolinate (By similarity)	H	Coenzyme transport and metabolism	Metabolism	Gain
OG0000607	43	COG1830	Aldolase	G	Carbohydrate transport and metabolism	Metabolism	Gain
OG0000637	42	COG2167	Ribosomal protein	J	Translation, ribosomal structure and biogenesis	Information storage and processing	Gain
OG0000655	41	COG0521	molybdenum cofactor biosynthesis protein	H	Coenzyme transport and metabolism	Metabolism	Gain
OG0000680	40	COG1390	Produces ATP from ADP in the presence of a proton gradient across the membrane (By similarity)	C	Energy production and conversion	Metabolism	Gain
OG0000687	40	COG1634	Catalyzes the transfer of pyrophosphate from ATP to 6- hydroxymethyl-7,8-dihydropterin (6-HMD), leading to 6- hydroxymethyl-7,8-dihydropterin diphosphate (6-HMDP) (By similarity)	S	Function unknown	Poorly characterized	Gain
OG0000689	40	COG0826	Peptidase U32	O	Post-translational modification, protein turnover, and chaperones	Cellular processes and signaling	Gain
OG0000701	39	COG0084	tatd family	L	Replication, recombination and repair	Information storage and processing	Gain
OG0000716	39	COG1797	Responsible for the amidation of carboxylic groups at position A and C of either cobyrinic acid or hydrogenobrynic acid. NH(2) groups are provided by glutamine, and one molecule of ATP is hydrogenolyzed for each amidation (By similarity)	H	Coenzyme transport and metabolism	Metabolism	Gain
OG0000785	36	COG1099	TatD-related deoxyribonuclease	S	Function unknown	Poorly characterized	Gain
OG0000810	35	COG0054	Catalyzes the formation of 6,7-dimethyl-8- ribityllumazine by condensation of 5-amino-6-(D- ribitylamino)uracil with 3,4-dihydroxy-2-butanone 4-phosphate. This is the penultimate step in the biosynthesis of riboflavin (By similarity)	H	Coenzyme transport and metabolism	Metabolism	Gain
OG0000816	35	COG1356	Transcriptional regulator	K	Transcription	Information storage and processing	Gain
OG0000837	34	COG2083	UPF0216 protein	S	Function unknown	Poorly characterized	Gain
OG0000840	34	COG0725	ABC transporter, periplasmic molybdate-binding protein	P	Inorganic ion transport and metabolism	Metabolism	Gain
OG0000842	34	ENOG4111S1Q	4Fe-4S binding domain	C	Energy production and conversion	Metabolism	Gain
OG0000844	34	COG0147	synthase (Component I)	E	Amino acid transport and metabolism	Metabolism	Gain
OG0000862	33	COG2260	rRNA processing	J	Translation, ribosomal structure and biogenesis	Information storage and processing	Gain
OG0000884	32	COG1175	binding-protein-dependent transport systems inner membrane Component	P	Inorganic ion transport and metabolism	Metabolism	Gain
OG0000921	31	COG3367	Protein of unknown function (DUF1611)	S	Function unknown	Poorly characterized	Gain
OG0000941	30	COG0411	(ABC) transporter	E	Amino acid transport and metabolism	Metabolism	Gain
OG0000983	29	COG0140	phosphoribosyl-ATP pyrophosphatase	E	Amino acid transport and metabolism	Metabolism	Gain
OG0000984	29	COG0028	acetolactate synthase	E	Amino acid transport and metabolism	Metabolism	Gain
OG0001002	28	COG2014	Domain of unknown function (DUF364)	S	Function unknown	Poorly characterized	Gain
OG0001036	27	COG0543	cytochrome-b5 reductase activity, acting on NAD(P)H	C	Energy production and conversion	Metabolism	Gain
OG0001042	27	COG2055	malate L-lactate dehydrogenase	C	Energy production and conversion	Metabolism	Gain
OG0001074	26	COG1996	DNA-dependent RNA polymerase catalyzes the transcription of DNA into RNA using the four ribonucleoside triphosphates as substrates	K	Transcription	Information storage and processing	Gain
OG0001103	25	COG2126	Binds to the 23S rRNA (By similarity)	J	Translation, ribosomal structure and biogenesis	Information storage and processing	Gain
OG0001113	25	COG1277	(ABC) transporter	S	Function unknown	Poorly characterized	Gain
OG0001116	25	COG1145	4Fe-4S ferredoxin, iron-sulfur binding	C	Energy production and conversion	Metabolism	Gain
OG0001119	25	COG1100	GTP-binding Protein	S	Function unknown	Poorly characterized	Gain
OG0001143	24	COG1091	Dtdp-4-dehydrorhamnose reductase	M	Cell wall/membrane/envelope biogenesis	Cellular processes and signaling	Gain
OG0001150	24	COG4068	Uncharacterized protein containing a Zn-ribbon (DUF2116)	S	Function unknown	Poorly characterized	Gain
OG0001220	22	COG1744	basic membrane	S	Function unknown	Poorly characterized	Gain
OG0001224	22	COG0517	Catalyzes the conversion of inosine 5'-phosphate (IMP) to xanthosine 5'-phosphate (XMP), the first committed and rate- limiting step in the de novo synthesis of guanine nucleotides, and therefore plays an important role in the regulation of cell growth (By similarity)	S	Function unknown	Poorly characterized	Gain
OG0001228	22	COG0083	Catalyzes the ATP-dependent phosphorylation of L- homoserine to L-homoserine phosphate (By similarity)	E	Amino acid transport and metabolism	Metabolism	Gain
OG0001268	21	COG1656	Pfam:DUF82	S	Function unknown	Poorly characterized	Gain
OG0001274	21	COG3979	chitinase	G	Carbohydrate transport and metabolism	Metabolism	Gain
OG0001360	19	COG4003	Uncharacterized protein conserved in archaea (DUF2095)	S	Function unknown	Poorly characterized	Gain
OG0001361	19	COG5625	Transcription regulator	K	Transcription	Information storage and processing	Gain
OG0001404	18	COG1392	Phosphate transport regulator	P	Inorganic ion transport and metabolism	Metabolism	Gain
OG0001451	17	COG1032	radical SAM domain protein	C	Energy production and conversion	Metabolism	Gain
OG0001455	17	COG1310	Component of the eukaryotic translation initiation factor 3 (eIF-3) complex, which is involved in protein synthesis and, together with other initiation factors, stimulates binding of mRNA and methionyl-tRNAi to the 40S ribosome (By similarity)	S	Function unknown	Poorly characterized	Gain
OG0001456	17	COG1573	uracil-dna glycosylase	L	Replication, recombination and repair	Information storage and processing	Gain
OG0001461	17	COG1470	domain protein	S	Function unknown	Poorly characterized	Gain
OG0001462	17	COG0535	radical SAM domain protein	S	Function unknown	Poorly characterized	Gain
OG0001463	17	COG3845	(ABC) transporter	S	Function unknown	Poorly characterized	Gain
OG0001464	17	COG2428	DUF431 domain-containing protein	S	Function unknown	Poorly characterized	Gain
OG0001502	16	COG4046	Protein of unknown function (DUF1512)	S	Function unknown	Poorly characterized	Gain
OG0001520	16	COG0463	Glycosyl transferase, family 2	M	Cell wall/membrane/envelope biogenesis	Cellular processes and signaling	Gain
OG0001571	15	COG4177	(ABC) transporter	E	Amino acid transport and metabolism	Metabolism	Gain
OG0001584	15	COG1392	Phosphate transport regulator	P	Inorganic ion transport and metabolism	Metabolism	Gain
OG0001585	15	ENOG410XXQ3	NA	S	Function unknown	Poorly characterized	Gain
OG0001586	15	COG2998	(ABC) transporter	P	Inorganic ion transport and metabolism	Metabolism	Gain
OG0001624	14	COG1814	integral membrane protein	S	Function unknown	Poorly characterized	Gain
OG0001632	14	COG4346	glycosyl transferase, family 39	M	Cell wall/membrane/envelope biogenesis	Cellular processes and signaling	Gain
OG0001633	14	COG0413	Catalyzes the reversible reaction in which hydroxymethyl group from 5,10-methylenetetrahydrofolate is tranferred onto alpha-ketoisovalerate to form ketopantoate (By similarity)	H	Coenzyme transport and metabolism	Metabolism	Gain
OG0001636	14	COG0683	(ABC) transporter	E	Amino acid transport and metabolism	Metabolism	Gain
OG0001717	13	COG0559	(ABC) transporter	E	Amino acid transport and metabolism	Metabolism	Gain
OG0001723	13	COG0402	deaminase	F	Nucleotide transport and metabolism	Metabolism	Gain
OG0001725	13	COG3286	Uncharacterized protein conserved in archaea (DUF2067)	S	Function unknown	Poorly characterized	Gain
OG0001828	12	COG2089	synthase	M	Cell wall/membrane/envelope biogenesis	Cellular processes and signaling	Gain
OG0001830	12	COG0195	Transcription elongation factor NusA	K	Transcription	Information storage and processing	Gain
OG0001833	12	COG2406	ferritin dps family protein	P	Inorganic ion transport and metabolism	Metabolism	Gain
OG0001834	12	COG0265	Serine protease	O	Post-translational modification, protein turnover, and chaperones	Cellular processes and signaling	Gain
OG0001934	11	COG0407	Catalyzes the decarboxylation of four acetate groups of uroporphyrinogen-III to yield coproporphyrinogen-III (By similarity)	H	Coenzyme transport and metabolism	Metabolism	Gain
OG0002151	10	ENOG410Y72C	methanol corrinoid methyltransferase	S	Function unknown	Poorly characterized	Gain
OG0002154	10	COG0428	zinc transporter	P	Inorganic ion transport and metabolism	Metabolism	Gain
OG0002347	9	COG1970	Channel that opens in response to stretch forces in the membrane lipid bilayer. May participate in the regulation of osmotic pressure changes within the cell (By similarity)	M	Cell wall/membrane/envelope biogenesis	Cellular processes and signaling	Gain
OG0002348	9	ENOG4110FS3	Monomethylamine methyltransferase	S	Function unknown	Poorly characterized	Gain
OG0002351	9	COG2193	Iron-storage protein	P	Inorganic ion transport and metabolism	Metabolism	Gain
OG0002505	8	ENOG410Y7YM	NA	S	Function unknown	Poorly characterized	Gain
OG0002506	8	COG4843	Uncharacterized protein conserved in bacteria (DUF2179)	S	Function unknown	Poorly characterized	Gain
OG0002685	7	N/A	N/A	N/A	N/A	N/A	Gain
OG0002686	7	COG5598	Trimethylamine methyltransferase	H	Coenzyme transport and metabolism	Metabolism	Gain
OG0002687	7	ENOG4111WGK	ATP-cone domain-containing protein	S	Function unknown	Poorly characterized	Gain
OG0002691	7	ENOG4111XTU	membrane bound hydrogenase subunit mbhI	S	Function unknown	Poorly characterized	Gain
OG0003005	6	COG4830	Ribosomal protein	J	Translation, ribosomal structure and biogenesis	Information storage and processing	Gain
OG0003009	6	COG4034	Protein of unknown function (DUF1152)	S	Function unknown	Poorly characterized	Gain
OG0003013	6	COG4273	DGC domain protein	S	Function unknown	Poorly characterized	Gain
OG0003015	6	ENOG410Y5T6	NA	S	Function unknown	Poorly characterized	Gain
OG0003017	6	COG0608	Single-stranded-DNA-specific exonuclease (RecJ)	L	Replication, recombination and repair	Information storage and processing	Gain
OG0003306	5	COG1668	(ABC) transporter	C	Energy production and conversion	Metabolism	Gain
OG0003307	5	COG2080	(2Fe-2S)-binding domain protein	C	Energy production and conversion	Metabolism	Gain
OG0003308	5	COG3980	pseudaminic acid biosynthesis-associated protein PseG	M	Cell wall/membrane/envelope biogenesis	Cellular processes and signaling	Gain
OG0003313	5	COG4892	Cytochrome b5	S	Function unknown	Poorly characterized	Gain
OG0003626	4	COG0630	type II secretion system protein	U	Intracellular trafficking, secretion, and vesicular transport	Cellular processes and signaling	Gain
OG0003628	4	N/A	N/A	N/A	N/A	N/A	Gain
OG0003630	4	N/A	N/A	N/A	N/A	N/A	Gain
OG0003631	4	ENOG410Y4H9	NA	S	Function unknown	Poorly characterized	Gain
OG0003633	4	N/A	N/A	N/A	N/A	N/A	Gain
OG0003634	4	COG0477	major facilitator Superfamily	G	Carbohydrate transport and metabolism	Metabolism	Gain
OG0004067	3	ENOG4111JZH	DNA endonuclease	L	Replication, recombination and repair	Information storage and processing	Gain
OG0004069	3	N/A	N/A	N/A	N/A	N/A	Gain
OG0004070	3	N/A	N/A	N/A	N/A	N/A	Gain
OG0004071	3	ENOG410Z9ZM	NA	S	Function unknown	Poorly characterized	Gain
OG0004072	3	COG2234	peptidase m28	S	Function unknown	Poorly characterized	Gain
OG0004073	3	N/A	N/A	N/A	N/A	N/A	Gain
OG0004074	3	ENOG4111XDT	NA	S	Function unknown	Poorly characterized	Gain
OG0004075	3	N/A	N/A	N/A	N/A	N/A	Gain
OG0005054	2	N/A	N/A	N/A	N/A	N/A	Gain
OG0005055	2	N/A	N/A	N/A	N/A	N/A	Gain
OG0005056	2	N/A	N/A	N/A	N/A	N/A	Gain
OG0005057	2	N/A	N/A	N/A	N/A	N/A	Gain
OG0005058	2	N/A	N/A	N/A	N/A	N/A	Gain
OG0005059	2	N/A	N/A	N/A	N/A	N/A	Gain
OG0005060	2	N/A	N/A	N/A	N/A	N/A	Gain
OG0005061	2	N/A	N/A	N/A	N/A	N/A	Gain
OG0005062	2	N/A	N/A	N/A	N/A	N/A	Gain
OG0005063	2	N/A	N/A	N/A	N/A	N/A	Gain
OG0005064	2	COG1319	Dehydrogenase	C	Energy production and conversion	Metabolism	Gain
OG0005065	2	COG1529	Aldehyde oxidase and xanthine dehydrogenase, molybdopterin binding	C	Energy production and conversion	Metabolism	Gain
OG0005066	2	N/A	N/A	N/A	N/A	N/A	Gain
OG0005067	2	ENOG4111KC1	NA	S	Function unknown	Poorly characterized	Gain
OG0005068	2	N/A	N/A	N/A	N/A	N/A	Gain
OG0005069	2	N/A	N/A	N/A	N/A	N/A	Gain
OG0005070	2	N/A	N/A	N/A	N/A	N/A	Gain
OG0005071	2	N/A	N/A	N/A	N/A	N/A	Gain
OG0005072	2	N/A	N/A	N/A	N/A	N/A	Gain
OG0005073	2	N/A	N/A	N/A	N/A	N/A	Gain
OG0005074	2	N/A	N/A	N/A	N/A	N/A	Gain
OG0005075	2	N/A	N/A	N/A	N/A	N/A	Gain
OG0005076	2	COG0078	ornithine carbamoyltransferase	E	Amino acid transport and metabolism	Metabolism	Gain
OG0005078	2	ENOG41111PE	NA	S	Function unknown	Poorly characterized	Gain
OG0005079	2	N/A	N/A	N/A	N/A	N/A	Gain
OG0005080	2	N/A	N/A	N/A	N/A	N/A	Gain
OG0005081	2	N/A	N/A	N/A	N/A	N/A	Gain
OG0005082	2	COG1975	xanthine dehydrogenase	O	Post-translational modification, protein turnover, and chaperones	Cellular processes and signaling	Gain
OG0005083	2	N/A	N/A	N/A	N/A	N/A	Gain
OG0005084	2	ENOG410XPNV	cytoplasmic protein	S	Function unknown	Poorly characterized	Gain
OG0005086	2	N/A	N/A	N/A	N/A	N/A	Gain
OG0005088	2	N/A	N/A	N/A	N/A	N/A	Gain
OG0005089	2	N/A	N/A	N/A	N/A	N/A	Gain
OG0005094	2	ENOG4110FS3	Monomethylamine methyltransferase	S	Function unknown	Poorly characterized	Gain
OG0005095	2	N/A	N/A	N/A	N/A	N/A	Gain
OG0005096	2	N/A	N/A	N/A	N/A	N/A	Gain
OG0005097	2	COG2383	fun14 family	S	Function unknown	Poorly characterized	Gain
OG0005098	2	N/A	N/A	N/A	N/A	N/A	Gain
OG0005099	2	N/A	N/A	N/A	N/A	N/A	Gain
OG0005100	2	ENOG41129ZI	NA	S	Function unknown	Poorly characterized	Gain
OG0005101	2	N/A	N/A	N/A	N/A	N/A	Gain
OG0005102	2	N/A	N/A	N/A	N/A	N/A	Gain
OG0005104	2	ENOG4111WI7	SNARE associated Golgi	S	Function unknown	Poorly characterized	Gain
OG0005105	2	N/A	N/A	N/A	N/A	N/A	Gain
OG0005106	2	N/A	N/A	N/A	N/A	N/A	Gain
OG0005107	2	ENOG41127Q3	NA	S	Function unknown	Poorly characterized	Gain
OG0005108	2	N/A	N/A	N/A	N/A	N/A	Gain
OG0005109	2	N/A	N/A	N/A	N/A	N/A	Gain
OG0005110	2	N/A	N/A	N/A	N/A	N/A	Gain
OG0005111	2	COG5431	Zinc finger SWIM domain protein	S	Function unknown	Poorly characterized	Gain
OG0005112	2	N/A	N/A	N/A	N/A	N/A	Gain
OG0005114	2	N/A	N/A	N/A	N/A	N/A	Gain
OG gain and loss events of 21 -> 3 (Loss: 125).
Ortholog Group	Number of genes	NOG	NOG annotation	COG category	COG category detail	COG category group	Gain/Loss
OG0000038	107	COG1226	PotAssium voltage-gated channel	P	Inorganic ion transport and metabolism	Metabolism	Loss
OG0000065	88	COG0677	Dehydrogenase	M	Cell wall/membrane/envelope biogenesis	Cellular processes and signaling	Loss
OG0000066	86	COG1047	peptidylprolyl cistrans isomerase	O	Post-translational modification, protein turnover, and chaperones	Cellular processes and signaling	Loss
OG0000081	82	COG1863	monovalent cation H antiporter subunit E	P	Inorganic ion transport and metabolism	Metabolism	Loss
OG0000092	79	COG0312	peptidase U62 modulator of DNA gyrase	S	Function unknown	Poorly characterized	Loss
OG0000126	71	COG0628	Membrane	S	Function unknown	Poorly characterized	Loss
OG0000127	70	COG0367	asparagine synthetase	E	Amino acid transport and metabolism	Metabolism	Loss
OG0000162	64	COG1028	Dehydrogenase reductase	S	Function unknown	Poorly characterized	Loss
OG0000177	62	COG1822	Protein of unknown function DUF70	S	Function unknown	Poorly characterized	Loss
OG0000212	58	COG1014	oxidoreductase	C	Energy production and conversion	Metabolism	Loss
OG0000213	58	COG0110	acetyltransferase	S	Function unknown	Poorly characterized	Loss
OG0000220	57	COG0619	Cobalt transport protein	P	Inorganic ion transport and metabolism	Metabolism	Loss
OG0000221	57	COG1067	atp-dependent protease	O	Post-translational modification, protein turnover, and chaperones	Cellular processes and signaling	Loss
OG0000229	56	COG1432	conserved protein	S	Function unknown	Poorly characterized	Loss
OG0000230	56	COG1967	Membrane protein, conserved	S	Function unknown	Poorly characterized	Loss
OG0000231	56	COG0152	SAICAR synthetase	F	Nucleotide transport and metabolism	Metabolism	Loss
OG0000233	55	COG0472	phospho-N-acetylmuramoyl-pentapeptide-transferase activity	M	Cell wall/membrane/envelope biogenesis	Cellular processes and signaling	Loss
OG0000243	55	COG1777	arsR family transcriptional regulator	K	Transcription	Information storage and processing	Loss
OG0000251	54	COG0863	DNA methylase n-4 n-6 domain protein	L	Replication, recombination and repair	Information storage and processing	Loss
OG0000258	53	COG0719	Fe-S assembly protein	O	Post-translational modification, protein turnover, and chaperones	Cellular processes and signaling	Loss
OG0000259	53	COG0600	Binding-protein-dependent transport systems inner membrane component	P	Inorganic ion transport and metabolism	Metabolism	Loss
OG0000262	53	COG1598	family UPF0150	S	Function unknown	Poorly characterized	Loss
OG0000265	53	COG0381	UDP-N-acetylglucosamine 2-epimerase	M	Cell wall/membrane/envelope biogenesis	Cellular processes and signaling	Loss
OG0000266	53	COG0340	Biotin- acetyl-CoA-carboxylase ligase	H	Coenzyme transport and metabolism	Metabolism	Loss
OG0000267	53	COG2048	heterodisulfide reductase	C	Energy production and conversion	Metabolism	Loss
OG0000318	51	COG1600	Catalyzes the conversion of epoxyqueuosine (oQ) to queuosine (Q), which is a hypermodified base found in the wobble positions of tRNA(Asp), tRNA(Asn), tRNA(His) and tRNA(Tyr) (By similarity)	C	Energy production and conversion	Metabolism	Loss
OG0000320	50	COG0585	Responsible for synthesis of pseudouridine from uracil- 13 in transfer RNAs (By similarity)	S	Function unknown	Poorly characterized	Loss
OG0000359	50	COG0076	decarboxylase	E	Amino acid transport and metabolism	Metabolism	Loss
OG0000386	50	COG0396	feS assembly ATPase SufC	O	Post-translational modification, protein turnover, and chaperones	Cellular processes and signaling	Loss
OG0000398	50	COG0046	phosphoribosylformylglycinamidine synthase	F	Nucleotide transport and metabolism	Metabolism	Loss
OG0000399	50	COG1348	The key enzymatic reactions in nitrogen fixation are catalyzed by the nitrogenase complex, which has 2 components the iron protein and the molybdenum-iron protein (By similarity)	P	Inorganic ion transport and metabolism	Metabolism	Loss
OG0000440	49	COG1545	Nucleic-acid-binding protein containing a Zn-ribbon	S	Function unknown	Poorly characterized	Loss
OG0000477	48	COG1469	Converts GTP to 7,8-dihydroneopterin triphosphate (By similarity)	S	Function unknown	Poorly characterized	Loss
OG0000481	48	COG0715	(ABC) transporter	P	Inorganic ion transport and metabolism	Metabolism	Loss
OG0000483	48	COG0393	UPF0145 protein	S	Function unknown	Poorly characterized	Loss
OG0000490	48	COG1249	dihydrolipoyl dehydrogenase	C	Energy production and conversion	Metabolism	Loss
OG0000505	48	COG1817	Protein of unknown function (DUF354)	S	Function unknown	Poorly characterized	Loss
OG0000506	48	COG1603	Part of ribonuclease P, a protein complex that generates mature tRNA molecules by cleaving their 5'-ends (By similarity)	J	Translation, ribosomal structure and biogenesis	Information storage and processing	Loss
OG0000508	48	COG0034	glutamine phosphoribosylpyrophosphate amidotransferase	F	Nucleotide transport and metabolism	Metabolism	Loss
OG0000509	48	COG0047	phosphoribosylformylglycinamidine synthase	F	Nucleotide transport and metabolism	Metabolism	Loss
OG0000511	47	COG1400	Involved in targeting and insertion of nascent membrane proteins into the cytoplasmic membrane. Binds directly to 7S RNA and mediates binding of the 54 kDa subunit of the SRP (By similarity)	U	Intracellular trafficking, secretion, and vesicular transport	Cellular processes and signaling	Loss
OG0000521	47	COG0615	cytidylyltransferase	I	Lipid transport and metabolism	Metabolism	Loss
OG0000524	47	COG0105	Major role in the synthesis of nucleoside triphosphates other than ATP. The ATP gamma phosphate is transferred to the NDP beta phosphate via a ping-pong mechanism, using a phosphorylated active-site intermediate (By similarity)	F	Nucleotide transport and metabolism	Metabolism	Loss
OG0000526	47	COG2263	Methyltransferase	J	Translation, ribosomal structure and biogenesis	Information storage and processing	Loss
OG0000527	47	COG1437	Adenylate cyclase	F	Nucleotide transport and metabolism	Metabolism	Loss
OG0000544	47	COG1202	Dead deah box helicase domain protein	L	Replication, recombination and repair	Information storage and processing	Loss
OG0000545	47	COG0150	phosphoribosylaminoimidazole synthetase	F	Nucleotide transport and metabolism	Metabolism	Loss
OG0000546	47	COG0041	Catalyzes the conversion of N5-carboxyaminoimidazole ribonucleotide (N5-CAIR) to 4-carboxy-5-aminoimidazole ribonucleotide (CAIR) (By similarity)	F	Nucleotide transport and metabolism	Metabolism	Loss
OG0000547	47	COG1828	phosphoribosylformylglycinamidine synthase	F	Nucleotide transport and metabolism	Metabolism	Loss
OG0000585	45	COG1710	NA	S	Function unknown	Poorly characterized	Loss
OG0000586	45	COG1549	PUA domain containing protein	J	Translation, ribosomal structure and biogenesis	Information storage and processing	Loss
OG0000588	44	COG0483	inositol monophosphatase	G	Carbohydrate transport and metabolism	Metabolism	Loss
OG0000592	44	COG1831	TatD-related deoxyribonuclease	S	Function unknown	Poorly characterized	Loss
OG0000597	44	COG0778	nitroreductase	C	Energy production and conversion	Metabolism	Loss
OG0000600	44	COG1860	UPF0179 protein	S	Function unknown	Poorly characterized	Loss
OG0000601	44	COG1872	UPF0235 protein	S	Function unknown	Poorly characterized	Loss
OG0000602	44	COG1844	Protein of unknown function (DUF356)	S	Function unknown	Poorly characterized	Loss
OG0000610	43	COG1012	Dehydrogenase	C	Energy production and conversion	Metabolism	Loss
OG0000612	43	COG1205	DEAD DEAH box helicase	L	Replication, recombination and repair	Information storage and processing	Loss
OG0000618	43	COG1836	Integral membrane protein DUF92	S	Function unknown	Poorly characterized	Loss
OG0000619	43	COG2174	(ribosomal) protein	J	Translation, ribosomal structure and biogenesis	Information storage and processing	Loss
OG0000622	43	COG0327	dinuclear metal center protein, YbgI	S	Function unknown	Poorly characterized	Loss
OG0000635	42	COG0213	The enzymes which catalyze the reversible phosphorolysis of pyrimidine nucleosides are involved in the degradation of these compounds and in their utilization as carbon and energy sources, or in the rescue of pyrimidine bases for nucleotide synthesis (By similarity)	F	Nucleotide transport and metabolism	Metabolism	Loss
OG0000675	41	COG1365	Queuosine synthesis-like protein	S	Function unknown	Poorly characterized	Loss
OG0000681	40	COG0565	RNA methyltransferase TrmH family, group 1	J	Translation, ribosomal structure and biogenesis	Information storage and processing	Loss
OG0000702	39	COG1478	Catalyzes the GTP-dependent successive addition of two or more gamma-linked L-glutamates to the L-lactyl phosphodiester of 7,8-didemethyl-8-hydroxy-5-deazariboflavin (F420-0) to form coenzyme F420-0-glutamyl-glutamate (F420-2) or polyglutamated F420 derivatives (By similarity)	S	Function unknown	Poorly characterized	Loss
OG0000706	39	COG0716	Low-potential electron donor to a number of redox enzymes (By similarity)	C	Energy production and conversion	Metabolism	Loss
OG0000711	39	COG1060	Catalyzes the radical-mediated transfer of the hydroxybenzyl group from 4-hydroxyphenylpyruvate (HPP) to 5-amino- 6-ribitylamino-2,4(1H,3H)-pyrimidinedione to form 7,8-didemethyl- 8-hydroxy-5-deazariboflavin (FO) (By similarity)	H	Coenzyme transport and metabolism	Metabolism	Loss
OG0000724	39	COG2191	Formylmethanofuran dehydrogenase subunit E	C	Energy production and conversion	Metabolism	Loss
OG0000735	38	COG0170	phosphatidate Cytidylyltransferase	I	Lipid transport and metabolism	Metabolism	Loss
OG0000736	38	COG2034	Protein of unknown function DUF131	S	Function unknown	Poorly characterized	Loss
OG0000756	37	COG0717	Deoxycytidine triphosphate deaminase	F	Nucleotide transport and metabolism	Metabolism	Loss
OG0000763	37	COG1042	CoA-binding domain protein	C	Energy production and conversion	Metabolism	Loss
OG0000779	37	COG1968	Catalyzes the dephosphorylation of undecaprenyl diphosphate (UPP). Confers resistance to bacitracin (By similarity)	V	Defense mechanisms	Cellular processes and signaling	Loss
OG0000789	36	COG0484	ATP binding to DnaK triggers the release of the substrate protein, thus completing the reaction cycle. Several rounds of ATP-dependent interactions between DnaJ, DnaK and GrpE are required for fully efficient folding. Also involved, together with DnaK and GrpE, in the DNA replication of plasmids through activation of initiation proteins (By similarity)	O	Post-translational modification, protein turnover, and chaperones	Cellular processes and signaling	Loss
OG0000813	35	COG2433	Protein of unknown function (DUF460)	S	Function unknown	Poorly characterized	Loss
OG0000814	35	COG1032	radical SAM domain protein	C	Energy production and conversion	Metabolism	Loss
OG0000823	35	COG0378	Facilitates the functional incorporation of the urease nickel metallocenter. This process requires GTP hydrolysis, probably effectuated by UreG (By similarity)	K	Transcription	Information storage and processing	Loss
OG0000825	35	COG1193	muts2 protein	L	Replication, recombination and repair	Information storage and processing	Loss
OG0000831	34	COG2237	Domain of unknown function (DUF373)	S	Function unknown	Poorly characterized	Loss
OG0000847	34	COG0439	acetyl-CoA carboxylase biotin carboxylase	I	Lipid transport and metabolism	Metabolism	Loss
OG0000850	34	COG1944	methanogenesis marker protein 1	S	Function unknown	Poorly characterized	Loss
OG0000859	34	COG1772	Protein of unknown function (DUF531)	S	Function unknown	Poorly characterized	Loss
OG0000877	33	COG2144	AIR synthase related protein	S	Function unknown	Poorly characterized	Loss
OG0000890	32	COG1955	flagellar assembly protein J	N	Cell motility	Cellular processes and signaling	Loss
OG0000900	32	COG1233	phytoene	Q	Secondary metabolites biosynthesis, transport, and catabolism	Metabolism	Loss
OG0000913	31	COG2112	serine threonine protein kinase	T	Signal transduction mechanisms	Cellular processes and signaling	Loss
OG0000923	31	COG1183	Cdp-diacylglycerol--serine o-phosphatidyltransferase	I	Lipid transport and metabolism	Metabolism	Loss
OG0000927	31	COG0535	radical SAM domain protein	S	Function unknown	Poorly characterized	Loss
OG0000933	31	COG4026	TOPRIM domain-containing protein	S	Function unknown	Poorly characterized	Loss
OG0000954	30	COG4022	Methanogenesis marker protein 8	S	Function unknown	Poorly characterized	Loss
OG0000959	30	COG2013	conserved protein	S	Function unknown	Poorly characterized	Loss
OG0000986	29	ENOG41123J5	Energy-converting hydrogenase B, subunit P	S	Function unknown	Poorly characterized	Loss
OG0000991	29	COG0517	Catalyzes the conversion of inosine 5'-phosphate (IMP) to xanthosine 5'-phosphate (XMP), the first committed and rate- limiting step in the de novo synthesis of guanine nucleotides, and therefore plays an important role in the regulation of cell growth (By similarity)	S	Function unknown	Poorly characterized	Loss
OG0001006	28	COG1386	Participates in chromosomal partition during cell division. May act via the formation of a condensin-like complex containing Smc and ScpA that pull DNA away from mid-cell into both cell halves (By similarity)	K	Transcription	Information storage and processing	Loss
OG0001014	28	ENOG410ZC9S	energy-converting hydrogenase B, subunit J	S	Function unknown	Poorly characterized	Loss
OG0001066	26	COG0281	malic enzyme	C	Energy production and conversion	Metabolism	Loss
OG0001076	26	COG0688	Phosphatidylserine decarboxylase	I	Lipid transport and metabolism	Metabolism	Loss
OG0001093	26	COG0598	magnesium and cobalt transport protein CorA	P	Inorganic ion transport and metabolism	Metabolism	Loss
OG0001102	25	COG2413	DNA polymerase beta domain protein region	S	Function unknown	Poorly characterized	Loss
OG0001112	25	COG1917	Cupin 2 Conserved Barrel Domain Protein	S	Function unknown	Poorly characterized	Loss
OG0001114	25	COG2120	lmbE family	S	Function unknown	Poorly characterized	Loss
OG0001144	24	COG0251	Endoribonuclease LPSP	J	Translation, ribosomal structure and biogenesis	Information storage and processing	Loss
OG0001179	23	COG3199	ATP-NAD AcoX kinase	S	Function unknown	Poorly characterized	Loss
OG0001182	23	COG0576	Participates actively in the response to hyperosmotic and heat shock by preventing the aggregation of stress-denatured proteins, in association with DnaK and GrpE. It is the nucleotide exchange factor for DnaK and may function as a thermosensor. Unfolded proteins bind initially to DnaJ	O	Post-translational modification, protein turnover, and chaperones	Cellular processes and signaling	Loss
OG0001264	21	COG1584	gpr1 fun34 YaaH family protein	S	Function unknown	Poorly characterized	Loss
OG0001276	21	COG3291	NA	S	Function unknown	Poorly characterized	Loss
OG0001314	20	COG0563	Catalyzes the reversible transfer of the terminal phosphate group between ATP and AMP. Plays an important role in cellular energy homeostasis and in adenine nucleotide metabolism (By similarity)	F	Nucleotide transport and metabolism	Metabolism	Loss
OG0001315	20	ENOG41111Q8	NA	S	Function unknown	Poorly characterized	Loss
OG0001317	20	COG5378	PIN domain	S	Function unknown	Poorly characterized	Loss
OG0001403	18	ENOG4111SQ4	Abortive infection protein	S	Function unknown	Poorly characterized	Loss
OG0001405	18	COG0170	phosphatidate Cytidylyltransferase	I	Lipid transport and metabolism	Metabolism	Loss
OG0001467	17	COG4635	protoporphyrinogen oxidase	H	Coenzyme transport and metabolism	Metabolism	Loss
OG0001503	16	COG0404	The glycine cleavage system catalyzes the degradation of glycine (By similarity)	E	Amino acid transport and metabolism	Metabolism	Loss
OG0001504	16	COG3350	YHS domain protein	S	Function unknown	Poorly characterized	Loss
OG0001580	15	COG1522	transcriptional regulator AsnC family	K	Transcription	Information storage and processing	Loss
OG0001641	14	COG0695	Glutaredoxin	O	Post-translational modification, protein turnover, and chaperones	Cellular processes and signaling	Loss
OG0001730	13	COG1793	DNA ligase	L	Replication, recombination and repair	Information storage and processing	Loss
OG0001831	12	ENOG4111RKN	NA	S	Function unknown	Poorly characterized	Loss
OG0001837	12	COG4739	ferredoxin domain containing protein	S	Function unknown	Poorly characterized	Loss
OG0002145	10	COG0454	acetyltransferase	K	Transcription	Information storage and processing	Loss
OG0002155	10	COG5558	Transposase	L	Replication, recombination and repair	Information storage and processing	Loss
OG0002350	9	COG5513	Secreted protein-like protein	S	Function unknown	Poorly characterized	Loss
OG0002353	9	COG0266	Involved in base excision repair of DNA damaged by oxidation or by mutagenic agents. Acts as DNA glycosylase that recognizes and removes damaged bases. Has a preference for oxidized purines, such as 7,8-dihydro-8-oxoguanine (8-oxoG). Has AP (apurinic apyrimidinic) lyase activity and introduces nicks in the DNA strand. Cleaves the DNA backbone by beta-delta elimination to generate a single-strand …	L	Replication, recombination and repair	Information storage and processing	Loss
OG0002690	7	COG2885	Ompa motb domain protein	M	Cell wall/membrane/envelope biogenesis	Cellular processes and signaling	Loss
OG gain and loss events of 3 -> 1 (Gain: 148).
Ortholog Group	Number of genes	NOG	NOG annotation	COG category	COG category detail	COG category group	Gain/Loss
OG0000028	129	ENOG410Y1M5	Protein of unknown function (DUF835)	S	Function unknown	Poorly characterized	Gain
OG0000036	110	COG0655	Nadph-dependent fmn reductase	S	Function unknown	Poorly characterized	Gain
OG0000116	73	COG1541	Phenylacetate-CoA ligase	Q	Secondary metabolites biosynthesis, transport, and catabolism	Metabolism	Gain
OG0000154	65	COG0609	permease protein	P	Inorganic ion transport and metabolism	Metabolism	Gain
OG0000161	64	COG0614	Periplasmic binding protein	P	Inorganic ion transport and metabolism	Metabolism	Gain
OG0000220	57	COG0619	Cobalt transport protein	P	Inorganic ion transport and metabolism	Metabolism	Gain
OG0000251	54	COG0863	DNA methylase n-4 n-6 domain protein	L	Replication, recombination and repair	Information storage and processing	Gain
OG0000318	51	COG1600	Catalyzes the conversion of epoxyqueuosine (oQ) to queuosine (Q), which is a hypermodified base found in the wobble positions of tRNA(Asp), tRNA(Asn), tRNA(His) and tRNA(Tyr) (By similarity)	C	Energy production and conversion	Metabolism	Gain
OG0000440	49	COG1545	Nucleic-acid-binding protein containing a Zn-ribbon	S	Function unknown	Poorly characterized	Gain
OG0000499	48	COG0680	Hydrogenase maturation protease	C	Energy production and conversion	Metabolism	Gain
OG0000558	46	COG0727	Fe-S-cluster oxidoreductase	S	Function unknown	Poorly characterized	Gain
OG0000597	44	COG0778	nitroreductase	C	Energy production and conversion	Metabolism	Gain
OG0000635	42	COG0213	The enzymes which catalyze the reversible phosphorolysis of pyrimidine nucleosides are involved in the degradation of these compounds and in their utilization as carbon and energy sources, or in the rescue of pyrimidine bases for nucleotide synthesis (By similarity)	F	Nucleotide transport and metabolism	Metabolism	Gain
OG0000702	39	COG1478	Catalyzes the GTP-dependent successive addition of two or more gamma-linked L-glutamates to the L-lactyl phosphodiester of 7,8-didemethyl-8-hydroxy-5-deazariboflavin (F420-0) to form coenzyme F420-0-glutamyl-glutamate (F420-2) or polyglutamated F420 derivatives (By similarity)	S	Function unknown	Poorly characterized	Gain
OG0000706	39	COG0716	Low-potential electron donor to a number of redox enzymes (By similarity)	C	Energy production and conversion	Metabolism	Gain
OG0000707	39	COG1578	Protein of unknown function DUF89	S	Function unknown	Poorly characterized	Gain
OG0000710	39	COG3291	NA	S	Function unknown	Poorly characterized	Gain
OG0000711	39	COG1060	Catalyzes the radical-mediated transfer of the hydroxybenzyl group from 4-hydroxyphenylpyruvate (HPP) to 5-amino- 6-ribitylamino-2,4(1H,3H)-pyrimidinedione to form 7,8-didemethyl- 8-hydroxy-5-deazariboflavin (FO) (By similarity)	H	Coenzyme transport and metabolism	Metabolism	Gain
OG0000763	37	COG1042	CoA-binding domain protein	C	Energy production and conversion	Metabolism	Gain
OG0000783	36	COG0675	Transposase	L	Replication, recombination and repair	Information storage and processing	Gain
OG0000789	36	COG0484	ATP binding to DnaK triggers the release of the substrate protein, thus completing the reaction cycle. Several rounds of ATP-dependent interactions between DnaJ, DnaK and GrpE are required for fully efficient folding. Also involved, together with DnaK and GrpE, in the DNA replication of plasmids through activation of initiation proteins (By similarity)	O	Post-translational modification, protein turnover, and chaperones	Cellular processes and signaling	Gain
OG0000867	33	COG2452	resolvase	L	Replication, recombination and repair	Information storage and processing	Gain
OG0000871	33	ENOG4111URM	NA	S	Function unknown	Poorly characterized	Gain
OG0000892	32	COG1568	Protein of unknown function DUF43	S	Function unknown	Poorly characterized	Gain
OG0000894	32	COG1451	metaL-dependent hydrolase	S	Function unknown	Poorly characterized	Gain
OG0000939	30	COG1878	Cyclase family	S	Function unknown	Poorly characterized	Gain
OG0000943	30	COG1586	Catalyzes the decarboxylation of S-adenosylmethionine to S-adenosylmethioninamine (dcAdoMet), the propylamine donor required for the synthesis of the polyamines spermine and spermidine from the diamine putrescine (By similarity)	E	Amino acid transport and metabolism	Metabolism	Gain
OG0000945	30	COG0610	Type I site-specific deoxyribonuclease	V	Defense mechanisms	Cellular processes and signaling	Gain
OG0000946	30	COG5423	Predicted metal-binding protein (DUF2284)	S	Function unknown	Poorly characterized	Gain
OG0000948	30	COG1712	Specifically catalyzes the NAD or NADP-dependent dehydrogenation of L-aspartate to iminoaspartate (By similarity)	H	Coenzyme transport and metabolism	Metabolism	Gain
OG0000968	29	COG0402	deaminase	F	Nucleotide transport and metabolism	Metabolism	Gain
OG0000970	29	COG0199	Binds 16S rRNA, required for the assembly of 30S particles and may also be responsible for determining the conformation of the 16S rRNA at the A site (By similarity)	J	Translation, ribosomal structure and biogenesis	Information storage and processing	Gain
OG0000981	29	COG1641	UPF0272 protein	S	Function unknown	Poorly characterized	Gain
OG0000997	28	COG1731	riboflavin synthase (EC 2.5.1.9)	H	Coenzyme transport and metabolism	Metabolism	Gain
OG0001006	28	COG1386	Participates in chromosomal partition during cell division. May act via the formation of a condensin-like complex containing Smc and ScpA that pull DNA away from mid-cell into both cell halves (By similarity)	K	Transcription	Information storage and processing	Gain
OG0001007	28	COG0218	Necessary for normal cell division and for the maintenance of normal septation (By similarity)	S	Function unknown	Poorly characterized	Gain
OG0001009	28	COG1691	1-(5-phosphoribosyl)-5-amino-4-imidazole- carboxylate (AiR) carboxylase	S	Function unknown	Poorly characterized	Gain
OG0001040	27	COG1832	CoA-binding domain protein	S	Function unknown	Poorly characterized	Gain
OG0001066	26	COG0281	malic enzyme	C	Energy production and conversion	Metabolism	Gain
OG0001069	26	COG1606	pp-loop domain protein	S	Function unknown	Poorly characterized	Gain
OG0001070	26	COG1387	histidinol phosphate phosphatase, hisj family	E	Amino acid transport and metabolism	Metabolism	Gain
OG0001072	26	COG0310	Part of the energy-coupling factor (ECF) transporter complex CbiMNOQ involved in cobalt import (By similarity)	P	Inorganic ion transport and metabolism	Metabolism	Gain
OG0001102	25	COG2413	DNA polymerase beta domain protein region	S	Function unknown	Poorly characterized	Gain
OG0001111	25	ENOG41111KM	Class III signal peptide	S	Function unknown	Poorly characterized	Gain
OG0001112	25	COG1917	Cupin 2 Conserved Barrel Domain Protein	S	Function unknown	Poorly characterized	Gain
OG0001114	25	COG2120	lmbE family	S	Function unknown	Poorly characterized	Gain
OG0001115	25	COG0535	radical SAM domain protein	S	Function unknown	Poorly characterized	Gain
OG0001117	25	N/A	N/A	N/A	N/A	N/A	Gain
OG0001118	25	COG2020	isoprenylcysteine carboxyl methyltransferase	O	Post-translational modification, protein turnover, and chaperones	Cellular processes and signaling	Gain
OG0001144	24	COG0251	Endoribonuclease LPSP	J	Translation, ribosomal structure and biogenesis	Information storage and processing	Gain
OG0001179	23	COG3199	ATP-NAD AcoX kinase	S	Function unknown	Poorly characterized	Gain
OG0001181	23	COG1846	Transcriptional regulator	K	Transcription	Information storage and processing	Gain
OG0001182	23	COG0576	Participates actively in the response to hyperosmotic and heat shock by preventing the aggregation of stress-denatured proteins, in association with DnaK and GrpE. It is the nucleotide exchange factor for DnaK and may function as a thermosensor. Unfolded proteins bind initially to DnaJ	O	Post-translational modification, protein turnover, and chaperones	Cellular processes and signaling	Gain
OG0001183	23	COG0443	Heat shock protein	O	Post-translational modification, protein turnover, and chaperones	Cellular processes and signaling	Gain
OG0001184	23	COG3959	Transketolase	G	Carbohydrate transport and metabolism	Metabolism	Gain
OG0001209	22	COG0345	pyrroline-5-carboxylate reductase activity	E	Amino acid transport and metabolism	Metabolism	Gain
OG0001214	22	COG2429	Catalyzes the formation of 2-amino-5-formylamino-6- ribofuranosylamino-4(3H)-pyrimidinone ribonucleotide monophosphate and inorganic phosphate from GTP. Also has an independent pyrophosphate phosphohydrolase activity (By similarity)	S	Function unknown	Poorly characterized	Gain
OG0001219	22	COG4025	Predicted membrane protein (DUF2101)	S	Function unknown	Poorly characterized	Gain
OG0001221	22	COG1402	K01470 creatinine amidohydrolase EC 3.5.2.10	S	Function unknown	Poorly characterized	Gain
OG0001222	22	COG1151	Catalyzes the reduction of hydroxylamine to form NH(3) and H(2)O (By similarity)	C	Energy production and conversion	Metabolism	Gain
OG0001223	22	COG2309	aminopeptidase	E	Amino acid transport and metabolism	Metabolism	Gain
OG0001275	21	COG0731	radical SAM domain protein	C	Energy production and conversion	Metabolism	Gain
OG0001276	21	COG3291	NA	S	Function unknown	Poorly characterized	Gain
OG0001306	20	COG0549	carbamate kinase	E	Amino acid transport and metabolism	Metabolism	Gain
OG0001308	20	COG1896	Metal Dependent Phosphohydrolase	S	Function unknown	Poorly characterized	Gain
OG0001313	20	COG1704	LemA family	S	Function unknown	Poorly characterized	Gain
OG0001314	20	COG0563	Catalyzes the reversible transfer of the terminal phosphate group between ATP and AMP. Plays an important role in cellular energy homeostasis and in adenine nucleotide metabolism (By similarity)	F	Nucleotide transport and metabolism	Metabolism	Gain
OG0001315	20	ENOG41111Q8	NA	S	Function unknown	Poorly characterized	Gain
OG0001316	20	COG1504	Protein of unknown function (DUF498/DUF598)	S	Function unknown	Poorly characterized	Gain
OG0001359	19	ENOG410Y4FI	NA	S	Function unknown	Poorly characterized	Gain
OG0001397	18	COG3371	Membrane	S	Function unknown	Poorly characterized	Gain
OG0001403	18	ENOG4111SQ4	Abortive infection protein	S	Function unknown	Poorly characterized	Gain
OG0001405	18	COG0170	phosphatidate Cytidylyltransferase	I	Lipid transport and metabolism	Metabolism	Gain
OG0001458	17	COG1280	Lysine exporter protein (Lyse ygga)	E	Amino acid transport and metabolism	Metabolism	Gain
OG0001460	17	COG2510	Membrane	S	Function unknown	Poorly characterized	Gain
OG0001465	17	COG2164	Pfam:DUF369	S	Function unknown	Poorly characterized	Gain
OG0001466	17	COG2245	Protein of unknown function (DUF996)	S	Function unknown	Poorly characterized	Gain
OG0001467	17	COG4635	protoporphyrinogen oxidase	H	Coenzyme transport and metabolism	Metabolism	Gain
OG0001503	16	COG0404	The glycine cleavage system catalyzes the degradation of glycine (By similarity)	E	Amino acid transport and metabolism	Metabolism	Gain
OG0001516	16	COG0458	carbamoyl-phosphate synthetase ammonia chain	F	Nucleotide transport and metabolism	Metabolism	Gain
OG0001518	16	COG0036	ribulose-phosphate 3-epimerase activity	G	Carbohydrate transport and metabolism	Metabolism	Gain
OG0001519	16	COG0176	Transaldolase is important for the balance of metabolites in the pentose-phosphate pathway (By similarity)	G	Carbohydrate transport and metabolism	Metabolism	Gain
OG0001579	15	COG1991	Class III signal peptide	S	Function unknown	Poorly characterized	Gain
OG0001580	15	COG1522	transcriptional regulator AsnC family	K	Transcription	Information storage and processing	Gain
OG0001581	15	COG0425	sulfurtransferase activity	O	Post-translational modification, protein turnover, and chaperones	Cellular processes and signaling	Gain
OG0001582	15	COG0312	peptidase U62 modulator of DNA gyrase	S	Function unknown	Poorly characterized	Gain
OG0001583	15	COG1199	helicase	L	Replication, recombination and repair	Information storage and processing	Gain
OG0001635	14	COG2068	4-diphosphocytidyl-2c-methyl-d-erythritol synthase	S	Function unknown	Poorly characterized	Gain
OG0001637	14	COG2119	transmembrane protein 165	S	Function unknown	Poorly characterized	Gain
OG0001638	14	N/A	N/A	N/A	N/A	N/A	Gain
OG0001639	14	COG0125	Phosphorylation of dTMP to form dTDP in both de novo and salvage pathways of dTTP synthesis (By similarity)	F	Nucleotide transport and metabolism	Metabolism	Gain
OG0001640	14	COG4880	beta propeller domain protein	S	Function unknown	Poorly characterized	Gain
OG0001641	14	COG0695	Glutaredoxin	O	Post-translational modification, protein turnover, and chaperones	Cellular processes and signaling	Gain
OG0001642	14	COG1274	Catalyzes the conversion of oxaloacetate (OAA) to phosphoenolpyruvate (PEP), the rate-limiting step in the metabolic pathway that produces glucose from lactate and other precursors derived from the citric acid cycle (By similarity)	C	Energy production and conversion	Metabolism	Gain
OG0001643	14	COG1859	Removes the 2'-phosphate from RNA via an intermediate in which the phosphate is ADP-ribosylated by NAD followed by a presumed transesterification to release the RNA and generate ADP- ribose 1''-2''-cyclic phosphate (APPR P). May function as an ADP- ribosylase (By similarity)	J	Translation, ribosomal structure and biogenesis	Information storage and processing	Gain
OG0001724	13	ENOG41120MP	NA	S	Function unknown	Poorly characterized	Gain
OG0001726	13	COG1765	osmC family	O	Post-translational modification, protein turnover, and chaperones	Cellular processes and signaling	Gain
OG0001829	12	COG0679	Auxin Efflux Carrier	S	Function unknown	Poorly characterized	Gain
OG0001831	12	ENOG4111RKN	NA	S	Function unknown	Poorly characterized	Gain
OG0001925	11	COG3382	B3 4 domain protein	S	Function unknown	Poorly characterized	Gain
OG0001935	11	COG5483	HhH-GPD domain protein	S	Function unknown	Poorly characterized	Gain
OG0001937	11	ENOG411101G	NA	S	Function unknown	Poorly characterized	Gain
OG0002153	10	ENOG41121PW	NA	S	Function unknown	Poorly characterized	Gain
OG0002337	9	COG0605	Destroys radicals which are normally produced within the cells and which are toxic to biological systems (By similarity)	P	Inorganic ion transport and metabolism	Metabolism	Gain
OG0002346	9	ENOG411055J	NA	S	Function unknown	Poorly characterized	Gain
OG0002350	9	COG5513	Secreted protein-like protein	S	Function unknown	Poorly characterized	Gain
OG0002352	9	COG0294	dihydropteroate synthase	H	Coenzyme transport and metabolism	Metabolism	Gain
OG0002353	9	COG0266	Involved in base excision repair of DNA damaged by oxidation or by mutagenic agents. Acts as DNA glycosylase that recognizes and removes damaged bases. Has a preference for oxidized purines, such as 7,8-dihydro-8-oxoguanine (8-oxoG). Has AP (apurinic apyrimidinic) lyase activity and introduces nicks in the DNA strand. Cleaves the DNA backbone by beta-delta elimination to generate a single-strand …	L	Replication, recombination and repair	Information storage and processing	Gain
OG0002501	8	COG1834	amidinotransferase	E	Amino acid transport and metabolism	Metabolism	Gain
OG0002507	8	COG0057	glyceraldehyde3phosphate dehydrogenase	G	Carbohydrate transport and metabolism	Metabolism	Gain
OG0002508	8	ENOG410XPZQ	NA	S	Function unknown	Poorly characterized	Gain
OG0002509	8	COG1083	cytidylyltransferase	M	Cell wall/membrane/envelope biogenesis	Cellular processes and signaling	Gain
OG0002688	7	COG1898	DTDP-4-dehydrorhamnose 3,5-epimerase	M	Cell wall/membrane/envelope biogenesis	Cellular processes and signaling	Gain
OG0002689	7	ENOG410ZZGQ	NA	S	Function unknown	Poorly characterized	Gain
OG0002690	7	COG2885	Ompa motb domain protein	M	Cell wall/membrane/envelope biogenesis	Cellular processes and signaling	Gain
OG0003000	6	COG4741	holliday junction resolvase-like protein	F	Nucleotide transport and metabolism	Metabolism	Gain
OG0003010	6	N/A	N/A	N/A	N/A	N/A	Gain
OG0003011	6	COG3377	Domain of unknown function (DUF1805)	S	Function unknown	Poorly characterized	Gain
OG0003012	6	COG2304	von Willebrand factor, type A	S	Function unknown	Poorly characterized	Gain
OG0003014	6	ENOG410ZFRM	NA	S	Function unknown	Poorly characterized	Gain
OG0003016	6	ENOG4111QJH	NA	S	Function unknown	Poorly characterized	Gain
OG0003018	6	N/A	N/A	N/A	N/A	N/A	Gain
OG0003298	5	COG0620	Catalyzes the transfer of a methyl group from 5- methyltetrahydrofolate to homocysteine resulting in methionine formation (By similarity)	E	Amino acid transport and metabolism	Metabolism	Gain
OG0003300	5	ENOG4111PA9	NA	S	Function unknown	Poorly characterized	Gain
OG0003309	5	COG3476	tspo and mbr like protein	T	Signal transduction mechanisms	Cellular processes and signaling	Gain
OG0003310	5	ENOG4111NKK	Type ii restriction enzyme	V	Defense mechanisms	Cellular processes and signaling	Gain
OG0003311	5	COG0263	Catalyzes the transfer of a phosphate group to glutamate to form glutamate 5-phosphate which rapidly cyclizes to 5- oxoproline (By similarity)	E	Amino acid transport and metabolism	Metabolism	Gain
OG0003312	5	COG0014	Catalyzes the NADPH dependent reduction of L-gamma- glutamyl 5-phosphate into L-glutamate 5-semialdehyde and phosphate. The product spontaneously undergoes cyclization to form 1-pyrroline-5-carboxylate (By similarity)	E	Amino acid transport and metabolism	Metabolism	Gain
OG0003617	4	ENOG4111PIZ	Pyrimidine dimer DNA glycosylase	L	Replication, recombination and repair	Information storage and processing	Gain
OG0003625	4	ENOG4111TV2	Transduction Histidine kinase	T	Signal transduction mechanisms	Cellular processes and signaling	Gain
OG0003627	4	ENOG4111K3P	NA	S	Function unknown	Poorly characterized	Gain
OG0003629	4	ENOG410XQTQ	NA	S	Function unknown	Poorly characterized	Gain
OG0003632	4	COG2234	peptidase m28	S	Function unknown	Poorly characterized	Gain
OG0004076	3	N/A	N/A	N/A	N/A	N/A	Gain
OG0004077	3	ENOG4112436	NA	S	Function unknown	Poorly characterized	Gain
OG0004078	3	COG1011	Hydrolase	S	Function unknown	Poorly characterized	Gain
OG0004079	3	ENOG410YTMJ	Type II restriction	V	Defense mechanisms	Cellular processes and signaling	Gain
OG0004080	3	COG0694	metallo-sulfur cluster assembly	O	Post-translational modification, protein turnover, and chaperones	Cellular processes and signaling	Gain
OG0004081	3	COG4854	Predicted membrane protein (DUF2178)	S	Function unknown	Poorly characterized	Gain
OG0005077	2	COG0474	P-type atpase	P	Inorganic ion transport and metabolism	Metabolism	Gain
OG0005085	2	ENOG410XWDH	amidohydrolase	S	Function unknown	Poorly characterized	Gain
OG0005087	2	COG1082	Xylose isomerase domain protein TIM barrel	G	Carbohydrate transport and metabolism	Metabolism	Gain
OG0005090	2	N/A	N/A	N/A	N/A	N/A	Gain
OG0005091	2	N/A	N/A	N/A	N/A	N/A	Gain
OG0005092	2	N/A	N/A	N/A	N/A	N/A	Gain
OG0005093	2	ENOG410Z5FY	type ii secretion system	S	Function unknown	Poorly characterized	Gain
OG0005103	2	ENOG41123SF	Cytosolic protein	S	Function unknown	Poorly characterized	Gain
OG0005113	2	ENOG41123W3	alkylmercury lyase	S	Function unknown	Poorly characterized	Gain
OG gain and loss events of 3 -> 1 (Loss: 69).
Ortholog Group	Number of genes	NOG	NOG annotation	COG category	COG category detail	COG category group	Gain/Loss
OG0000012	159	COG1669	DNA polymerase beta domain protein region	S	Function unknown	Poorly characterized	Loss
OG0000017	148	COG0463	Glycosyl transferase, family 2	M	Cell wall/membrane/envelope biogenesis	Cellular processes and signaling	Loss
OG0000075	83	COG0464	Aaa atpase	O	Post-translational modification, protein turnover, and chaperones	Cellular processes and signaling	Loss
OG0000094	79	COG2244	Polysaccharide biosynthesis protein	M	Cell wall/membrane/envelope biogenesis	Cellular processes and signaling	Loss
OG0000098	77	COG0426	domain protein	C	Energy production and conversion	Metabolism	Loss
OG0000105	76	COG1433	Dinitrogenase iron-molybdenum cofactor biosynthesis protein	S	Function unknown	Poorly characterized	Loss
OG0000117	73	COG1759	Catalyzes the ATP- and formate-dependent formylation of 5-aminoimidazole-4-carboxamide-1-beta-d-ribofuranosyl 5'- monophosphate (AICAR) to 5-formaminoimidazole-4-carboxamide-1- beta-d-ribofuranosyl 5'-monophosphate (FAICAR) in the absence of folates (By similarity)	F	Nucleotide transport and metabolism	Metabolism	Loss
OG0000146	66	COG0673	oxidoreductase	S	Function unknown	Poorly characterized	Loss
OG0000186	60	COG0330	Band 7 protein	O	Post-translational modification, protein turnover, and chaperones	Cellular processes and signaling	Loss
OG0000187	60	COG1585	Membrane	O	Post-translational modification, protein turnover, and chaperones	Cellular processes and signaling	Loss
OG0000189	60	COG1053	Succinate DeHydrogenase	C	Energy production and conversion	Metabolism	Loss
OG0000190	60	COG1149	cobyrinic Acid a,c-diamide synthase	D	Cell cycle control, cell division, chromosome partitioning	Cellular processes and signaling	Loss
OG0000191	60	COG1563	H antiporter subunit B	S	Function unknown	Poorly characterized	Loss
OG0000238	55	COG0794	Arabinose 5-phosphate isomerase	M	Cell wall/membrane/envelope biogenesis	Cellular processes and signaling	Loss
OG0000263	53	COG1203	CRISPR-associated helicase, cas3	L	Replication, recombination and repair	Information storage and processing	Loss
OG0000284	52	COG0075	aminotransferase	E	Amino acid transport and metabolism	Metabolism	Loss
OG0000358	50	COG0284	Catalyzes the decarboxylation of orotidine 5'- monophosphate (OMP) to uridine 5'-monophosphate (UMP) (By similarity)	F	Nucleotide transport and metabolism	Metabolism	Loss
OG0000366	50	COG1358	(ribosomal) protein	J	Translation, ribosomal structure and biogenesis	Information storage and processing	Loss
OG0000421	49	COG1798	S-adenosyl-L-methionine-dependent methyltransferase that catalyzes the trimethylation of the amino group of the modified target histidine residue in translation elongation factor 2 (EF- 2), to form an intermediate called diphthine. The three successive methylation reactions represent the second step of diphthamide biosynthesis (By similarity)	J	Translation, ribosomal structure and biogenesis	Information storage and processing	Loss
OG0000435	49	COG1591	Holliday junction resolvase	L	Replication, recombination and repair	Information storage and processing	Loss
OG0000466	49	COG0040	Catalyzes the condensation of ATP and 5-phosphoribose 1- diphosphate to form N'-(5'-phosphoribosyl)-ATP (PR-ATP). Has a crucial role in the pathway because the rate of histidine biosynthesis seems to be controlled primarily by regulation of HisG enzymatic activity (By similarity)	E	Amino acid transport and metabolism	Metabolism	Loss
OG0000467	49	COG0662	Mannose-1-phosphate guanylyltransferase Mannose-6-phosphate isomerase	G	Carbohydrate transport and metabolism	Metabolism	Loss
OG0000473	48	COG1994	metalloendopeptidase activity	S	Function unknown	Poorly characterized	Loss
OG0000474	48	COG1813	Factor 1	K	Transcription	Information storage and processing	Loss
OG0000478	48	COG2139	(ribosomal) protein	J	Translation, ribosomal structure and biogenesis	Information storage and processing	Loss
OG0000491	48	COG2053	Ribosomal protein	J	Translation, ribosomal structure and biogenesis	Information storage and processing	Loss
OG0000556	46	COG0235	Class II aldolase adducin	G	Carbohydrate transport and metabolism	Metabolism	Loss
OG0000568	45	COG1518	CRISPR (clustered regularly interspaced short palindromic repeat), is an adaptive immune system that provides protection against mobile genetic elements (viruses, transposable elements and conjugative plasmids). CRISPR clusters contain sequences complementary to antecedent mobile elements and target invading nucleic acids. CRISPR clusters are transcribed and processed into CRISPR RNA (crRNA). Act…	L	Replication, recombination and repair	Information storage and processing	Loss
OG0000570	45	COG1758	Promotes RNA polymerase assembly. Latches the N- and C- terminal regions of the beta' subunit thereby facilitating its interaction with the beta and alpha subunits (By similarity)	K	Transcription	Information storage and processing	Loss
OG0000583	45	COG0101	Formation of pseudouridine at positions 38, 39 and 40 in the anticodon stem and loop of transfer RNAs (By similarity)	J	Translation, ribosomal structure and biogenesis	Information storage and processing	Loss
OG0000589	44	COG0057	glyceraldehyde3phosphate dehydrogenase	G	Carbohydrate transport and metabolism	Metabolism	Loss
OG0000611	43	COG1781	Involved in allosteric regulation of aspartate carbamoyltransferase (By similarity)	F	Nucleotide transport and metabolism	Metabolism	Loss
OG0000616	43	COG0131	imidazoleglycerolphosphate dehydratase	E	Amino acid transport and metabolism	Metabolism	Loss
OG0000631	42	COG2075	Ribosomal protein	J	Translation, ribosomal structure and biogenesis	Information storage and processing	Loss
OG0000647	41	COG0388	nitrilase cyanide hydratase and apolipoprotein n-acyltransferase	S	Function unknown	Poorly characterized	Loss
OG0000668	41	COG0616	Signal peptide peptidase, SppA	O	Post-translational modification, protein turnover, and chaperones	Cellular processes and signaling	Loss
OG0000669	41	COG0107	IGPS catalyzes the conversion of PRFAR and glutamine to IGP, AICAR and glutamate. The HisF subunit catalyzes the cyclization activity that produces IGP and AICAR from PRFAR using the ammonia provided by the HisH subunit (By similarity)	E	Amino acid transport and metabolism	Metabolism	Loss
OG0000670	41	COG0118	IGPS catalyzes the conversion of PRFAR and glutamine to IGP, AICAR and glutamate. The hisH subunit provides the glutamine amidotransferase activity that produces the ammonia necessary to hisF for the synthesis of IGP and AICAR (By similarity)	E	Amino acid transport and metabolism	Metabolism	Loss
OG0000671	41	COG0141	Catalyzes the sequential NAD-dependent oxidations of L- histidinol to L-histidinaldehyde and then to L-histidine (By similarity)	E	Amino acid transport and metabolism	Metabolism	Loss
OG0000672	41	COG0106	phosphoribosylformimino-5-aminoimidazole carboxamide ribotide isomerase	E	Amino acid transport and metabolism	Metabolism	Loss
OG0000687	40	COG1634	Catalyzes the transfer of pyrophosphate from ATP to 6- hydroxymethyl-7,8-dihydropterin (6-HMD), leading to 6- hydroxymethyl-7,8-dihydropterin diphosphate (6-HMDP) (By similarity)	S	Function unknown	Poorly characterized	Loss
OG0000693	40	COG1849	Cytidyltransferase-related domain protein	S	Function unknown	Poorly characterized	Loss
OG0000694	40	COG0139	Phosphoribosyl-amp cyclohydrolase	E	Amino acid transport and metabolism	Metabolism	Loss
OG0000716	39	COG1797	Responsible for the amidation of carboxylic groups at position A and C of either cobyrinic acid or hydrogenobrynic acid. NH(2) groups are provided by glutamine, and one molecule of ATP is hydrogenolyzed for each amidation (By similarity)	H	Coenzyme transport and metabolism	Metabolism	Loss
OG0000746	38	COG1873	sporulation protein, YlmC YmxH family	S	Function unknown	Poorly characterized	Loss
OG0000760	37	COG0007	Multifunctional enzyme that catalyzes the SAM-dependent methylation of uroporphyrinogen III at position C-2 and C-7 to form precorrin-2 and then position C-12 or C-18 to form trimethylpyrrocorphin 2. It also catalyzes the conversion of precorrin-2 into siroheme. This reaction consists of the NAD- dependent oxidation of precorrin-2 into sirohydrochlorin and its subsequent ferrochelation into siroh…	H	Coenzyme transport and metabolism	Metabolism	Loss
OG0000761	37	COG0181	Tetrapolymerization of the monopyrrole PBG into the hydroxymethylbilane pre-uroporphyrinogen in several discrete steps (By similarity)	H	Coenzyme transport and metabolism	Metabolism	Loss
OG0000772	37	COG1108	ABC transporter	P	Inorganic ion transport and metabolism	Metabolism	Loss
OG0000775	37	COG0619	Cobalt transport protein	P	Inorganic ion transport and metabolism	Metabolism	Loss
OG0000793	36	COG1199	helicase	L	Replication, recombination and repair	Information storage and processing	Loss
OG0000804	35	COG0373	Catalyzes the NADPH-dependent reduction of glutamyl- tRNA(Glu) to glutamate 1-semialdehyde (GSA) (By similarity)	H	Coenzyme transport and metabolism	Metabolism	Loss
OG0000805	35	COG0113	delta-aminolevulinic acid dehydratase	H	Coenzyme transport and metabolism	Metabolism	Loss
OG0000806	35	COG1648	Multifunctional enzyme that catalyzes the SAM-dependent methylation of uroporphyrinogen III at position C-2 and C-7 to form precorrin-2 and then position C-12 or C-18 to form trimethylpyrrocorphin 2. It also catalyzes the conversion of precorrin-2 into siroheme. This reaction consists of the NAD- dependent oxidation of precorrin-2 into sirohydrochlorin and its subsequent ferrochelation into siroh…	H	Coenzyme transport and metabolism	Metabolism	Loss
OG0000820	35	COG1387	histidinol phosphate phosphatase, hisj family	E	Amino acid transport and metabolism	Metabolism	Loss
OG0000862	33	COG2260	rRNA processing	J	Translation, ribosomal structure and biogenesis	Information storage and processing	Loss
OG0000898	32	COG1310	Component of the eukaryotic translation initiation factor 3 (eIF-3) complex, which is involved in protein synthesis and, together with other initiation factors, stimulates binding of mRNA and methionyl-tRNAi to the 40S ribosome (By similarity)	S	Function unknown	Poorly characterized	Loss
OG0000911	31	COG0639	serine threonine-protein phosphatase	T	Signal transduction mechanisms	Cellular processes and signaling	Loss
OG0000920	31	COG0115	brancheD-chain amino acid aminotransferase	E	Amino acid transport and metabolism	Metabolism	Loss
OG0000921	31	COG3367	Protein of unknown function (DUF1611)	S	Function unknown	Poorly characterized	Loss
OG0000983	29	COG0140	phosphoribosyl-ATP pyrophosphatase	E	Amino acid transport and metabolism	Metabolism	Loss
OG0000984	29	COG0028	acetolactate synthase	E	Amino acid transport and metabolism	Metabolism	Loss
OG0001042	27	COG2055	malate L-lactate dehydrogenase	C	Energy production and conversion	Metabolism	Loss
OG0001074	26	COG1996	DNA-dependent RNA polymerase catalyzes the transcription of DNA into RNA using the four ribonucleoside triphosphates as substrates	K	Transcription	Information storage and processing	Loss
OG0001103	25	COG2126	Binds to the 23S rRNA (By similarity)	J	Translation, ribosomal structure and biogenesis	Information storage and processing	Loss
OG0001104	25	COG1917	Cupin 2 Conserved Barrel Domain Protein	S	Function unknown	Poorly characterized	Loss
OG0001119	25	COG1100	GTP-binding Protein	S	Function unknown	Poorly characterized	Loss
OG0001143	24	COG1091	Dtdp-4-dehydrorhamnose reductase	M	Cell wall/membrane/envelope biogenesis	Cellular processes and signaling	Loss
OG0001153	24	COG2131	dCMP deaminase activity	F	Nucleotide transport and metabolism	Metabolism	Loss
OG0001228	22	COG0083	Catalyzes the ATP-dependent phosphorylation of L- homoserine to L-homoserine phosphate (By similarity)	E	Amino acid transport and metabolism	Metabolism	Loss
OG gain and loss events of 3 -> 2 (Gain: 135).
Ortholog Group	Number of genes	NOG	NOG annotation	COG category	COG category detail	COG category group	Gain/Loss
OG0000005	206	COG0784	response regulator	T	Signal transduction mechanisms	Cellular processes and signaling	Gain
OG0000059	89	COG0247	domain protein	C	Energy production and conversion	Metabolism	Gain
OG0000070	85	COG0675	Transposase	L	Replication, recombination and repair	Information storage and processing	Gain
OG0000081	82	COG1863	monovalent cation H antiporter subunit E	P	Inorganic ion transport and metabolism	Metabolism	Gain
OG0000145	67	COG1719	4-vinyl reductase, 4VR	S	Function unknown	Poorly characterized	Gain
OG0000162	64	COG1028	Dehydrogenase reductase	S	Function unknown	Poorly characterized	Gain
OG0000202	59	COG0175	Reduction of activated sulfate into sulfite (By similarity)	P	Inorganic ion transport and metabolism	Metabolism	Gain
OG0000262	53	COG1598	family UPF0150	S	Function unknown	Poorly characterized	Gain
OG0000582	45	COG2212	monovalent cation H antiporter subunit F	P	Inorganic ion transport and metabolism	Metabolism	Gain
OG0000667	41	COG2002	Transcriptional regulator AbrB family	K	Transcription	Information storage and processing	Gain
OG0000715	39	ENOG4111SUM	Integrase	S	Function unknown	Poorly characterized	Gain
OG0000773	37	COG2445	Protein of unknown function DUF86	S	Function unknown	Poorly characterized	Gain
OG0000774	37	COG2801	Retrotransposon protein	L	Replication, recombination and repair	Information storage and processing	Gain
OG0000794	36	COG1708	DNA polymerase beta domain protein region	S	Function unknown	Poorly characterized	Gain
OG0000835	34	COG1373	ATPase (AAA	S	Function unknown	Poorly characterized	Gain
OG0000897	32	COG3252	Catalyzes the hydrolysis of methenyl-H(4)MPT( ) to 5- formyl-H(4)MPT (By similarity)	H	Coenzyme transport and metabolism	Metabolism	Gain
OG0000982	29	COG1320	monovalent cation h antiporter subunit g	P	Inorganic ion transport and metabolism	Metabolism	Gain
OG0001120	25	COG1396	Transcriptional regulator	K	Transcription	Information storage and processing	Gain
OG0001152	24	COG2221	sulfite reductase	C	Energy production and conversion	Metabolism	Gain
OG0001186	23	ENOG410ZFIW	Uncharacterised protein family (UPF0175)	S	Function unknown	Poorly characterized	Gain
OG0001187	23	ENOG410XPNN	transposase	L	Replication, recombination and repair	Information storage and processing	Gain
OG0001217	22	COG0395	Binding-protein-dependent transport systems inner membrane component	G	Carbohydrate transport and metabolism	Metabolism	Gain
OG0001227	22	COG1337	Crispr-associated ramp protein	L	Replication, recombination and repair	Information storage and processing	Gain
OG0001264	21	COG1584	gpr1 fun34 YaaH family protein	S	Function unknown	Poorly characterized	Gain
OG0001277	21	COG0434	photosystem i assembly btpa	S	Function unknown	Poorly characterized	Gain
OG0001317	20	COG5378	PIN domain	S	Function unknown	Poorly characterized	Gain
OG0001353	19	COG0662	Mannose-1-phosphate guanylyltransferase Mannose-6-phosphate isomerase	G	Carbohydrate transport and metabolism	Metabolism	Gain
OG0001355	19	COG3413	Bacterioopsin activator HTH domain protein	S	Function unknown	Poorly characterized	Gain
OG0001362	19	COG1708	DNA polymerase beta domain protein region	S	Function unknown	Poorly characterized	Gain
OG0001396	18	COG4089	Protein of unknown function (DUF1614)	S	Function unknown	Poorly characterized	Gain
OG0001399	18	COG2835	UPF0434 protein	S	Function unknown	Poorly characterized	Gain
OG0001406	18	ENOG410ZZ0A	DNA-directed RNA polymerases I, II, and III, 7.3 kDa polypeptide	S	Function unknown	Poorly characterized	Gain
OG0001407	18	N/A	N/A	N/A	N/A	N/A	Gain
OG0001408	18	COG1857	CRISPR-associated autoregulator DevR family	L	Replication, recombination and repair	Information storage and processing	Gain
OG0001447	17	ENOG410XQKC	major facilitator superfamily	G	Carbohydrate transport and metabolism	Metabolism	Gain
OG0001448	17	COG1100	GTP-binding Protein	S	Function unknown	Poorly characterized	Gain
OG0001459	17	COG3473	Asp Glu hydantoin racemase	Q	Secondary metabolites biosynthesis, transport, and catabolism	Metabolism	Gain
OG0001468	17	COG1790	Protein of unknown function (DUF483)	S	Function unknown	Poorly characterized	Gain
OG0001469	17	COG2451	Ribosomal protein	J	Translation, ribosomal structure and biogenesis	Information storage and processing	Gain
OG0001470	17	COG0554	Key enzyme in the regulation of glycerol uptake and metabolism (By similarity)	C	Energy production and conversion	Metabolism	Gain
OG0001504	16	COG3350	YHS domain protein	S	Function unknown	Poorly characterized	Gain
OG0001505	16	COG1224	ruvB-like	K	Transcription	Information storage and processing	Gain
OG0001506	16	COG1402	K01470 creatinine amidohydrolase EC 3.5.2.10	S	Function unknown	Poorly characterized	Gain
OG0001511	16	COG2379	hydroxypyruvate reductase	G	Carbohydrate transport and metabolism	Metabolism	Gain
OG0001522	16	COG1332	CRISPR-associated RAMP protein, Csm5 family	L	Replication, recombination and repair	Information storage and processing	Gain
OG0001523	16	COG2461	Hemerythrin HHE cation binding domain protein	S	Function unknown	Poorly characterized	Gain
OG0001524	16	COG1689	NA	S	Function unknown	Poorly characterized	Gain
OG0001525	16	COG1059	Responsible for removing an oxidatively damaged form of guanine (7,8-dihydro-8-oxoguanine 7-oxoG) from DNA. Also nicks DNA at apurinic apyrimidinic sites (AP sites) (By similarity)	L	Replication, recombination and repair	Information storage and processing	Gain
OG0001526	16	COG1522	transcriptional regulator AsnC family	K	Transcription	Information storage and processing	Gain
OG0001527	16	COG2445	Protein of unknown function DUF86	S	Function unknown	Poorly characterized	Gain
OG0001528	16	COG3682	transcriptional repressor, copy family	K	Transcription	Information storage and processing	Gain
OG0001575	15	COG2355	Dipeptidase	E	Amino acid transport and metabolism	Metabolism	Gain
OG0001587	15	COG0500	Methyltransferase	Q	Secondary metabolites biosynthesis, transport, and catabolism	Metabolism	Gain
OG0001588	15	ENOG410ZZA7	Zc3h12a-like Ribonuclease NYN domain	S	Function unknown	Poorly characterized	Gain
OG0001629	14	COG0145	5-oxoprolinase	E	Amino acid transport and metabolism	Metabolism	Gain
OG0001644	14	ENOG410Y4YM	NA	S	Function unknown	Poorly characterized	Gain
OG0001645	14	COG3467	NA	S	Function unknown	Poorly characterized	Gain
OG0001646	14	COG1567	CRISPR-associated RAMP protein, Csm4 family	L	Replication, recombination and repair	Information storage and processing	Gain
OG0001647	14	COG1524	type i phosphodiesterase nucleotide pyrophosphatase	S	Function unknown	Poorly characterized	Gain
OG0001648	14	ENOG410XW4X	Putative membrane peptidase family (DUF2324)	S	Function unknown	Poorly characterized	Gain
OG0001649	14	COG2140	Oxalate decarboxylase	G	Carbohydrate transport and metabolism	Metabolism	Gain
OG0001713	13	COG1058	competence damage-inducible protein	H	Coenzyme transport and metabolism	Metabolism	Gain
OG0001715	13	COG0146	5-oxoprolinase	E	Amino acid transport and metabolism	Metabolism	Gain
OG0001718	13	ENOG411231B	NA	S	Function unknown	Poorly characterized	Gain
OG0001728	13	COG3466	Putative transposon-encoded protein (DUF2080)	S	Function unknown	Poorly characterized	Gain
OG0001729	13	ENOG410Y768	NA	S	Function unknown	Poorly characterized	Gain
OG0001730	13	COG1793	DNA ligase	L	Replication, recombination and repair	Information storage and processing	Gain
OG0001731	13	N/A	N/A	N/A	N/A	N/A	Gain
OG0001732	13	ENOG410Y16F	NA	S	Function unknown	Poorly characterized	Gain
OG0001733	13	COG1688	crispr-associated protein cas5	L	Replication, recombination and repair	Information storage and processing	Gain
OG0001835	12	ENOG410XPNN	transposase	L	Replication, recombination and repair	Information storage and processing	Gain
OG0001836	12	COG1983	phage shock protein C	S	Function unknown	Poorly characterized	Gain
OG0001837	12	COG4739	ferredoxin domain containing protein	S	Function unknown	Poorly characterized	Gain
OG0001838	12	ENOG4111JNR	NA	S	Function unknown	Poorly characterized	Gain
OG0001923	11	COG1228	amidohydrolase	Q	Secondary metabolites biosynthesis, transport, and catabolism	Metabolism	Gain
OG0001933	11	COG0500	Methyltransferase	Q	Secondary metabolites biosynthesis, transport, and catabolism	Metabolism	Gain
OG0001938	11	COG1683	conserved protein	S	Function unknown	Poorly characterized	Gain
OG0001939	11	N/A	N/A	N/A	N/A	N/A	Gain
OG0002145	10	COG0454	acetyltransferase	K	Transcription	Information storage and processing	Gain
OG0002155	10	COG5558	Transposase	L	Replication, recombination and repair	Information storage and processing	Gain
OG0002156	10	COG0466	ATP-dependent serine protease that mediates the selective degradation of mutant and abnormal proteins as well as certain short-lived regulatory proteins. Required for cellular homeostasis and for survival from DNA damage and developmental changes induced by stress. Degrades polypeptides processively to yield small peptide fragments that are 5 to 10 amino acids long. Binds to DNA in a double-stran…	O	Post-translational modification, protein turnover, and chaperones	Cellular processes and signaling	Gain
OG0002157	10	COG1421	CRISPR-associated protein Csm2 family	L	Replication, recombination and repair	Information storage and processing	Gain
OG0002158	10	ENOG411267B	NA	S	Function unknown	Poorly characterized	Gain
OG0002159	10	COG1773	rubredoxin	C	Energy production and conversion	Metabolism	Gain
OG0002354	9	ENOG4111FAP	pega domain protein	S	Function unknown	Poorly characterized	Gain
OG0002355	9	COG0546	had-superfamily hydrolase, subfamily ia, variant	S	Function unknown	Poorly characterized	Gain
OG0002500	8	COG1343	CRISPR (clustered regularly interspaced short palindromic repeat), is an adaptive immune system that provides protection against mobile genetic elements (viruses, transposable elements and conjugative plasmids). CRISPR clusters contain sequences complementary to antecedent mobile elements and target invading nucleic acids. CRISPR clusters are transcribed and processed into CRISPR RNA (crRNA). Fun…	L	Replication, recombination and repair	Information storage and processing	Gain
OG0002511	8	COG0685	Methylenetetrahydrofolate reductase	E	Amino acid transport and metabolism	Metabolism	Gain
OG0002512	8	COG0438	Glycosyl transferase (Group 1	M	Cell wall/membrane/envelope biogenesis	Cellular processes and signaling	Gain
OG0002513	8	ENOG410ZKX6	Domain of unknown function (DUF1858)	S	Function unknown	Poorly characterized	Gain
OG0002514	8	COG0672	)-iron permease	P	Inorganic ion transport and metabolism	Metabolism	Gain
OG0002692	7	ENOG410XYIW	NA	S	Function unknown	Poorly characterized	Gain
OG0002693	7	COG2421	formamidase	C	Energy production and conversion	Metabolism	Gain
OG0002694	7	ENOG411249V	NA	S	Function unknown	Poorly characterized	Gain
OG0002695	7	COG1861	Acylneuraminate cytidylyltransferase	M	Cell wall/membrane/envelope biogenesis	Cellular processes and signaling	Gain
OG0002696	7	COG1882	formate acetyltransferase	C	Energy production and conversion	Metabolism	Gain
OG0002697	7	COG1404	peptidase (S8 and S53, subtilisin, kexin, sedolisin	O	Post-translational modification, protein turnover, and chaperones	Cellular processes and signaling	Gain
OG0003019	6	N/A	N/A	N/A	N/A	N/A	Gain
OG0003020	6	COG2059	Chromate	P	Inorganic ion transport and metabolism	Metabolism	Gain
OG0003021	6	COG3316	transposase	L	Replication, recombination and repair	Information storage and processing	Gain
OG0003022	6	ENOG410YQ30	NA	S	Function unknown	Poorly characterized	Gain
OG0003023	6	COG1765	osmC family	O	Post-translational modification, protein turnover, and chaperones	Cellular processes and signaling	Gain
OG0003314	5	COG1273	Could be involved in DNA repair (By similarity)	L	Replication, recombination and repair	Information storage and processing	Gain
OG0003315	5	COG2234	peptidase m28	S	Function unknown	Poorly characterized	Gain
OG0003316	5	COG0328	ribonuclease H activity	L	Replication, recombination and repair	Information storage and processing	Gain
OG0003317	5	ENOG410XP9N	CRISPR-associated protein TIGR02710 family	L	Replication, recombination and repair	Information storage and processing	Gain
OG0003318	5	ENOG410ZW43	Plasmid pRiA4b ORF-3-like protein	S	Function unknown	Poorly characterized	Gain
OG0003319	5	ENOG410XPNN	transposase	L	Replication, recombination and repair	Information storage and processing	Gain
OG0003320	5	ENOG4111ZSJ	N-acetyltransferase GCN5	S	Function unknown	Poorly characterized	Gain
OG0003619	4	COG0639	serine threonine-protein phosphatase	T	Signal transduction mechanisms	Cellular processes and signaling	Gain
OG0003622	4	COG1940	ROK family	G	Carbohydrate transport and metabolism	Metabolism	Gain
OG0003635	4	N/A	N/A	N/A	N/A	N/A	Gain
OG0003636	4	COG2855	Membrane	S	Function unknown	Poorly characterized	Gain
OG0003637	4	COG2404	Phosphoesterase, DHHA1	S	Function unknown	Poorly characterized	Gain
OG0003638	4	COG3653	Deacylase	Q	Secondary metabolites biosynthesis, transport, and catabolism	Metabolism	Gain
OG0003639	4	COG0125	Phosphorylation of dTMP to form dTDP in both de novo and salvage pathways of dTTP synthesis (By similarity)	F	Nucleotide transport and metabolism	Metabolism	Gain
OG0003640	4	N/A	N/A	N/A	N/A	N/A	Gain
OG0003641	4	COG0069	glutamate synthase	E	Amino acid transport and metabolism	Metabolism	Gain
OG0003642	4	COG1468	crispr-associated protein cas4	L	Replication, recombination and repair	Information storage and processing	Gain
OG0004059	3	ENOG4111XGT	NA	S	Function unknown	Poorly characterized	Gain
OG0004082	3	N/A	N/A	N/A	N/A	N/A	Gain
OG0004083	3	COG1569	PilT protein domain protein	S	Function unknown	Poorly characterized	Gain
OG0004084	3	COG0524	pfkb domain protein	G	Carbohydrate transport and metabolism	Metabolism	Gain
OG0004085	3	COG3293	transposase	L	Replication, recombination and repair	Information storage and processing	Gain
OG0004086	3	ENOG4111HMT	Methyltransferase domain	S	Function unknown	Poorly characterized	Gain
OG0004087	3	COG0438	Glycosyl transferase (Group 1	M	Cell wall/membrane/envelope biogenesis	Cellular processes and signaling	Gain
OG0004088	3	N/A	N/A	N/A	N/A	N/A	Gain
OG0005034	2	COG4343	crispr-associated protein, Csa1 family	L	Replication, recombination and repair	Information storage and processing	Gain
OG0005052	2	N/A	N/A	N/A	N/A	N/A	Gain
OG0005115	2	COG0697	membrane	E	Amino acid transport and metabolism	Metabolism	Gain
OG0005116	2	ENOG410XU5X	NA	S	Function unknown	Poorly characterized	Gain
OG0005117	2	ENOG410XPV5	extracellular solute-binding protein, family 1	G	Carbohydrate transport and metabolism	Metabolism	Gain
OG0005118	2	COG0542	ATP-dependent CLP protease ATP-binding subunit	O	Post-translational modification, protein turnover, and chaperones	Cellular processes and signaling	Gain
OG0005119	2	COG3547	Transposase	L	Replication, recombination and repair	Information storage and processing	Gain
OG0005120	2	ENOG41128DF	NA	S	Function unknown	Poorly characterized	Gain
OG gain and loss events of 3 -> 2 (Loss: 101).
Ortholog Group	Number of genes	NOG	NOG annotation	COG category	COG category detail	COG category group	Gain/Loss
OG0000013	157	COG0467	Circadian clock protein KaiC	T	Signal transduction mechanisms	Cellular processes and signaling	Loss
OG0000023	138	COG0436	aminotransferase	E	Amino acid transport and metabolism	Metabolism	Loss
OG0000033	112	COG2520	Specifically methylates the N1 position of guanosine-37 in various cytoplasmic and mitochondrial tRNAs. Methylation is not dependent on the nature of the nucleoside 5' of the target nucleoside. This is the first step in the biosynthesis of wybutosine (yW), a modified base adjacent to the anticodon of tRNAs and required for accurate decoding (By similarity)	S	Function unknown	Poorly characterized	Loss
OG0000039	106	COG0243	molybdopterin oxidoreductase	C	Energy production and conversion	Metabolism	Loss
OG0000047	97	COG1035	Coenzyme F420 hydrogenase	C	Energy production and conversion	Metabolism	Loss
OG0000052	94	COG0534	Mate efflux family protein	V	Defense mechanisms	Cellular processes and signaling	Loss
OG0000055	90	COG0630	type II secretion system protein	U	Intracellular trafficking, secretion, and vesicular transport	Cellular processes and signaling	Loss
OG0000057	90	COG0674	Oxidoreductase required for the transfer of electrons from pyruvate to flavodoxin (By similarity)	C	Energy production and conversion	Metabolism	Loss
OG0000062	89	COG0582	Integrase	L	Replication, recombination and repair	Information storage and processing	Loss
OG0000090	79	COG1013	Oxidoreductase required for the transfer of electrons from pyruvate to flavodoxin (By similarity)	C	Energy production and conversion	Metabolism	Loss
OG0000107	75	ENOG410ZN2K	formylmethanofuran dehydrogenase subunit F	C	Energy production and conversion	Metabolism	Loss
OG0000112	74	COG0312	peptidase U62 modulator of DNA gyrase	S	Function unknown	Poorly characterized	Loss
OG0000113	74	COG2064	type ii secretion system	U	Intracellular trafficking, secretion, and vesicular transport	Cellular processes and signaling	Loss
OG0000119	72	COG3635	Catalyzes the interconversion of 2-phosphoglycerate and 3-phosphoglycerate (By similarity)	G	Carbohydrate transport and metabolism	Metabolism	Loss
[truncated: 19,303 more rows]

## Sheet: node_gain_functional_genes
Table S7b
OG gain and loss events of 24 -> 22 (Gain).
Ortholog Group	Hydrothermarchaeota Protein	Protein ID	Pathway or function	KO protein ID	KO protein name
OG0000034	Ga0180886_114_44	27	Peptide/amino acid transport	oppF	oligopeptide transport system ATP-binding protein
OG0000034	Ga0180886_114_45	27	Peptide/amino acid transport	oppD	oligopeptide transport system ATP-binding protein
OG0000034	HyVt-292_k295_205178_1	24	Peptide/amino acid transport	ABC.PE.A	peptide/nickel transport system ATP-binding protein
OG0000034	HyVt-292_k295_455012_4	24	Peptide/amino acid transport	ABC.PE.A1	peptide/nickel transport system ATP-binding protein
OG0000034	HyVt-292_k295_455012_5	24	Peptide/amino acid transport	ABC.PE.A	peptide/nickel transport system ATP-binding protein
OG0001586	Ga0180886_111_5	96	Mineral and other transporters	tupA, vupA	tungstate transport system substrate-binding protein
OG0001586	Ga0212232_1000732_6	96	Mineral and other transporters	tupA, vupA	tungstate transport system substrate-binding protein
OG0001586	HyVt-292_k295_235626_1	96	Mineral and other transporters	tupA, vupA	tungstate transport system substrate-binding protein
OG0001586	HyVt-292_k295_48680_8	96	Mineral and other transporters	tupA, vupA	tungstate transport system substrate-binding protein
OG0004997	Ga0212232_1000707_8	105	Mineral and other transporters	ccmC	heme exporter protein C
OG0004998	Ga0212232_1000707_7	105	Mineral and other transporters	ccmB	heme exporter protein B
OG gain and loss events of 24 -> 23 (Gain).
Ortholog Group	Hydrothermarchaeota Protein	Protein ID	Pathway or function	KO protein ID	KO protein name
OG0000206	Ga0212224_1011585_2	113	Archaeal flagellar protein	flaB-A, flaB	archaeal flagellin FlaB
OG0000763	Ga0180886_116_27	40	Acetyl-CoA metabolism	acdB	acetate---CoA ligase (ADP-forming) subunit beta
OG0000763	Ga0212224_1003583_5	40	Acetyl-CoA metabolism	acdA	acetate---CoA ligase (ADP-forming) subunit alpha
OG0000927	Ga0212224_1001069_6	93	Nitrogen fixation	nifB	nitrogen fixation protein NifB
OG0001167	Ga0180886_122_98	113	Archaeal flagellar protein	flaK-A, flaK	archaeal preflagellin peptidase FlaK
OG0001167	Ga0212224_1001897_10	113	Archaeal flagellar protein	flaK-A, flaK	archaeal preflagellin peptidase FlaK
OG0001311	Ga0212224_1001807_1	113	Archaeal flagellar protein	flaH-A, flaH	archaeal flagellar protein FlaH
OG0001386	Ga0212224_1011585_3	113	Archaeal flagellar protein	flaC-A, flaC	archaeal flagellar protein FlaC
OG0001636	Ga0212224_1000718_10	25	Peptide/amino acid transport	livK	branched-chain amino acid transport system substrate-binding protein
OG0001671	Ga0212224_1000426_9	72	ATP synthase - Complex V	ppaC	manganese-dependent inorganic pyrophosphatase
OG0003055	Ga0212224_1000271_15	80	Assimilatory sulfate reduction	TC.SULP	sulfate permease, SulP family
OG0003622	Ga0212224_1001442_1	4	Glycolysis Embden–Meyerhof pathway	glk	glucokinase
OG0003622	Ga0212232_1001289_4	4	Glycolysis Embden–Meyerhof pathway	glk	glucokinase
OG gain and loss events of 26 -> 24 (Gain).
Ortholog Group	Hydrothermarchaeota Protein	Protein ID	Pathway or function	KO protein ID	KO protein name
OG0000049	Ga0180886_101_266	42	Acetyl-CoA metabolism	aor	aldehyde:ferredoxin oxidoreductase
OG0000049	Ga0180886_102_40	42	Acetyl-CoA metabolism	aor	aldehyde:ferredoxin oxidoreductase
OG0000049	Ga0180886_120_2	42	Acetyl-CoA metabolism	aor	aldehyde:ferredoxin oxidoreductase
OG0000049	Ga0212224_1001905_2	42	Acetyl-CoA metabolism	aor	aldehyde:ferredoxin oxidoreductase
OG0000049	HyVt-292_k295_117245_1	42	Acetyl-CoA metabolism	aor	aldehyde:ferredoxin oxidoreductase
OG0000087	Ga0180886_114_46	24	Peptide/amino acid transport	ABC.PE.P1	peptide/nickel transport system permease protein
OG0000087	HyVt-292_k295_205178_2	24	Peptide/amino acid transport	ABC.PE.P1	peptide/nickel transport system permease protein
OG0000096	HyVt-292_k295_205178_3	24	Peptide/amino acid transport	ABC.PE.P	peptide/nickel transport system permease protein
OG0000161	Ga0212224_1000990_1	101	Mineral and other transporters	ABC.FEV.S	iron complex transport system substrate-binding protein
OG0000161	HyVt-292_k295_644318_1	101	Mineral and other transporters	ABC.FEV.S	iron complex transport system substrate-binding protein
OG0000161	HyVt-292_k295_713263_3	101	Mineral and other transporters	ABC.FEV.S	iron complex transport system substrate-binding protein
OG0000220	Ga0180886_105_200	103	Mineral and other transporters	cbiQ	cobalt/nickel transport system permease protein
OG0000220	Ga0180886_117_61	103	Mineral and other transporters	cbiQ	cobalt/nickel transport system permease protein
OG0000220	HyVt-292_k295_367949_7	103	Mineral and other transporters	cbiQ	cobalt/nickel transport system permease protein
OG0000224	Ga0180886_114_48	24	Peptide/amino acid transport	ABC.PE.S	peptide/nickel transport system substrate-binding protein
OG0000224	Ga0212224_1001955_5	24	Peptide/amino acid transport	ABC.PE.S	peptide/nickel transport system substrate-binding protein
OG0000224	HyVt-292_k295_205178_4	24	Peptide/amino acid transport	ABC.PE.S	peptide/nickel transport system substrate-binding protein
OG0000239	Ga0212224_1000409_3	37	pyruvate => acetyl-CoA	iorA	indolepyruvate ferredoxin oxidoreductase, alpha subunit
OG0000239	HyVt-292_k295_470309_3	37	pyruvate => acetyl-CoA	iorA	indolepyruvate ferredoxin oxidoreductase, alpha subunit
OG0000239	HyVt-292_k295_470309_4	37	pyruvate => acetyl-CoA	iorA	indolepyruvate ferredoxin oxidoreductase, alpha subunit
OG0000528	Ga0180886_122_90	12	Gluconeogenisis direction Embden–Meyerhof pathway	K01622	fructose 1,6-bisphosphate aldolase/phosphatase
OG0000528	Ga0212224_1000507_15	12	Gluconeogenisis direction Embden–Meyerhof pathway	K01622	fructose 1,6-bisphosphate aldolase/phosphatase
OG0000552	Ga0180886_117_41	106	Complex I (NADH)	nuoI	NADH-quinone oxidoreductase subunit I
OG0000552	Ga0212224_1000281_10	106	Complex I (NADH)	nuoI	NADH-quinone oxidoreductase subunit I
OG0000552	HyVt-292_k295_202395_17	106	Complex I (NADH)	nuoI	NADH-quinone oxidoreductase subunit I
OG0000578	Ga0180886_105_64	48	THMPT Wood–Ljungdahl pathway	mer	5,10-methylenetetrahydromethanopterin reductase
OG0000578	Ga0180886_120_58	48	THMPT Wood–Ljungdahl pathway	mer	5,10-methylenetetrahydromethanopterin reductase
OG0000578	Ga0180886_120_59	48	THMPT Wood–Ljungdahl pathway	mer	5,10-methylenetetrahydromethanopterin reductase
OG0000578	Ga0212224_1000285_24	48	THMPT Wood–Ljungdahl pathway	mer	5,10-methylenetetrahydromethanopterin reductase
OG0000578	Ga0212224_1000285_25	48	THMPT Wood–Ljungdahl pathway	mer	5,10-methylenetetrahydromethanopterin reductase
OG0000578	HyVt-292_k295_513717_2	48	THMPT Wood–Ljungdahl pathway	mer	5,10-methylenetetrahydromethanopterin reductase
OG0000578	HyVt-292_k295_513717_3	48	THMPT Wood–Ljungdahl pathway	mer	5,10-methylenetetrahydromethanopterin reductase
OG0000698	Ga0180886_101_221	26	Peptide/amino acid transport	TC.APA	basic amino acid/polyamine antiporter, APA family
OG0000699	HyVt-292_k295_735534_4	61	TCA cycle	korD, oorD	2-oxoglutarate ferredoxin oxidoreductase subunit delta
OG0000797	HyVt-292_k295_6158_3	94	Arsenate reduction	arsA, ASNA1, GET3	arsenite/tail-anchored protein-transporting ATPase
OG0000848	Ga0212224_1001278_12	51	THMPT Wood–Ljungdahl pathway	mtrA	tetrahydromethanopterin S-methyltransferase subunit A
OG0000848	HyVt-292_k295_683686_5	51	THMPT Wood–Ljungdahl pathway	mtrA	tetrahydromethanopterin S-methyltransferase subunit A
OG0000851	Ga0212224_1001069_7	93	Nitrogen fixation	nifD	nitrogenase molybdenum-iron protein alpha chain
OG0000851	HyVt-292_k295_445331_1	93	Nitrogen fixation	nifD	nitrogenase molybdenum-iron protein alpha chain
OG0000860	Ga0212224_1000237_11	6	Glycolysis Embden–Meyerhof pathway	pfkC	ADP-dependent phosphofructokinase/glucokinase
OG0000860	HyVt-292_k295_320900_13	6	Glycolysis Embden–Meyerhof pathway	pfkC	ADP-dependent phosphofructokinase/glucokinase
OG0000890	Ga0212224_1000433_23	113	Archaeal flagellar protein	flaJ-A, flaJ	archaeal flagellar protein FlaJ
OG0000890	Ga0212224_1001807_3	113	Archaeal flagellar protein	flaJ-A, flaJ	archaeal flagellar protein FlaJ
OG0000890	HyVt-292_k295_376889_3	113	Archaeal flagellar protein	flaJ-A, flaJ	archaeal flagellar protein FlaJ
OG0000890	HyVt-292_k295_446130_2	113	Archaeal flagellar protein	flaJ-A, flaJ	archaeal flagellar protein FlaJ
OG0000947	HyVt-292_k295_378804_3	95	Arsenate reduction	ARSC2, arsC	arsenate reductase
OG0001101	Ga0212224_1000129_21	97	Mineral and other transporters	wtpA	molybdate/tungstate transport system substrate-binding protein
OG0001101	HyVt-292_k295_235626_4	97	Mineral and other transporters	wtpA	molybdate/tungstate transport system substrate-binding protein
OG0001175	Ga0180886_117_45	106	Complex I (NADH)	nuoC	NADH-quinone oxidoreductase subunit C
OG0001175	Ga0212224_1000281_7	106	Complex I (NADH)	nuoC	NADH-quinone oxidoreductase subunit C
OG0001175	HyVt-292_k295_202395_14	106	Complex I (NADH)	nuoC	NADH-quinone oxidoreductase subunit C
OG0001222	Ga0212224_1000794_6	79	C1 oxidation	cooS, acsA	anaerobic carbon-monoxide dehydrogenase catalytic subunit
OG0001222	Ga0212224_1001721_1	79	C1 oxidation	cooS, acsA	anaerobic carbon-monoxide dehydrogenase catalytic subunit
OG0001222	Ga0212224_1001928_2	79	C1 oxidation	cooS, acsA	anaerobic carbon-monoxide dehydrogenase catalytic subunit
OG0001222	HyVt-292_k295_83752_1	79	C1 oxidation	cooS, acsA	anaerobic carbon-monoxide dehydrogenase catalytic subunit
OG0001296	Ga0212224_1001069_8	93	Nitrogen fixation	nifK	nitrogenase molybdenum-iron protein beta chain
OG0001296	HyVt-292_k295_445331_2	93	Nitrogen fixation	nifK	nitrogenase molybdenum-iron protein beta chain
OG0001719	Ga0180886_101_8	72	ATP synthase - Complex V	hppA	K(+)-stimulated pyrophosphate-energized sodium pump
OG0001719	Ga0212224_1000129_5	72	ATP synthase - Complex V	hppA	K(+)-stimulated pyrophosphate-energized sodium pump
OG0001719	HyVt-292_k295_672239_3	72	ATP synthase - Complex V	hppA	K(+)-stimulated pyrophosphate-energized sodium pump
OG0003159	Ga0212224_1000769_11	71	Membrane bound hydrogenase	hyfC	hydrogenase-4 component C
OG0003305	Ga0180886_105_32	109	Complex III (Cytochrome c reductase)	qcrB	ubiquinol-cytochrome c reductase cytochrome b subunit
OG0003441	Ga0212224_1000769_10	71	Membrane bound hydrogenase	hyfE	hydrogenase-4 component E
OG0003600	Ga0212224_1000129_16	86	Dissimilatory sulfate reduction and oxidation	dsrA	dissimilatory sulfite reductase alpha subunit
OG0003600	HyVt-292_k295_35579_1	86	Dissimilatory sulfate reduction and oxidation	dsrA	dissimilatory sulfite reductase alpha subunit
OG0003863	Ga0212224_1001165_15	83	Assimilatory sulfate reduction	cysH	phosphoadenosine phosphosulfate reductase
OG0003863	HyVt-292_k295_538155_3	83	Assimilatory sulfate reduction	cysH	phosphoadenosine phosphosulfate reductase
OG0003923	Ga0212224_1001274_6	61	TCA cycle	DLD, lpd, pdhD	dihydrolipoamide dehydrogenase
OG0003923	HyVt-292_k295_141171_4	61	TCA cycle	DLD, lpd, pdhD	dihydrolipoamide dehydrogenase
OG0004026	Ga0212224_1000609_11	89	Denitrification	narI, narV	nitrate reductase gamma subunit
OG gain and loss events of 26 -> 25 (Gain).
Ortholog Group	Hydrothermarchaeota Protein	Protein ID	Pathway or function	KO protein ID	KO protein name
OG0000134	Ga0212232_1000999_2	44	THMPT Wood–Ljungdahl pathway	fwdF, fmdF	4Fe-4S ferredoxin
OG0001184	Ga0212232_1001289_2	17	Pentose phosphate pathway, non-oxidative phase	E2.2.1.1, tktA, tktB	transketolase
OG0001237	Ga0212232_1000498_9	72	ATP synthase - Complex V	ppa	inorganic pyrophosphatase
OG0001395	Ga0212232_1000354_3	87	Thiosulfate oxidation	soxC	sulfane dehydrogenase subunit SoxC
OG0001449	Ga0180886_110_11	84	Dissimilatory sulfate reduction and oxidation	sat, met3	sulfate adenylyltransferase
OG0001449	Ga0212232_1000550_6	84	Dissimilatory sulfate reduction and oxidation	sat, met3	sulfate adenylyltransferase
OG0001449	Ga0212232_1001025_6	84	Dissimilatory sulfate reduction and oxidation	sat, met3	sulfate adenylyltransferase
OG0001449	Ga0212232_1001325_3	84	Dissimilatory sulfate reduction and oxidation	sat, met3	sulfate adenylyltransferase
OG0001510	Ga0212232_1003420_2	15	Pentose phosphate pathway, oxidative phase	PGD, gnd, gntZ	6-phosphogluconate dehydrogenase
OG0001518	Ga0212232_1000453_11	18	Pentose phosphate pathway, non-oxidative phase	rpe, RPE	ribulose-phosphate 3-epimerase
OG0001586	Ga0180886_111_5	96	Mineral and other transporters	tupA, vupA	tungstate transport system substrate-binding protein
OG0001586	Ga0212232_1000732_6	96	Mineral and other transporters	tupA, vupA	tungstate transport system substrate-binding protein
OG0001586	HyVt-292_k295_235626_1	96	Mineral and other transporters	tupA, vupA	tungstate transport system substrate-binding protein
OG0001586	HyVt-292_k295_48680_8	96	Mineral and other transporters	tupA, vupA	tungstate transport system substrate-binding protein
OG0001984	Ga0212232_1002047_5	7	Glycolysis Embden–Meyerhof pathway	K16305	fructose-bisphosphate aldolase / 6-deoxy-5-ketofructose 1-phosphate synthase
OG0001990	Ga0212232_1001289_1	5	Glycolysis Embden–Meyerhof pathway	tal-pgi	transaldolase / glucose-6-phosphate isomerase
OG0001990	Ga0212232_1003420_1	5	Glycolysis Embden–Meyerhof pathway	tal-pgi	transaldolase / glucose-6-phosphate isomerase
OG0003389	Ga0180886_120_20	1	Galactose => Glucose-1P (Galactose breakdown)	galT, GALT	UDPglucose--hexose-1-phosphate uridylyltransferase
OG0003389	Ga0212232_1000453_10	1	Galactose => Glucose-1P (Galactose breakdown)	galT, GALT	UDPglucose--hexose-1-phosphate uridylyltransferase
OG0003611	Ga0212232_1003535_3	64	TCA cycle	E4.2.1.2B, fumC, FH	fumarate hydratase, class II
OG gain and loss events of 28 -> 26 (Gain).
Ortholog Group	Hydrothermarchaeota Protein	Protein ID	Pathway or function	KO protein ID	KO protein name
OG0000212	Ga0212224_1000401_17	61	TCA cycle	korC, oorC	2-oxoglutarate ferredoxin oxidoreductase subunit gamma
OG0000212	HyVt-292_k295_94974_11	61	TCA cycle	korC, oorC	2-oxoglutarate ferredoxin oxidoreductase subunit gamma
OG0000254	Ga0212224_1000409_2	37	pyruvate => acetyl-CoA	iorB	indolepyruvate ferredoxin oxidoreductase, beta subunit
OG0000254	HyVt-292_k295_470309_5	37	pyruvate => acetyl-CoA	iorB	indolepyruvate ferredoxin oxidoreductase, beta subunit
OG0000399	Ga0212224_1001069_3	93	Nitrogen fixation	nifH	nitrogenase iron protein NifH
OG0000399	HyVt-292_k295_329469_4	93	Nitrogen fixation	nifH	nitrogenase iron protein NifH
OG0000490	Ga0212224_1001258_7	61	TCA cycle	DLD, lpd, pdhD	dihydrolipoamide dehydrogenase
OG0000490	HyVt-292_k295_16821_3	61	TCA cycle	DLD, lpd, pdhD	dihydrolipoamide dehydrogenase
OG0000490	HyVt-292_k295_711445_2	114	Hg reduction	merA	mercuric reductase
OG0000497	Ga0212224_1000433_5	64	TCA cycle	E4.2.1.2AB, fumB	fumarate hydratase subunit beta
OG0000497	HyVt-292_k295_168457_2	64	TCA cycle	E4.2.1.2AB, fumB	fumarate hydratase subunit beta
OG0000497	HyVt-292_k295_683619_1	64	TCA cycle	E4.2.1.2AB, fumB	fumarate hydratase subunit beta
OG0000555	Ga0212224_1000433_6	64	TCA cycle	E4.2.1.2AA, fumA	fumarate hydratase subunit alpha
OG0000555	HyVt-292_k295_168457_3	64	TCA cycle	E4.2.1.2AA, fumA	fumarate hydratase subunit alpha
OG0000772	Ga0212224_1000739_5	102	Mineral and other transporters	znuB	zinc transport system permease protein
OG0000772	HyVt-292_k295_740276_5	102	Mineral and other transporters	znuB	zinc transport system permease protein
OG0003431	Ga0212224_1000121_9	69	Fatty acid synthesis direction and aromatics degradation	bcrB, badE	benzoyl-CoA reductase subunit B
OG0003431	Ga0212232_1000457_2	69	Fatty acid synthesis direction and aromatics degradation	bcrB, badE	benzoyl-CoA reductase subunit B
OG0003622	Ga0212224_1001442_1	4	Glycolysis Embden–Meyerhof pathway	glk	glucokinase
OG0003622	Ga0212232_1001289_4	4	Glycolysis Embden–Meyerhof pathway	glk	glucokinase
OG gain and loss events of 28 -> 27 (Gain).
Ortholog Group	Hydrothermarchaeota Protein	Protein ID	Pathway or function	KO protein ID	KO protein name
OG0000034	Ga0180886_114_44	27	Peptide/amino acid transport	oppF	oligopeptide transport system ATP-binding protein
OG0000034	Ga0180886_114_45	27	Peptide/amino acid transport	oppD	oligopeptide transport system ATP-binding protein
OG0000034	HyVt-292_k295_205178_1	24	Peptide/amino acid transport	ABC.PE.A	peptide/nickel transport system ATP-binding protein
OG0000034	HyVt-292_k295_455012_4	24	Peptide/amino acid transport	ABC.PE.A1	peptide/nickel transport system ATP-binding protein
OG0000034	HyVt-292_k295_455012_5	24	Peptide/amino acid transport	ABC.PE.A	peptide/nickel transport system ATP-binding protein
OG0000049	Ga0180886_101_266	42	Acetyl-CoA metabolism	aor	aldehyde:ferredoxin oxidoreductase
OG0000049	Ga0180886_102_40	42	Acetyl-CoA metabolism	aor	aldehyde:ferredoxin oxidoreductase
OG0000049	Ga0180886_120_2	42	Acetyl-CoA metabolism	aor	aldehyde:ferredoxin oxidoreductase
OG0000049	Ga0212224_1001905_2	42	Acetyl-CoA metabolism	aor	aldehyde:ferredoxin oxidoreductase
OG0000049	HyVt-292_k295_117245_1	42	Acetyl-CoA metabolism	aor	aldehyde:ferredoxin oxidoreductase
OG0000087	Ga0180886_114_46	24	Peptide/amino acid transport	ABC.PE.P1	peptide/nickel transport system permease protein
OG0000087	HyVt-292_k295_205178_2	24	Peptide/amino acid transport	ABC.PE.P1	peptide/nickel transport system permease protein
OG0000096	HyVt-292_k295_205178_3	24	Peptide/amino acid transport	ABC.PE.P	peptide/nickel transport system permease protein
OG0000220	Ga0180886_105_200	103	Mineral and other transporters	cbiQ	cobalt/nickel transport system permease protein
OG0000220	Ga0180886_117_61	103	Mineral and other transporters	cbiQ	cobalt/nickel transport system permease protein
OG0000220	HyVt-292_k295_367949_7	103	Mineral and other transporters	cbiQ	cobalt/nickel transport system permease protein
OG0000578	Ga0180886_105_64	48	THMPT Wood–Ljungdahl pathway	mer	5,10-methylenetetrahydromethanopterin reductase
OG0000578	Ga0180886_120_58	48	THMPT Wood–Ljungdahl pathway	mer	5,10-methylenetetrahydromethanopterin reductase
OG0000578	Ga0180886_120_59	48	THMPT Wood–Ljungdahl pathway	mer	5,10-methylenetetrahydromethanopterin reductase
OG0000578	Ga0212224_1000285_24	48	THMPT Wood–Ljungdahl pathway	mer	5,10-methylenetetrahydromethanopterin reductase
OG0000578	Ga0212224_1000285_25	48	THMPT Wood–Ljungdahl pathway	mer	5,10-methylenetetrahydromethanopterin reductase
OG0000578	HyVt-292_k295_513717_2	48	THMPT Wood–Ljungdahl pathway	mer	5,10-methylenetetrahydromethanopterin reductase
OG0000578	HyVt-292_k295_513717_3	48	THMPT Wood–Ljungdahl pathway	mer	5,10-methylenetetrahydromethanopterin reductase
OG0000698	Ga0180886_101_221	26	Peptide/amino acid transport	TC.APA	basic amino acid/polyamine antiporter, APA family
OG0000714	Ga0180886_105_203	103	Mineral and other transporters	cbiM	cobalt/nickel transport system permease protein
OG0000724	Ga0180886_105_21	44	THMPT Wood–Ljungdahl pathway	fwdE, fmdE	formylmethanofuran dehydrogenase subunit E
OG0000724	Ga0180886_112_17	44	THMPT Wood–Ljungdahl pathway	fwdE, fmdE	formylmethanofuran dehydrogenase subunit E
OG0000724	Ga0180886_112_27	44	THMPT Wood–Ljungdahl pathway	fwdE, fmdE	formylmethanofuran dehydrogenase subunit E
OG0000763	Ga0180886_116_27	40	Acetyl-CoA metabolism	acdB	acetate---CoA ligase (ADP-forming) subunit beta
OG0000763	Ga0212224_1003583_5	40	Acetyl-CoA metabolism	acdA	acetate---CoA ligase (ADP-forming) subunit alpha
OG0000765	Ga0180886_103_40	54	THMPT Wood–Ljungdahl pathway	mtbC	dimethylamine corrinoid protein
OG0000765	Ga0180886_105_177	53	THMPT Wood–Ljungdahl pathway	mttC	trimethylamine corrinoid protein
OG0000765	Ga0180886_105_198	54	THMPT Wood–Ljungdahl pathway	mtbC	dimethylamine corrinoid protein
OG0000889	Ga0180886_111_231	35	Ammonium metabolism	GLUD1_2, gdhA	glutamate dehydrogenase (NAD(P)+)
OG0000916	Ga0180886_101_394	39	pyruvate => acetyl-CoA	PDHB, pdhB	pyruvate dehydrogenase E1 component beta subunit
OG0000985	Ga0180886_103_42	51	THMPT Wood–Ljungdahl pathway	mtrH	tetrahydromethanopterin S-methyltransferase subunit H
OG0000985	Ga0180886_103_44	51	THMPT Wood–Ljungdahl pathway	mtrH	tetrahydromethanopterin S-methyltransferase subunit H
OG0001072	Ga0180886_105_202	103	Mineral and other transporters	cbiN	cobalt/nickel transport protein
OG0001271	Ga0180886_101_126	77	Electron bifurcation	glcD	glycolate oxidase
OG0001271	Ga0180886_116_3	77	Electron bifurcation	glcD	glycolate oxidase
OG0001271	Ga0180886_120_68	77	Electron bifurcation	glcD	glycolate oxidase
OG0001364	Ga0180886_117_63	103	Mineral and other transporters	cbiM	cobalt/nickel transport system permease protein
OG0001449	Ga0180886_110_11	84	Dissimilatory sulfate reduction and oxidation	sat, met3	sulfate adenylyltransferase
OG0001449	Ga0212232_1000550_6	84	Dissimilatory sulfate reduction and oxidation	sat, met3	sulfate adenylyltransferase
OG0001449	Ga0212232_1001025_6	84	Dissimilatory sulfate reduction and oxidation	sat, met3	sulfate adenylyltransferase
OG0001449	Ga0212232_1001325_3	84	Dissimilatory sulfate reduction and oxidation	sat, met3	sulfate adenylyltransferase
OG0001649	Ga0180886_120_92	5	Glycolysis Embden–Meyerhof pathway	pgi1	glucose-6-phosphate isomerase, archaeal
OG0002113	Ga0180886_101_105	2	Glycogen => Glucose-1P (Glycogen breakdown)	AGL	glycogen debranching enzyme
OG0002348	Ga0180886_105_190	55	THMPT Wood–Ljungdahl pathway	mtmB	methylamine---corrinoid protein Co-methyltransferase
OG0002542	Ga0180886_105_178	80	Assimilatory sulfate reduction	TC.SULP	sulfate permease, SulP family
OG0003055	Ga0212224_1000271_15	80	Assimilatory sulfate reduction	TC.SULP	sulfate permease, SulP family
OG0003305	Ga0180886_105_32	109	Complex III (Cytochrome c reductase)	qcrB	ubiquinol-cytochrome c reductase cytochrome b subunit
OG0003600	Ga0212224_1000129_16	86	Dissimilatory sulfate reduction and oxidation	dsrA	dissimilatory sulfite reductase alpha subunit
OG0003600	HyVt-292_k295_35579_1	86	Dissimilatory sulfate reduction and oxidation	dsrA	dissimilatory sulfite reductase alpha subunit
OG0004026	Ga0212224_1000609_11	89	Denitrification	narI, narV	nitrate reductase gamma subunit
OG gain and loss events of 29 -> 28 (Gain).
Ortholog Group	Hydrothermarchaeota Protein	Protein ID	Pathway or function	KO protein ID	KO protein name
OG0000053	Ga0180886_101_335	56	Electron bifurcation	hdrA2	heterodisulfide reductase subunit A2
OG0000053	Ga0180886_111_201	56	Electron bifurcation	hdrA2	heterodisulfide reductase subunit A2
OG0000053	Ga0212224_1004118_2	56	Electron bifurcation	hdrA2	heterodisulfide reductase subunit A2
OG0000053	Ga0212232_1001011_7	56	Electron bifurcation	hdrA2	heterodisulfide reductase subunit A2
OG0000053	Ga0212232_1001072_3	56	Electron bifurcation	hdrA2	heterodisulfide reductase subunit A2
OG0000053	Ga0212232_1001072_5	56	Electron bifurcation	hdrA2	heterodisulfide reductase subunit A2
OG0000053	Ga0212232_1002142_1	56	Electron bifurcation	hdrA2	heterodisulfide reductase subunit A2
OG0000053	Ga0212232_1003158_3	56	Electron bifurcation	hdrA2	heterodisulfide reductase subunit A2
OG0000053	HyVt-292_k295_515820_2	56	Electron bifurcation	hdrA2	heterodisulfide reductase subunit A2
OG0000202	Ga0180886_101_91	83	Assimilatory sulfate reduction	cysH	phosphoadenosine phosphosulfate reductase
OG0000202	Ga0180886_113_50	83	Assimilatory sulfate reduction	cysH	phosphoadenosine phosphosulfate reductase
OG0000202	Ga0212224_1001375_7	83	Assimilatory sulfate reduction	cysH	phosphoadenosine phosphosulfate reductase
OG0000202	Ga0212232_1000504_2	83	Assimilatory sulfate reduction	cysH	phosphoadenosine phosphosulfate reductase
OG0000202	HyVt-292_k295_165118_1	83	Assimilatory sulfate reduction	cysH	phosphoadenosine phosphosulfate reductase
OG0000202	HyVt-292_k295_202395_1	83	Assimilatory sulfate reduction	cysH	phosphoadenosine phosphosulfate reductase
OG0000599	Ga0180886_111_42	21	C1 oxidation	hps-phi	3-hexulose-6-phosphate synthase / 6-phospho-3-hexuloisomerase
OG0000599	Ga0212224_1002086_1	21	C1 oxidation	hps-phi	3-hexulose-6-phosphate synthase / 6-phospho-3-hexuloisomerase
OG0000599	Ga0212232_1000999_1	21	C1 oxidation	hps-phi	3-hexulose-6-phosphate synthase / 6-phospho-3-hexuloisomerase
OG0000599	HyVt-292_k295_515820_1	21	C1 oxidation	hps-phi	3-hexulose-6-phosphate synthase / 6-phospho-3-hexuloisomerase
OG0000699	HyVt-292_k295_735534_4	61	TCA cycle	korD, oorD	2-oxoglutarate ferredoxin oxidoreductase subunit delta
OG0000797	HyVt-292_k295_6158_3	94	Arsenate reduction	arsA, ASNA1, GET3	arsenite/tail-anchored protein-transporting ATPase
OG0000840	Ga0212224_1000401_45	98	Mineral and other transporters	modA	molybdate transport system substrate-binding protein
OG0000840	Ga0212232_1000459_3	98	Mineral and other transporters	modA	molybdate transport system substrate-binding protein
OG0000840	HyVt-292_k295_172345_3	98	Mineral and other transporters	modA	molybdate transport system substrate-binding protein
OG0000852	Ga0180886_111_163	58	F420 hydrogenase	frhB	coenzyme F420 hydrogenase subunit beta
OG0000852	Ga0180886_113_81	44	THMPT Wood–Ljungdahl pathway	fwdG	4Fe-4S ferredoxin
OG0000852	Ga0212224_1000433_3	58	F420 hydrogenase	frhB	coenzyme F420 hydrogenase subunit beta
OG0000852	Ga0212224_1002578_7	44	THMPT Wood–Ljungdahl pathway	fwdG	4Fe-4S ferredoxin
OG0000852	Ga0212232_1000453_7	44	THMPT Wood–Ljungdahl pathway	fwdG	4Fe-4S ferredoxin
OG0000852	Ga0212232_1000999_3	44	THMPT Wood–Ljungdahl pathway	fwdG	4Fe-4S ferredoxin
OG0000852	HyVt-292_k295_656873_2	44	THMPT Wood–Ljungdahl pathway	fwdG	4Fe-4S ferredoxin
OG0000852	HyVt-292_k295_683619_3	58	F420 hydrogenase	frhB	coenzyme F420 hydrogenase subunit beta
OG0000888	Ga0180886_107_24	62	TCA cycle	sucC	succinyl-CoA synthetase beta subunit
OG0000888	Ga0212224_1001572_6	62	TCA cycle	sucC	succinyl-CoA synthetase beta subunit
OG0000888	Ga0212224_1001572_7	62	TCA cycle	sucC	succinyl-CoA synthetase beta subunit
OG0000888	HyVt-292_k295_315378_2	62	TCA cycle	sucC	succinyl-CoA synthetase beta subunit
OG0000905	Ga0180886_113_84	49	THMPT Wood–Ljungdahl pathway	cdhC	acetyl-CoA decarbonylase/synthase complex subunit beta
OG0000905	Ga0212224_1000328_24	49	THMPT Wood–Ljungdahl pathway	cdhC	acetyl-CoA decarbonylase/synthase complex subunit beta
OG0000905	Ga0212232_1000485_3	49	THMPT Wood–Ljungdahl pathway	cdhC	acetyl-CoA decarbonylase/synthase complex subunit beta
OG0000905	Ga0212232_1000485_4	49	THMPT Wood–Ljungdahl pathway	cdhC	acetyl-CoA decarbonylase/synthase complex subunit beta
OG0000905	HyVt-292_k295_378804_1	49	THMPT Wood–Ljungdahl pathway	cdhC	acetyl-CoA decarbonylase/synthase complex subunit beta
OG0000905	HyVt-292_k295_656873_5	49	THMPT Wood–Ljungdahl pathway	cdhC	acetyl-CoA decarbonylase/synthase complex subunit beta
OG0001000	Ga0212232_1004194_4	65	TCA cycle	mdh	malate dehydrogenase
OG0001016	Ga0212224_1000773_9	75	Electron bifurcation	ehbQ	energy-converting hydrogenase B subunit Q
OG0001016	Ga0212232_1000550_4	75	Electron bifurcation	ehbQ	energy-converting hydrogenase B subunit Q
OG0001016	HyVt-292_k295_42073_6	75	Electron bifurcation	ehbQ	energy-converting hydrogenase B subunit Q
OG0001017	Ga0212224_1001234_5	47	THMPT Wood–Ljungdahl pathway	mtd	methylenetetrahydromethanopterin dehydrogenase
OG0001017	Ga0212232_1002296_1	47	THMPT Wood–Ljungdahl pathway	mtd	methylenetetrahydromethanopterin dehydrogenase
OG0001017	HyVt-292_k295_281113_5	47	THMPT Wood–Ljungdahl pathway	mtd	methylenetetrahydromethanopterin dehydrogenase
OG0001019	Ga0180886_113_80	49	THF Wood–Ljungdahl pathway	cdhE, acsC	acetyl-CoA decarbonylase/synthase complex subunit gamma
OG0001019	Ga0180886_120_102	49	THF Wood–Ljungdahl pathway	cdhE, acsC	acetyl-CoA decarbonylase/synthase complex subunit gamma
OG0001019	Ga0212224_1002578_6	49	THF Wood–Ljungdahl pathway	cdhE, acsC	acetyl-CoA decarbonylase/synthase complex subunit gamma
OG0001019	Ga0212232_1000177_17	49	THF Wood–Ljungdahl pathway	cdhE, acsC	acetyl-CoA decarbonylase/synthase complex subunit gamma
OG0001019	Ga0212232_1002734_4	49	THF Wood–Ljungdahl pathway	cdhE, acsC	acetyl-CoA decarbonylase/synthase complex subunit gamma
OG0001019	HyVt-292_k295_656873_1	49	THF Wood–Ljungdahl pathway	cdhE, acsC	acetyl-CoA decarbonylase/synthase complex subunit gamma
OG0001020	Ga0212224_1001451_6	50	THMPT Wood–Ljungdahl pathway	cdhA	acetyl-CoA decarbonylase/synthase complex subunit alpha
OG0001020	Ga0212232_1000485_1	50	THMPT Wood–Ljungdahl pathway	cdhA	acetyl-CoA decarbonylase/synthase complex subunit alpha
OG0001020	Ga0212232_1001924_1	50	THMPT Wood–Ljungdahl pathway	cdhA	acetyl-CoA decarbonylase/synthase complex subunit alpha
OG0001020	HyVt-292_k295_751540_3	50	THMPT Wood–Ljungdahl pathway	cdhA	acetyl-CoA decarbonylase/synthase complex subunit alpha
OG0001152	Ga0180886_101_143	86	Dissimilatory sulfate reduction and oxidation	dsrB	dissimilatory sulfite reductase beta subunit
OG0001152	Ga0180886_118_37	86	Dissimilatory sulfate reduction and oxidation	dsrB	dissimilatory sulfite reductase beta subunit
OG0001152	Ga0212224_1000129_15	86	Dissimilatory sulfate reduction and oxidation	dsrB	dissimilatory sulfite reductase beta subunit
OG0001152	Ga0212232_1003521_2	90	Denitrification	nirB	nitrite reductase (NADH) large subunit
OG0001152	HyVt-292_k295_766582_2	86	Dissimilatory sulfate reduction and oxidation	dsrB	dissimilatory sulfite reductase beta subunit
OG0001166	Ga0180886_101_340	50	THMPT Wood–Ljungdahl pathway	cdhB	acetyl-CoA decarbonylase/synthase complex subunit epsilon
OG0001166	Ga0212224_1001451_7	50	THMPT Wood–Ljungdahl pathway	cdhB	acetyl-CoA decarbonylase/synthase complex subunit epsilon
OG0001166	Ga0212232_1000485_2	50	THMPT Wood–Ljungdahl pathway	cdhB	acetyl-CoA decarbonylase/synthase complex subunit epsilon
OG0001166	HyVt-292_k295_751540_2	50	THMPT Wood–Ljungdahl pathway	cdhB	acetyl-CoA decarbonylase/synthase complex subunit epsilon
OG0001243	Ga0180886_113_82	49	THF Wood–Ljungdahl pathway	cdhD, acsD	acetyl-CoA decarbonylase/synthase complex subunit delta
OG0001243	Ga0212232_1001708_7	49	THF Wood–Ljungdahl pathway	cdhD, acsD	acetyl-CoA decarbonylase/synthase complex subunit delta
OG0001243	HyVt-292_k295_656873_3	49	THF Wood–Ljungdahl pathway	cdhD, acsD	acetyl-CoA decarbonylase/synthase complex subunit delta
OG0001369	Ga0180886_118_8	45	THMPT Wood–Ljungdahl pathway	ftr	formylmethanofuran--tetrahydromethanopterin N-formyltransferase
OG0001369	Ga0212224_1000794_10	45	THMPT Wood–Ljungdahl pathway	ftr	formylmethanofuran--tetrahydromethanopterin N-formyltransferase
OG0001369	Ga0212232_1000550_1	45	THMPT Wood–Ljungdahl pathway	ftr	formylmethanofuran--tetrahydromethanopterin N-formyltransferase
OG0001369	Ga0212232_1003398_7	45	THMPT Wood–Ljungdahl pathway	ftr	formylmethanofuran--tetrahydromethanopterin N-formyltransferase
OG0001369	HyVt-292_k295_728323_3	45	THMPT Wood–Ljungdahl pathway	ftr	formylmethanofuran--tetrahydromethanopterin N-formyltransferase
OG0001370	Ga0180886_113_78	74	Electron bifurcation	ehaR	energy-converting hydrogenase A subunit R
OG0001370	Ga0212224_1000401_39	74	Electron bifurcation	ehaR	energy-converting hydrogenase A subunit R
OG0001370	Ga0212232_1000792_2	74	Electron bifurcation	ehaR	energy-converting hydrogenase A subunit R
OG0001370	HyVt-292_k295_172345_6	74	Electron bifurcation	ehaR	energy-converting hydrogenase A subunit R
OG0001510	Ga0212232_1003420_2	15	Pentose phosphate pathway, oxidative phase	PGD, gnd, gntZ	6-phosphogluconate dehydrogenase
OG0001553	Ga0212224_1000328_6	32	Aminotransferases	hisC	histidinol-phosphate aminotransferase
OG0002507	Ga0212224_1000507_18	8	Glycolysis Embden–Meyerhof pathway	GAPDH, gapA	glyceraldehyde 3-phosphate dehydrogenase
OG0002507	Ga0212232_1000661_16	8	Glycolysis Embden–Meyerhof pathway	GAPDH, gapA	glyceraldehyde 3-phosphate dehydrogenase
OG0002507	Ga0212232_1000661_17	8	Glycolysis Embden–Meyerhof pathway	GAPDH, gapA	glyceraldehyde 3-phosphate dehydrogenase
OG0002507	HyVt-292_k295_328584_6	8	Glycolysis Embden–Meyerhof pathway	GAPDH, gapA	glyceraldehyde 3-phosphate dehydrogenase
OG0002511	Ga0180886_105_212	57	THF Wood–Ljungdahl pathway	metF, MTHFR	methylenetetrahydrofolate reductase (NADPH)
OG0002511	Ga0212224_1000271_6	57	THF Wood–Ljungdahl pathway	metF, MTHFR	methylenetetrahydrofolate reductase (NADPH)
OG0002511	Ga0212232_1000504_10	57	THF Wood–Ljungdahl pathway	metF, MTHFR	methylenetetrahydrofolate reductase (NADPH)
OG0002511	HyVt-292_k295_476727_4	57	THF Wood–Ljungdahl pathway	metF, MTHFR	methylenetetrahydrofolate reductase (NADPH)
OG0003389	Ga0180886_120_20	1	Galactose => Glucose-1P (Galactose breakdown)	galT, GALT	UDPglucose--hexose-1-phosphate uridylyltransferase
OG0003389	Ga0212232_1000453_10	1	Galactose => Glucose-1P (Galactose breakdown)	galT, GALT	UDPglucose--hexose-1-phosphate uridylyltransferase
OG0003611	Ga0212232_1003535_3	64	TCA cycle	E4.2.1.2B, fumC, FH	fumarate hydratase, class II
OG0003863	Ga0212224_1001165_15	83	Assimilatory sulfate reduction	cysH	phosphoadenosine phosphosulfate reductase
OG0003863	HyVt-292_k295_538155_3	83	Assimilatory sulfate reduction	cysH	phosphoadenosine phosphosulfate reductase
OG0003923	Ga0212224_1001274_6	61	TCA cycle	DLD, lpd, pdhD	dihydrolipoamide dehydrogenase
OG0003923	HyVt-292_k295_141171_4	61	TCA cycle	DLD, lpd, pdhD	dihydrolipoamide dehydrogenase
OG0004018	Ga0212224_1000281_5	106	Complex I (NADH)	nuoA	NADH-quinone oxidoreductase subunit A
OG0004018	Ga0212232_1000794_9	107	Complex I (NADH)	ndhC	NAD(P)H-quinone oxidoreductase subunit 3
OG0004019	Ga0212224_1000281_11	106	Complex I (NADH)	nuoJ	NADH-quinone oxidoreductase subunit J
OG0004019	Ga0212232_1000794_4	106	Complex I (NADH)	nuoJ	NADH-quinone oxidoreductase subunit J
OG0004020	Ga0212224_1000281_12	106	Complex I (NADH)	nuoK	NADH-quinone oxidoreductase subunit K
OG0004020	Ga0212232_1000794_3	107	Complex I (NADH)	ndhE	NAD(P)H-quinone oxidoreductase subunit 4L
OG0004997	Ga0212232_1000707_8	105	Mineral and other transporters	ccmC	heme exporter protein C
OG0004998	Ga0212232_1000707_7	105	Mineral and other transporters	ccmB	heme exporter protein B

## Sheet: All_LGThits_and_annotations
Table S7c
Hydrothermarchaeota_JdFR-18:
Protein	KO protein ID	KO protein name	Function/Pathway	HGTector potential HGT hit	NCBI Tax ID	NCBI 22 taxonomic rankings
Ga0180886_114_44	oppF	oligopeptide transport system ATP-binding protein	Peptide/amino acid transport	Fictibacillus enclensis	1017270	Root	Bacteria	n	n	n	Firmicutes	n	n	Bacilli	n	n	Bacillales	n	n	Bacillaceae	n	n	n	Fictibacillus	n	Fictibacillus enclensis	n
Ga0180886_120_75	ACSS, acs	acetyl-CoA synthetase	Acetyl-CoA metabolism	Thermodesulfatator atlanticus DSM 21156	1123371	Root	Bacteria	n	n	n	Thermodesulfobacteria	n	n	Thermodesulfobacteria	n	n	Thermodesulfobacteriales	n	n	Thermodesulfobacteriaceae	n	n	n	Thermodesulfatator	n	Thermodesulfatator atlanticus	n
Ga0180886_105_180	adhP	alcohol dehydrogenase, propanol-preferring	Ethanol fermentation	Desulfobacca acetoxidans DSM 11109	880072	Root	Bacteria	n	n	n	Proteobacteria	delta/epsilon subdivisions	n	Deltaproteobacteria	n	n	Syntrophobacterales	n	n	Syntrophaceae	n	n	n	Desulfobacca	n	Desulfobacca acetoxidans	n
Ga0180886_105_24	napA	periplasmic nitrate reductase NapA	Denitrification	Thermosulfidibacter takaii ABI70S6	1298851	Root	Bacteria	n	n	n	Aquificae	n	n	Aquificae	n	n	Aquificales	n	n	n	n	n	n	Thermosulfidibacter	n	Thermosulfidibacter takaii	n
Ga0180886_101_141	norB	nitric oxide reductase subunit B	Denitrification	Geobacter anodireducens	1340425	Root	Bacteria	n	n	n	Proteobacteria	delta/epsilon subdivisions	n	Deltaproteobacteria	n	n	Desulfuromonadales	n	n	Geobacteraceae	n	n	n	Geobacter	n	Geobacter anodireducens	n
Ga0180886_113_26	narI, narV	nitrate reductase gamma subunit	Denitrification	Desulfococcus multivorans	897	Root	Bacteria	n	n	n	Proteobacteria	delta/epsilon subdivisions	n	Deltaproteobacteria	n	n	Desulfobacterales	n	n	Desulfobacteraceae	n	n	n	Desulfococcus	n	Desulfococcus multivorans	n
Ga0180886_105_178	TC.SULP	sulfate permease, SulP family	Assimilatory sulfate reduction	Dethiosulfatarculus sandiegensis	1429043	Root	Bacteria	n	n	n	Proteobacteria	delta/epsilon subdivisions	n	Deltaproteobacteria	n	n	Desulfarculales	n	n	Desulfarculaceae	n	n	n	Dethiosulfatarculus	n	Dethiosulfatarculus sandiegensis	n
Ga0180886_101_144	dsrA	dissimilatory sulfite reductase alpha subunit	Dissimilatory sulfate reduction and oxidation	Desulfotomaculum hydrothermale Lam5 = DSM 18033	1121428	Root	Bacteria	n	n	n	Firmicutes	n	n	Clostridia	n	n	Clostridiales	n	n	Peptococcaceae	n	n	n	Desulfotomaculum	n	Desulfotomaculum hydrothermale	n
Ga0180886_110_11	sat, met3	sulfate adenylyltransferase	Dissimilatory sulfate reduction and oxidation	bacterium SIT6	1522318	Root	Bacteria	n	n	n	n	n	n	n	n	n	n	n	n	n	n	n	n	n	n	bacterium SIT6	n
Ga0180886_101_143	dsrB	dissimilatory sulfite reductase beta subunit	Dissimilatory sulfate reduction and oxidation	Thermanaeromonas toyohensis ToBE	698762	Root	Bacteria	n	n	n	Firmicutes	n	n	Clostridia	n	n	Thermoanaerobacterales	n	n	Thermoanaerobacteraceae	n	n	n	Thermanaeromonas	n	Thermanaeromonas toyohensis	n
Ga0180886_117_42	nuoH	NADH-quinone oxidoreductase subunit H	Complex I (NADH)	Selenihalanaerobacter shriftii	142842	Root	Bacteria	n	n	n	Firmicutes	n	n	Clostridia	n	n	Halanaerobiales	n	n	Halobacteroidaceae	n	n	n	Selenihalanaerobacter	n	Selenihalanaerobacter shriftii	n
Ga0180886_101_217	ATPVI, ntpI, atpI	V/A-type H+/Na+-transporting ATPase subunit I	ATP synthase - Complex V	Halanaerobium congolense	54121	Root	Bacteria	n	n	n	Firmicutes	n	n	Clostridia	n	n	Halanaerobiales	n	n	Halanaerobiaceae	n	n	n	Halanaerobium	n	Halanaerobium congolense	n
Ga0180886_105_9	N\A	N\A	N\A	Caloramator sp. ALD01	1031288	Root	Bacteria	n	n	n	Firmicutes	n	n	Clostridia	n	n	Clostridiales	n	n	Clostridiaceae	n	n	n	Caloramator	n	Caloramator sp. ALD01	n
Ga0180886_103_68	pgaC, icaA	poly-beta-1,6-N-acetyl-D-glucosamine synthase	Unassigned	Marichromatium gracile	1048	Root	Bacteria	n	n	n	Proteobacteria	n	n	Gammaproteobacteria	n	n	Chromatiales	n	n	Chromatiaceae	n	n	n	Marichromatium	n	Marichromatium gracile	n
Ga0180886_117_147	carB, CPA2	carbamoyl-phosphate synthase large subunit	Unassigned	Amycolatopsis nigrescens CSC17Ta-90	1068980	Root	Bacteria	n	n	n	Actinobacteria	n	n	Actinobacteria	n	n	Pseudonocardiales	n	n	Pseudonocardiaceae	n	n	n	Amycolatopsis	n	Amycolatopsis nigrescens	n
Ga0180886_105_169	TC.NCS1	nucleobase:cation symporter-1, NCS1 family	Unassigned	Nitriliruptor alkaliphilus DSM 45188	1069448	Root	Bacteria	n	n	n	Actinobacteria	n	n	Nitriliruptoria	n	n	Nitriliruptorales	n	n	Nitriliruptoraceae	n	n	n	Nitriliruptor	n	Nitriliruptor alkaliphilus	n
Ga0180886_103_106	phoR	two-component system, OmpR family, phosphate regulon sensor histidine kinase PhoR	Unassigned	Leptolyngbya sp. O-77	1080068	Root	Bacteria	n	n	n	Cyanobacteria	n	n	n	n	n	Synechococcales	n	n	Leptolyngbyaceae	n	n	n	Leptolyngbya	n	Leptolyngbya sp. O-77	n
Ga0180886_101_29	nixA	high-affinity nickel-transport protein	Unassigned	Paenibacillus mucilaginosus 3016	1116391	Root	Bacteria	n	n	n	Firmicutes	n	n	Bacilli	n	n	Bacillales	n	n	Paenibacillaceae	n	n	n	Paenibacillus	n	Paenibacillus mucilaginosus	n
Ga0180886_105_183	bcrC	undecaprenyl-diphosphatase	Unassigned	Caloramator proteoclasticus DSM 10124	1121262	Root	Bacteria	n	n	n	Firmicutes	n	n	Clostridia	n	n	Clostridiales	n	n	Clostridiaceae	n	n	n	Caloramator	n	Caloramator proteoclasticus	n
Ga0180886_117_50	N\A	N\A	N\A	Caminicella sporogenes DSM 14501	1121266	Root	Bacteria	n	n	n	Firmicutes	n	n	Clostridia	n	n	Clostridiales	n	n	Clostridiaceae	n	n	n	Caminicella	n	Caminicella sporogenes	n
Ga0180886_104_44	N\A	N\A	N\A	Carboxydocella sporoproducens DSM 16521	1121270	Root	Bacteria	n	n	n	Firmicutes	n	n	Clostridia	n	n	Clostridiales	n	n	Clostridiales Family XVI. Incertae Sedis	n	n	n	Carboxydocella	n	Carboxydocella sporoproducens	n
Ga0180886_120_96			Unassigned	Catelliglobosispora koreensis DSM 44566	1121272	Root	Bacteria	n	n	n	Actinobacteria	n	n	Actinobacteria	n	n	Micromonosporales	n	n	Micromonosporaceae	n	n	n	Catelliglobosispora	n	Catelliglobosispora koreensis	n
Ga0180886_101_365			Unassigned	Asaccharospora irregularis DSM 2635	1121321	Root	Bacteria	n	n	n	Firmicutes	n	n	Clostridia	n	n	Clostridiales	n	n	Peptostreptococcaceae	n	n	n	Asaccharospora	n	Asaccharospora irregularis	n
Ga0180886_117_169	tagE	poly(glycerol-phosphate) alpha-glucosyltransferase	Unassigned	Deinococcus apachensis DSM 19763	1121377	Root	Bacteria	n	n	n	Deinococcus-Thermus	n	n	Deinococci	n	n	Deinococcales	n	n	Deinococcaceae	n	n	n	Deinococcus	n	Deinococcus apachensis	n
Ga0180886_120_44	POA1	ADP-ribose 1''-phosphate phosphatase	Unassigned	Desulfacinum hydrothermale DSM 13146	1121390	Root	Bacteria	n	n	n	Proteobacteria	delta/epsilon subdivisions	n	Deltaproteobacteria	n	n	Syntrophobacterales	n	n	Syntrophobacteraceae	n	n	n	Desulfacinum	n	Desulfacinum hydrothermale	n
Ga0180886_112_30	ABC.SN.P	NitT/TauT family transport system permease protein	Unassigned	Desulfofustis glycolicus DSM 9705	1121409	Root	Bacteria	n	n	n	Proteobacteria	delta/epsilon subdivisions	n	Deltaproteobacteria	n	n	Desulfobacterales	n	n	Desulfobulbaceae	n	n	n	Desulfofustis	n	Desulfofustis glycolicus	n
Ga0180886_105_98	ubiE	demethylmenaquinone methyltransferase / 2-methoxy-6-polyprenyl-1,4-benzoquinol methylase	Unassigned	Desulfotomaculum aeronauticum DSM 10349	1121421	Root	Bacteria	n	n	n	Firmicutes	n	n	Clostridia	n	n	Clostridiales	n	n	Peptococcaceae	n	n	n	Desulfotomaculum	n	Desulfotomaculum aeronauticum	n
Ga0180886_108_23	spoIVCA	site-specific DNA recombinase	Unassigned	Desulfotomaculum thermocisternum DSM 10259	1121430	Root	Bacteria	n	n	n	Firmicutes	n	n	Clostridia	n	n	Clostridiales	n	n	Peptococcaceae	n	n	n	Desulfotomaculum	n	Desulfotomaculum thermocisternum	n
Ga0180886_122_126	cobW	cobalamin biosynthesis protein CobW	Unassigned	Desulfotomaculum thermosubterraneum DSM 16057	1121432	Root	Bacteria	n	n	n	Firmicutes	n	n	Clostridia	n	n	Clostridiales	n	n	Peptococcaceae	n	n	n	Desulfotomaculum	n	Desulfotomaculum thermosubterraneum	n
Ga0180886_111_66	czcD, zitB	cobalt-zinc-cadmium efflux system protein	Unassigned	Geoalkalibacter ferrihydriticus DSM 17813	1121915	Root	Bacteria	n	n	n	Proteobacteria	delta/epsilon subdivisions	n	Deltaproteobacteria	n	n	Desulfuromonadales	n	n	Geobacteraceae	n	n	n	Geoalkalibacter	n	Geoalkalibacter ferrihydriticus	n
Ga0180886_101_225			Unassigned	Malonomonas rubra DSM 5091	1122189	Root	Bacteria	n	n	n	Proteobacteria	delta/epsilon subdivisions	n	Deltaproteobacteria	n	n	Desulfuromonadales	n	n	Desulfuromonadaceae	n	n	n	Malonomonas	n	Malonomonas rubra	n
Ga0180886_102_53	N\A	N\A	N\A	Selenomonas artemidis DSM 19719	1123249	Root	Bacteria	n	n	n	Firmicutes	n	n	Negativicutes	n	n	Selenomonadales	n	n	Selenomonadaceae	n	n	n	Selenomonas	n	Selenomonas artemidis	n
Ga0180886_111_234	N\A	N\A	N\A	Thermodesulfovibrio islandicus DSM 12570	1123375	Root	Bacteria	n	n	n	Nitrospirae	n	n	Nitrospira	n	n	Nitrospirales	n	n	Nitrospiraceae	n	n	n	Thermodesulfovibrio	n	Thermodesulfovibrio islandicus	n
Ga0180886_107_25			Unassigned	Deferrisoma camini S3R1	1125863	Root	Bacteria	n	n	n	Proteobacteria	delta/epsilon subdivisions	n	Deltaproteobacteria	n	n	n	n	n	n	n	n	n	Deferrisoma	n	Deferrisoma camini	n
Ga0180886_111_226	N\A	N\A	N\A	Persephonella sp. IF05-L8	1158338	Root	Bacteria	n	n	n	Aquificae	n	n	Aquificae	n	n	Aquificales	n	n	Hydrogenothermaceae	n	n	n	Persephonella	n	Persephonella sp. IF05-L8	n
Ga0180886_114_114	N\A	N\A	N\A	Alloscardovia macacae	1160091	Root	Bacteria	n	n	n	Actinobacteria	n	n	Actinobacteria	n	n	Bifidobacteriales	n	n	Bifidobacteriaceae	n	n	n	Alloscardovia	n	Alloscardovia macacae	n
Ga0180886_114_73			Unassigned	Melioribacter roseus P3M-2	1191523	Root	Bacteria	n	n	n	Ignavibacteriae	n	n	Ignavibacteria	n	n	Ignavibacteriales	n	n	Melioribacteraceae	n	n	n	Melioribacter	n	Melioribacter roseus	n
Ga0180886_101_296	torD	TorA specific chaperone	Unassigned	Sulfurospirillum halorespirans DSM 13726	1193502	Root	Bacteria	n	n	n	Proteobacteria	delta/epsilon subdivisions	n	Epsilonproteobacteria	n	n	Campylobacterales	n	n	Campylobacteraceae	n	n	n	Sulfurospirillum	n	Sulfurospirillum halorespirans	n
Ga0180886_101_364			Unassigned	Candidatus Brocadia sinica JPN1	1197129	Root	Bacteria	n	n	n	Planctomycetes	n	n	Planctomycetia	n	n	Candidatus Brocadiales	n	n	Candidatus Brocadiaceae	n	n	n	Candidatus Brocadia	n	Candidatus Brocadia sinica	n
Ga0180886_117_54	E2.4.2.21, cobU, cobT	nicotinate-nucleotide--dimethylbenzimidazole phosphoribosyltransferase	Unassigned	Dehalogenimonas alkenigignens	1217799	Root	Bacteria	n	n	n	Chloroflexi	n	n	Dehalococcoidia	n	n	n	n	n	n	n	n	n	Dehalogenimonas	n	Dehalogenimonas alkenigignens	n
Ga0180886_111_57	N\A	N\A	N\A	Actinomadura rubrobrunea NBRC 15275	1220567	Root	Bacteria	n	n	n	Actinobacteria	n	n	Actinobacteria	n	n	Streptosporangiales	n	n	Thermomonosporaceae	n	n	n	Actinomadura	n	Actinomadura rubrobrunea	n
Ga0180886_105_136	N\A	N\A	N\A	Oscillibacter sp. KLE 1728	1226322	Root	Bacteria	n	n	n	Firmicutes	n	n	Clostridia	n	n	Clostridiales	n	n	Oscillospiraceae	n	n	n	Oscillibacter	n	Oscillibacter sp. KLE 1728	n
Ga0180886_105_102	bfr	bacterioferritin	Unassigned	Persephonella marina EX-H1	123214	Root	Bacteria	n	n	n	Aquificae	n	n	Aquificae	n	n	Aquificales	n	n	Hydrogenothermaceae	n	n	n	Persephonella	n	Persephonella marina	n
Ga0180886_105_33			Unassigned	Desulfuromonas sp. TF	1232410	Root	Bacteria	n	n	n	Proteobacteria	delta/epsilon subdivisions	n	Deltaproteobacteria	n	n	Desulfuromonadales	n	n	Desulfuromonadaceae	n	n	n	Desulfuromonas	n	Desulfuromonas sp. TF	n
Ga0180886_117_124	K07028	uncharacterized protein	Unassigned	Fulvivirga imtechensis AK7	1237149	Root	Bacteria	n	n	n	Bacteroidetes	n	n	Cytophagia	n	n	Cytophagales	n	n	Flammeovirgaceae	n	n	n	Fulvivirga	n	Fulvivirga imtechensis	n
Ga0180886_112_31	ABC.SN.S	NitT/TauT family transport system substrate-binding protein	Unassigned	Arthrobacter crystallopoietes BAB-32	1246476	Root	Bacteria	n	n	n	Actinobacteria	n	n	Actinobacteria	n	n	Micrococcales	n	n	Micrococcaceae	n	n	n	Arthrobacter	n	Arthrobacter crystallopoietes	n
Ga0180886_117_84	N\A	N\A	N\A	Luteimonas abyssi	1247514	Root	Bacteria	n	n	n	Proteobacteria	n	n	Gammaproteobacteria	n	n	Xanthomonadales	n	n	Xanthomonadaceae	n	n	n	Luteimonas	n	Luteimonas abyssi	n
Ga0180886_117_46	N\A	N\A	N\A	Calditerricola satsumensis JCM 14719	1294024	Root	Bacteria	n	n	n	Firmicutes	n	n	Bacilli	n	n	Bacillales	n	n	Bacillaceae	n	n	n	Calditerricola	n	Calditerricola satsumensis	n
Ga0180886_117_106			Unassigned	Desulfitibacter alkalitolerans DSM 16504	1304884	Root	Bacteria	n	n	n	Firmicutes	n	n	Clostridia	n	n	Clostridiales	n	n	Peptococcaceae	n	n	n	Desulfitibacter	n	Desulfitibacter alkalitolerans	n
Ga0180886_117_79	mnhG, mrpG	multicomponent Na+:H+ antiporter subunit G	Unassigned	Geovibrio sp. L21-Ace-BES	1304888	Root	Bacteria	n	n	n	Deferribacteres	n	n	Deferribacteres	n	n	Deferribacterales	n	n	Deferribacteraceae	n	n	n	Geovibrio	n	Geovibrio sp. L21-Ace-BES	n
Ga0180886_105_50	N\A	N\A	N\A	Selenomonas sp. oral taxon 892 str. F0426	1321786	Root	Bacteria	n	n	n	Firmicutes	n	n	Negativicutes	n	n	Selenomonadales	n	n	Selenomonadaceae	n	n	n	Selenomonas	n	Selenomonas sp. oral taxon 892	n
Ga0180886_103_46	N\A	N\A	N\A	Sporomusa sphaeroides DSM 2875	1337886	Root	Bacteria	n	n	n	Firmicutes	n	n	Negativicutes	n	n	Selenomonadales	n	n	Sporomusaceae	n	n	n	Sporomusa	n	Sporomusa sphaeroides	n
Ga0180886_119_7	K06915	uncharacterized protein	Unassigned	Gemmatimonas phototrophica	1379270	Root	Bacteria	n	n	n	Gemmatimonadetes	n	n	Gemmatimonadetes	n	n	Gemmatimonadales	n	n	Gemmatimonadaceae	n	n	n	Gemmatimonas	n	Gemmatimonas phototrophica	n
Ga0180886_117_153			Unassigned	Thermogemmatispora carboxidivorans	1382306	Root	Bacteria	n	n	n	Chloroflexi	n	n	Ktedonobacteria	n	n	Thermogemmatisporales	n	n	Thermogemmatisporaceae	n	n	n	Thermogemmatispora	n	Thermogemmatispora carboxidivorans	n
Ga0180886_114_63	troR	DtxR family transcriptional regulator, Mn-dependent transcriptional regulator	Unassigned	Thaumarchaeota archaeon N4	1407055	Root	Archaea	n	n	n	Thaumarchaeota	n	n	n	n	n	n	n	n	n	n	n	n	n	n	Thaumarchaeota archaeon N4	n
Ga0180886_101_377	epsF	glycosyltransferase EpsF	Unassigned	Endomicrobium proavitum	1408281	Root	Bacteria	n	n	n	Elusimicrobia	n	n	Endomicrobia	n	n	Endomicrobiales	n	n	Endomicrobiaceae	n	n	n	Endomicrobium	n	Endomicrobium proavitum	n
Ga0180886_117_47	N\A	N\A	N\A	Bacillus bogoriensis ATCC BAA-922	1408424	Root	Bacteria	n	n	n	Firmicutes	n	n	Bacilli	n	n	Bacillales	n	n	Bacillaceae	n	n	n	Bacillus	n	Bacillus bogoriensis	n
Ga0180886_101_321	K07052	uncharacterized protein	Unassigned	Orenia metallireducens	1413210	Root	Bacteria	n	n	n	Firmicutes	n	n	Clostridia	n	n	Halanaerobiales	n	n	Halobacteroidaceae	n	n	n	Orenia	n	Orenia metallireducens	n
Ga0180886_110_9	fsr	sulfite reductase (coenzyme F420)	Unassigned	Thermoanaerobacterium aotearoense SCUT27	1421016	Root	Bacteria	n	n	n	Firmicutes	n	n	Clostridia	n	n	Thermoanaerobacterales	n	n	Thermoanaerobacterales Family III. Incertae Sedis	n	n	n	Thermoanaerobacterium	n	Thermoanaerobacterium aotearoense	n
Ga0180886_107_30			Unassigned	Clostridiales bacterium DRI-13	1449126	Root	Bacteria	n	n	n	Firmicutes	n	n	Clostridia	n	n	Clostridiales	n	n	n	n	n	n	n	n	Clostridiales bacterium DRI-13	n
Ga0180886_101_352	queF	7-cyano-7-deazaguanine reductase	Unassigned	Aneurinibacillus sp. XH2	1450761	Root	Bacteria	n	n	n	Firmicutes	n	n	Bacilli	n	n	Bacillales	n	n	Paenibacillaceae	n	n	n	Aneurinibacillus	n	Aneurinibacillus sp. XH2	n
Ga0180886_105_104			Unassigned	Candidatus Magnetobacterium casensis	1455061	Root	Bacteria	n	n	n	Nitrospirae	n	n	Nitrospira	n	n	Nitrospirales	n	n	Nitrospiraceae	n	n	n	Candidatus Magnetobacterium	n	Candidatus Magnetobacterium casensis	n
Ga0180886_105_186			Unassigned	Kiloniella spongiae	1489064	Root	Bacteria	n	n	n	Proteobacteria	n	n	Alphaproteobacteria	n	n	Kiloniellales	n	n	Kiloniellaceae	n	n	n	Kiloniella	n	Kiloniella spongiae	n
Ga0180886_122_6	spoIVCA	site-specific DNA recombinase	Unassigned	Paenibacillus sp. TCA20	1499968	Root	Bacteria	n	n	n	Firmicutes	n	n	Bacilli	n	n	Bacillales	n	n	Paenibacillaceae	n	n	n	Paenibacillus	n	Paenibacillus sp. TCA20	n
Ga0180886_118_10	N\A	N\A	N\A	Pedobacter africanus	151894	Root	Bacteria	n	n	n	Bacteroidetes	n	n	Sphingobacteriia	n	n	Sphingobacteriales	n	n	Sphingobacteriaceae	n	n	n	Pedobacter	n	Pedobacter africanus	n
Ga0180886_105_28	K02483	two-component system, OmpR family, response regulator	Unassigned	Magnetococcus marinus MC-1	156889	Root	Bacteria	n	n	n	Proteobacteria	n	n	Alphaproteobacteria	n	n	Magnetococcales	n	n	Magnetococcaceae	n	n	n	Magnetococcus	n	Magnetococcus marinus	n
Ga0180886_105_26	K02481	two-component system, NtrC family, response regulator	Unassigned	Desulfuromonas soudanensis	1603606	Root	Bacteria	n	n	n	Proteobacteria	delta/epsilon subdivisions	n	Deltaproteobacteria	n	n	Desulfuromonadales	n	n	Desulfuromonadaceae	n	n	n	Desulfuromonas	n	Desulfuromonas soudanensis	n
Ga0180886_111_79	E6.3.5.1, NADSYN1, QNS1, nadE	NAD+ synthase (glutamine-hydrolysing)	Unassigned	Lutibacter profundi	1622118	Root	Bacteria	n	n	n	Bacteroidetes	n	n	Flavobacteriia	n	n	Flavobacteriales	n	n	Flavobacteriaceae	n	n	n	Lutibacter	n	Lutibacter profundi	n
Ga0180886_103_85	pilH	twitching motility two-component system response regulator PilH	Unassigned	Sulfuricella sp. T08	1632857	Root	Bacteria	n	n	n	Proteobacteria	n	n	Betaproteobacteria	n	n	Nitrosomonadales	n	n	Gallionellaceae	n	n	n	Sulfuricella	n	Sulfuricella sp. T08	n
Ga0180886_101_314			Unassigned	Candidatus Kryptonium thompsoni	1633631	Root	Bacteria	n	n	n	Candidatus Kryptonia	n	n	n	n	n	n	n	n	n	n	n	n	Candidatus Kryptonium	n	Candidatus Kryptonium thompsoni	n
Ga0180886_106_5			Unassigned	Mangrovimonas sp. ST2L12	1645915	Root	Bacteria	n	n	n	Bacteroidetes	n	n	Flavobacteriia	n	n	Flavobacteriales	n	n	Flavobacteriaceae	n	n	n	Mangrovimonas	n	Mangrovimonas sp. ST2L12	n
Ga0180886_113_53	N\A	N\A	N\A	Caldimicrobium thiodismutans	1653476	Root	Bacteria	n	n	n	Thermodesulfobacteria	n	n	Thermodesulfobacteria	n	n	Thermodesulfobacteriales	n	n	Thermodesulfobacteriaceae	n	n	n	Caldimicrobium	n	Caldimicrobium thiodismutans	n
Ga0180886_114_126			Unassigned	Armatimonadetes bacterium GBS	1661580	Root	Bacteria	n	n	n	Armatimonadetes	n	n	n	n	n	n	n	n	n	n	n	n	n	n	Armatimonadetes bacterium GBS	n
Ga0180886_122_113	N\A	N\A	N\A	Bacillus sp. G3(2015)	1706731	Root	Bacteria	n	n	n	Firmicutes	n	n	Bacilli	n	n	Bacillales	n	n	Bacillaceae	n	n	n	Bacillus	n	Bacillus sp. G3(2015)	n
Ga0180886_118_12	ligD	bifunctional non-homologous end joining protein LigD	Unassigned	Flavobacterium sp. Leaf359	1736351	Root	Bacteria	n	n	n	Bacteroidetes	n	n	Flavobacteriia	n	n	Flavobacteriales	n	n	Flavobacteriaceae	n	n	n	Flavobacterium	n	Flavobacterium sp. Leaf359	n
Ga0180886_113_21	N\A	N\A	N\A	Nitrospirae bacterium HCH-1	1748249	Root	Bacteria	n	n	n	Nitrospirae	n	n	n	n	n	n	n	n	n	n	n	n	n	n	Nitrospirae bacterium HCH-1	n
Ga0180886_105_120	POA1	ADP-ribose 1''-phosphate phosphatase	Unassigned	Clostridium sp. N3C	1776758	Root	Bacteria	n	n	n	Firmicutes	n	n	Clostridia	n	n	Clostridiales	n	n	Clostridiaceae	n	n	n	Clostridium	n	Clostridium sp. N3C	n
Ga0180886_103_75	K02486	two-component system, sensor kinase	Unassigned	Desertifilum sp. IPPAS B-1220	1781255	Root	Bacteria	n	n	n	Cyanobacteria	n	n	n	Oscillatoriophycideae	n	Oscillatoriales	n	n	Desertifilaceae	n	n	n	Desertifilum	n	Desertifilum sp. IPPAS B-1220	n
Ga0180886_105_83	hemH, FECH	protoporphyrin/coproporphyrin ferrochelatase	Unassigned	Desulfuromonas sp. DDH964	1823759	Root	Bacteria	n	n	n	Proteobacteria	delta/epsilon subdivisions	n	Deltaproteobacteria	n	n	Desulfuromonadales	n	n	Desulfuromonadaceae	n	n	n	Desulfuromonas	n	Desulfuromonas sp. DDH964	n
Ga0180886_105_88			Unassigned	Dehalogenimonas formicexedens	1839801	Root	Bacteria	n	n	n	Chloroflexi	n	n	Dehalococcoidia	n	n	n	n	n	n	n	n	n	Dehalogenimonas	n	Dehalogenimonas formicexedens	n
Ga0180886_101_294	sreC	sulfur reductase membrane anchor	Unassigned	Gordonibacter massiliensis	1841863	Root	Bacteria	n	n	n	Actinobacteria	n	n	Coriobacteriia	n	n	Eggerthellales	n	n	Eggerthellaceae	n	n	n	Gordonibacter	n	Gordonibacter massiliensis	n
Ga0180886_117_102	N\A	N\A	N\A	Provencibacterium massiliense	1841868	Root	Bacteria	n	n	n	Firmicutes	n	n	Clostridia	n	n	Clostridiales	n	n	Ruminococcaceae	n	n	n	Provencibacterium	n	Provencibacterium massiliense	n
Ga0180886_118_11	ku	DNA end-binding protein Ku	Unassigned	Bacillus sp. MKU004	1849370	Root	Bacteria	n	n	n	Firmicutes	n	n	Bacilli	n	n	Bacillales	n	n	Bacillaceae	n	n	n	Bacillus	n	Bacillus sp. MKU004	n
Ga0180886_122_117			Unassigned	Singulisphaera sp. GP187	1882752	Root	Bacteria	n	n	n	Planctomycetes	n	n	Planctomycetia	n	n	Planctomycetales	n	n	Isosphaeraceae	n	n	n	Singulisphaera	n	Singulisphaera sp. GP187	n
Ga0180886_105_61			Unassigned	Oceanibaculum sp. L54-1-50	1909734	Root	Bacteria	n	n	n	Proteobacteria	n	n	Alphaproteobacteria	n	n	Rhodospirillales	n	n	Rhodospirillaceae	n	n	n	Oceanibaculum	n	Oceanibaculum sp. L54-1-50	n
Ga0180886_105_82	PPOX, hemY	protoporphyrinogen/coproporphyrinogen III oxidase	Unassigned	Geothermobacter sp. EPR-M	1969733	Root	Bacteria	n	n	n	Proteobacteria	delta/epsilon subdivisions	n	Deltaproteobacteria	n	n	Desulfuromonadales	n	n	Geobacteraceae	n	n	n	Geothermobacter	n	Geothermobacter sp. EPR-M	n
Ga0180886_118_28	ccmF	cytochrome c-type biogenesis protein CcmF	Unassigned	Anaerolineaceae bacterium CAMBI-1	1986204	Root	Bacteria	n	n	n	Chloroflexi	n	n	Anaerolineae	n	n	Anaerolineales	n	n	Anaerolineaceae	n	n	n	n	n	Anaerolineaceae bacterium CAMBI-1	n
Ga0180886_103_55	ABC.SN.P	NitT/TauT family transport system permease protein	Unassigned	Ruminiclostridium thermocellum ATCC 27405	203119	Root	Bacteria	n	n	n	Firmicutes	n	n	Clostridia	n	n	Clostridiales	n	n	Ruminococcaceae	n	n	n	Ruminiclostridium	n	Ruminiclostridium thermocellum	n
Ga0180886_101_140			Unassigned	Desulfovibrio alaskensis G20	207559	Root	Bacteria	n	n	n	Proteobacteria	delta/epsilon subdivisions	n	Deltaproteobacteria	n	n	Desulfovibrionales	n	n	Desulfovibrionaceae	n	n	n	Desulfovibrio	n	Desulfovibrio alaskensis	n
Ga0180886_122_13			Unassigned	Aquifex aeolicus VF5	224324	Root	Bacteria	n	n	n	Aquificae	n	n	Aquificae	n	n	Aquificales	n	n	Aquificaceae	n	n	n	Aquifex	n	Aquifex aeolicus	n
Ga0180886_101_56			Unassigned	Photobacterium sp. J15	265901	Root	Bacteria	n	n	n	Proteobacteria	n	n	Gammaproteobacteria	n	n	Vibrionales	n	n	Vibrionaceae	n	n	n	Photobacterium	n	Photobacterium sp. J15	n
Ga0180886_114_99	blt	MFS transporter, DHA1 family, multidrug resistance protein	Unassigned	Geobacter metallireducens GS-15	269799	Root	Bacteria	n	n	n	Proteobacteria	delta/epsilon subdivisions	n	Deltaproteobacteria	n	n	Desulfuromonadales	n	n	Geobacteraceae	n	n	n	Geobacter	n	Geobacter metallireducens	n
Ga0180886_111_84	pntA	NAD(P) transhydrogenase subunit alpha	Unassigned	[Oscillatoria] sp. PCC 6506	272129	Root	Bacteria	n	n	n	Cyanobacteria	n	n	n	Oscillatoriophycideae	n	Oscillatoriales	n	n	Microcoleaceae	n	n	n	Kamptonema	n	[Oscillatoria] sp. PCC 6506	n
Ga0180886_111_211	trpG	anthranilate synthase component II	Unassigned	Caldanaerobacter subterraneus subsp. tengcongensis MB4	273068	Root	Bacteria	n	n	n	Firmicutes	n	n	Clostridia	n	n	Thermoanaerobacterales	n	n	Thermoanaerobacteraceae	n	n	n	Caldanaerobacter	n	Caldanaerobacter subterraneus	Caldanaerobacter subterraneus subsp. tengcongensis
Ga0180886_103_41			Unassigned	Thermincola ferriacetica	281456	Root	Bacteria	n	n	n	Firmicutes	n	n	Clostridia	n	n	Clostridiales	n	n	Peptococcaceae	n	n	n	Thermincola	n	Thermincola ferriacetica	n
Ga0180886_104_66	N\A	N\A	N\A	Thermodesulfovibrio yellowstonii DSM 11347	289376	Root	Bacteria	n	n	n	Nitrospirae	n	n	Nitrospira	n	n	Nitrospirales	n	n	Nitrospiraceae	n	n	n	Thermodesulfovibrio	n	Thermodesulfovibrio yellowstonii	n
Ga0180886_102_65	N\A	N\A	N\A	Pelobacter acetylenicus	29542	Root	Bacteria	n	n	n	Proteobacteria	delta/epsilon subdivisions	n	Deltaproteobacteria	n	n	Desulfuromonadales	n	n	Desulfuromonadaceae	n	n	n	Pelobacter	n	Pelobacter acetylenicus	n
Ga0180886_102_60	N\A	N\A	N\A	Geobacter daltonii FRC-32	316067	Root	Bacteria	n	n	n	Proteobacteria	delta/epsilon subdivisions	n	Deltaproteobacteria	n	n	Desulfuromonadales	n	n	Geobacteraceae	n	n	n	Geobacter	n	Geobacter daltonii	n
Ga0180886_120_107	TC.KEF	monovalent cation:H+ antiporter-2, CPA2 family	Unassigned	Pedosphaera parvula Ellin514	320771	Root	Bacteria	n	n	n	Verrucomicrobia	n	n	Verrucomicrobiae	n	n	Verrucomicrobiales	n	n	Verrucomicrobia subdivision 3	n	n	n	Pedosphaera	n	Pedosphaera parvula	n
Ga0180886_112_49	kinC	two-component system, sporulation sensor kinase C	Unassigned	Chloroflexus aggregans DSM 9485	326427	Root	Bacteria	n	n	n	Chloroflexi	n	n	Chloroflexia	n	n	Chloroflexales	Chloroflexineae	n	Chloroflexaceae	n	n	n	Chloroflexus	n	Chloroflexus aggregans	n
Ga0180886_109_11	degP, htrA	serine protease Do	Unassigned	Syntrophobacter fumaroxidans MPOB	335543	Root	Bacteria	n	n	n	Proteobacteria	delta/epsilon subdivisions	n	Deltaproteobacteria	n	n	Syntrophobacterales	n	n	Syntrophobacteraceae	n	n	n	Syntrophobacter	n	Syntrophobacter fumaroxidans	n
Ga0180886_117_137	N\A	N\A	N\A	Geobacter uraniireducens Rf4	351605	Root	Bacteria	n	n	n	Proteobacteria	delta/epsilon subdivisions	n	Deltaproteobacteria	n	n	Desulfuromonadales	n	n	Geobacteraceae	n	n	n	Geobacter	n	Geobacter uraniireducens	n
Ga0180886_122_114	N\A	N\A	N\A	Bacillus thermoamylovorans	35841	Root	Bacteria	n	n	n	Firmicutes	n	n	Bacilli	n	n	Bacillales	n	n	Bacillaceae	n	n	n	Bacillus	n	Bacillus thermoamylovorans	n
Ga0180886_111_68			Unassigned	Candidatus Korarchaeum cryptofilum OPF8	374847	Root	Archaea	n	n	n	Candidatus Korarchaeota	n	n	n	n	n	n	n	n	n	n	n	n	Candidatus Korarchaeum	n	Candidatus Korarchaeum cryptofilum	n
Ga0180886_117_77	mnhB, mrpB	multicomponent Na+:H+ antiporter subunit B	Unassigned	Rhodobacteraceae bacterium HTCC2150	388401	Root	Bacteria	n	n	n	Proteobacteria	n	n	Alphaproteobacteria	n	n	Rhodobacterales	n	n	Rhodobacteraceae	n	n	n	n	n	Rhodobacteraceae bacterium HTCC2150	n
Ga0180886_102_18			Unassigned	Hydrogenivirga sp. 128-5-R1-1	392423	Root	Bacteria	n	n	n	Aquificae	n	n	Aquificae	n	n	Aquificales	n	n	Aquificaceae	n	n	n	Hydrogenivirga	n	Hydrogenivirga sp. 128-5-R1-1	n
Ga0180886_105_36			Unassigned	Candidatus Brocadia sp. 40	392547	Root	Bacteria	n	n	n	Planctomycetes	n	n	Planctomycetia	n	n	Candidatus Brocadiales	n	n	Candidatus Brocadiaceae	n	n	n	Candidatus Brocadia	n	Candidatus Brocadia sp. 40	n
Ga0180886_103_97	rnhC	ribonuclease HIII	Unassigned	[Eubacterium] angustum	39480	Root	Bacteria	n	n	n	Firmicutes	n	n	Clostridia	n	n	Clostridiales	n	n	n	n	n	n	Gottschalkia	n	[Eubacterium] angustum	n
Ga0180886_101_187	N\A	N\A	N\A	Staphylothermus marinus F1	399550	Root	Archaea	n	n	n	Crenarchaeota	n	n	Thermoprotei	n	n	Desulfurococcales	n	n	Desulfurococcaceae	n	n	n	Staphylothermus	n	Staphylothermus marinus	n
Ga0180886_105_20	mobB	molybdopterin-guanine dinucleotide biosynthesis adapter protein	Unassigned	Thermosinus carboxydivorans Nor1	401526	Root	Bacteria	n	n	n	Firmicutes	n	n	Negativicutes	n	n	Selenomonadales	n	n	Sporomusaceae	n	n	n	Thermosinus	n	Thermosinus carboxydivorans	n
Ga0180886_122_100	arnD	undecaprenyl phosphate-alpha-L-ara4FN deformylase	Unassigned	Geobacter bemidjiensis Bem	404380	Root	Bacteria	n	n	n	Proteobacteria	delta/epsilon subdivisions	n	Deltaproteobacteria	n	n	Desulfuromonadales	n	n	Geobacteraceae	n	n	n	Geobacter	n	Geobacter bemidjiensis	n
Ga0180886_114_31			Unassigned	Nitrospira moscoviensis	42253	Root	Bacteria	n	n	n	Nitrospirae	n	n	Nitrospira	n	n	Nitrospirales	n	n	Nitrospiraceae	n	n	n	Nitrospira	n	Nitrospira moscoviensis	n
Ga0180886_104_57	N\A	N\A	N\A	Bacillus alkalinitrilicus	427920	Root	Bacteria	n	n	n	Firmicutes	n	n	Bacilli	n	n	Bacillales	n	n	Bacillaceae	n	n	n	Bacillus	n	Bacillus alkalinitrilicus	n
Ga0180886_111_153	N\A	N\A	N\A	Ammonifex degensii KC4	429009	Root	Bacteria	n	n	n	Firmicutes	n	n	Clostridia	n	n	Thermoanaerobacterales	n	n	Thermoanaerobacteraceae	n	n	n	Ammonifex	n	Ammonifex degensii	n
Ga0180886_111_82	pntB	NAD(P) transhydrogenase subunit beta	Unassigned	Cyanothece sp. ATCC 51142	43989	Root	Bacteria	n	n	n	Cyanobacteria	n	n	n	Oscillatoriophycideae	n	Oscillatoriales	n	n	Cyanothecaceae	n	n	n	Cyanothece	n	Cyanothece sp. ATCC 51142	n
Ga0180886_101_346	hisE	phosphoribosyl-ATP pyrophosphohydrolase	Unassigned	Geobacter sp. M21	443144	Root	Bacteria	n	n	n	Proteobacteria	delta/epsilon subdivisions	n	Deltaproteobacteria	n	n	Desulfuromonadales	n	n	Geobacteraceae	n	n	n	Geobacter	n	Geobacter sp. M21	n
Ga0180886_105_10	queA	S-adenosylmethionine:tRNA ribosyltransferase-isomerase	Unassigned	Caldanaerovirga acetigignens	447595	Root	Bacteria	n	n	n	Firmicutes	n	n	Clostridia	n	n	Thermoanaerobacterales	n	n	Thermoanaerobacterales Family III. Incertae Sedis	n	n	n	Caldanaerovirga	n	Caldanaerovirga acetigignens	n
Ga0180886_104_59	gluP	rhomboid protease GluP	Unassigned	Sphaerobacter thermophilus DSM 20745	479434	Root	Bacteria	n	n	n	Chloroflexi	n	n	Thermomicrobia	Sphaerobacteridae	n	Sphaerobacterales	Sphaerobacterineae	n	Sphaerobacteraceae	n	n	n	Sphaerobacter	n	Sphaerobacter thermophilus	n
Ga0180886_117_55	cobL	precorrin-6Y C5,15-methyltransferase (decarboxylating)	Unassigned	Heliobacterium modesticaldum Ice1	498761	Root	Bacteria	n	n	n	Firmicutes	n	n	Clostridia	n	n	Clostridiales	n	n	Heliobacteriaceae	n	n	n	Heliobacterium	n	Heliobacterium modesticaldum	n
Ga0180886_114_70	N\A	N\A	N\A	Caldisericum exile AZM16c01	511051	Root	Bacteria	n	n	n	Caldiserica	n	n	Caldisericia	n	n	Caldisericales	n	n	Caldisericaceae	n	n	n	Caldisericum	n	Caldisericum exile	n
Ga0180886_101_117	degP, htrA	serine protease Do	Unassigned	Dictyoglomus turgidum DSM 6724	515635	Root	Bacteria	n	n	n	Dictyoglomi	n	n	Dictyoglomia	n	n	Dictyoglomales	n	n	Dictyoglomaceae	n	n	n	Dictyoglomus	n	Dictyoglomus turgidum	n
Ga0180886_103_87	mcrB	5-methylcytosine-specific restriction enzyme B	Unassigned	Thermovenabulum gondwanense	520767	Root	Bacteria	n	n	n	Firmicutes	n	n	Clostridia	n	n	Thermoanaerobacterales	n	n	Thermoanaerobacterales Family III. Incertae Sedis	n	n	n	Thermovenabulum	n	Thermovenabulum gondwanense	n
Ga0180886_111_175	N\A	N\A	N\A	Dethiobacter alkaliphilus AHT 1	555088	Root	Bacteria	n	n	n	Firmicutes	n	n	Clostridia	n	n	Clostridiales	n	n	Syntrophomonadaceae	n	n	n	Dethiobacter	n	Dethiobacter alkaliphilus	n
Ga0180886_115_9	thyX, thy1	thymidylate synthase (FAD)	Unassigned	Moorella glycerini	55779	Root	Bacteria	n	n	n	Firmicutes	n	n	Clostridia	n	n	Thermoanaerobacterales	n	n	Thermoanaerobacteraceae	n	n	n	Moorella	n	Moorella glycerini	n
Ga0180886_121_40	SHPRH	E3 ubiquitin-protein ligase SHPRH	Unassigned	Cylindrospermum stagnale PCC 7417	56107	Root	Bacteria	n	n	n	Cyanobacteria	n	n	n	n	n	Nostocales	n	n	Nostocaceae	n	n	n	Cylindrospermum	n	Cylindrospermum stagnale	n
Ga0180886_117_96	E4.2.99.18	DNA-(apurinic or apyrimidinic site) lyase	Unassigned	Staphylothermus hellenicus DSM 12710	591019	Root	Archaea	n	n	n	Crenarchaeota	n	n	Thermoprotei	n	n	Desulfurococcales	n	n	Desulfurococcaceae	n	n	n	Staphylothermus	n	Staphylothermus hellenicus	n
Ga0180886_115_13	nixA	high-affinity nickel-transport protein	Unassigned	Paenibacillus chondroitinus	59842	Root	Bacteria	n	n	n	Firmicutes	n	n	Bacilli	n	n	Bacillales	n	n	Paenibacillaceae	n	n	n	Paenibacillus	n	Paenibacillus chondroitinus	n
Ga0180886_105_195	chlI, bchI	magnesium chelatase subunit I	Unassigned	Thermincola potens JR	635013	Root	Bacteria	n	n	n	Firmicutes	n	n	Clostridia	n	n	Clostridiales	n	n	Peptococcaceae	n	n	n	Thermincola	n	Thermincola potens	n
Ga0180886_105_213			Unassigned	Thermovibrio ammonificans HB-1	648996	Root	Bacteria	n	n	n	Aquificae	n	n	Aquificae	n	n	Desulfurobacteriales	n	n	Desulfurobacteriaceae	n	n	n	Thermovibrio	n	Thermovibrio ammonificans	n
Ga0180886_112_95			Unassigned	Cyanothece sp. PCC 7424	65393	Root	Bacteria	n	n	n	Cyanobacteria	n	n	n	Oscillatoriophycideae	n	Oscillatoriales	n	n	Cyanothecaceae	n	n	n	Cyanothece	n	Cyanothece sp. PCC 7424	n
Ga0180886_111_232	N\A	N\A	N\A	Desulfotomaculum ruminis DSM 2154	696281	Root	Bacteria	n	n	n	Firmicutes	n	n	Clostridia	n	n	Clostridiales	n	n	Peptococcaceae	n	n	n	Desulfotomaculum	n	Desulfotomaculum ruminis	n
Ga0180886_111_74	pdxT, pdx2	5'-phosphate synthase pdxT subunit	Unassigned	Paenibacillus larvae subsp. larvae DSM 25430	697284	Root	Bacteria	n	n	n	Firmicutes	n	n	Bacilli	n	n	Bacillales	n	n	Paenibacillaceae	n	n	n	Paenibacillus	n	Paenibacillus larvae	Paenibacillus larvae subsp. larvae
Ga0180886_101_320			Unassigned	Niastella koreensis GR20-10	700598	Root	Bacteria	n	n	n	Bacteroidetes	n	n	Chitinophagia	n	n	Chitinophagales	n	n	Chitinophagaceae	n	n	n	Niastella	n	Niastella koreensis	n
Ga0180886_105_95	ubiA	4-hydroxybenzoate polyprenyltransferase	Unassigned	Flexistipes sinusarabici DSM 4947	717231	Root	Bacteria	n	n	n	Deferribacteres	n	n	Deferribacteres	n	n	Deferribacterales	n	n	Deferribacteraceae	n	n	n	Flexistipes	n	Flexistipes sinusarabici	n
Ga0180886_109_5			Unassigned	[Clostridium] clariflavum DSM 19732	720554	Root	Bacteria	n	n	n	Firmicutes	n	n	Clostridia	n	n	Clostridiales	n	n	Ruminococcaceae	n	n	n	Ruminiclostridium	n	[Clostridium] clariflavum	n
Ga0180886_110_2			Unassigned	Candidatus Nitrosoarchaeum limnia BG20	859192	Root	Archaea	n	n	n	Thaumarchaeota	n	n	n	n	n	Nitrosopumilales	n	n	Nitrosopumilaceae	n	n	n	Candidatus Nitrosoarchaeum	n	Candidatus Nitrosoarchaeum limnia	n
Ga0180886_122_88	N\A	N\A	N\A	Desulfurobacterium thermolithotrophum DSM 11699	868864	Root	Bacteria	n	n	n	Aquificae	n	n	Aquificae	n	n	Desulfurobacteriales	n	n	Desulfurobacteriaceae	n	n	n	Desulfurobacterium	n	Desulfurobacterium thermolithotrophum	n
Ga0180886_105_73			Unassigned	Thermanaerothrix daxensis	869279	Root	Bacteria	n	n	n	Chloroflexi	n	n	Anaerolineae	n	n	Anaerolineales	n	n	Anaerolineaceae	n	n	n	Thermanaerothrix	n	Thermanaerothrix daxensis	n
Ga0180886_118_20			Unassigned	Thermoflexus hugenholtzii JAD2	877466	Root	Bacteria	n	n	n	Chloroflexi	n	n	Thermoflexia	n	n	Thermoflexales	n	n	Thermoflexaceae	n	n	n	Thermoflexus	n	Thermoflexus hugenholtzii	n
Ga0180886_101_245	norD	nitric oxide reductase NorD protein	Unassigned	delta proteobacterium NaphS2	88274	Root	Bacteria	n	n	n	Proteobacteria	delta/epsilon subdivisions	n	Deltaproteobacteria	n	n	n	n	n	n	n	n	n	n	n	delta proteobacterium NaphS2	n
Ga0180886_105_39			Unassigned	Caldilinea aerophila DSM 14535 = NBRC 104270	926550	Root	Bacteria	n	n	n	Chloroflexi	n	n	Caldilineae	n	n	Caldilineales	n	n	Caldilineaceae	n	n	n	Caldilinea	n	Caldilinea aerophila	n
Ga0180886_103_60	EPS1	protein disulfide-isomerase	Unassigned	Orenia marismortui DSM 5156	926561	Root	Bacteria	n	n	n	Firmicutes	n	n	Clostridia	n	n	Halanaerobiales	n	n	Halobacteroidaceae	n	n	n	Orenia	n	Orenia marismortui	n
Ga0180886_111_228	N\A	N\A	N\A	Anaerolinea thermophila UNI-1	926569	Root	Bacteria	n	n	n	Chloroflexi	n	n	Anaerolineae	n	n	Anaerolineales	n	n	Anaerolineaceae	n	n	n	Anaerolinea	n	Anaerolinea thermophila	n
Ga0180886_103_12	N\A	N\A	N\A	Sandaracinus amylolyticus	927083	Root	Bacteria	n	n	n	Proteobacteria	delta/epsilon subdivisions	n	Deltaproteobacteria	n	n	Myxococcales	Sorangiineae	n	Sandaracinaceae	n	n	n	Sandaracinus	n	Sandaracinus amylolyticus	n
Ga0180886_111_83	pntA	NAD(P) transhydrogenase subunit alpha	Unassigned	Synechocystis sp. PCC 7509	927677	Root	Bacteria	n	n	n	Cyanobacteria	n	n	n	n	n	Synechococcales	n	n	Merismopediaceae	n	n	n	Synechocystis	n	Synechocystis sp. PCC 7509	n
Ga0180886_120_37	N\A	N\A	N\A	Hippea alviniae EP5-r	944480	Root	Bacteria	n	n	n	Proteobacteria	delta/epsilon subdivisions	n	Deltaproteobacteria	n	n	Desulfurellales	n	n	Desulfurellaceae	n	n	n	Hippea	n	Hippea alviniae	n
Ga0180886_105_53	cheY	two-component system, chemotaxis family, chemotaxis protein CheY	Unassigned	Caldalkalibacillus thermarum TA2.A1	986075	Root	Bacteria	n	n	n	Firmicutes	n	n	Bacilli	n	n	Bacillales	n	n	Bacillaceae	n	n	n	Caldalkalibacillus	n	Caldalkalibacillus thermarum	n
Ga0180886_112_61	N\A	N\A	N\A	Marivita hallyeonensis	996342	Root	Bacteria	n	n	n	Proteobacteria	n	n	Alphaproteobacteria	n	n	Rhodobacterales	n	n	Rhodobacteraceae	n	n	n	Marivita	n	Marivita hallyeonensis	n
Ga0180886_105_79			Unassigned	Thermoproteus uzoniensis 768-20	999630	Root	Archaea	n	n	n	Crenarchaeota	n	n	Thermoprotei	n	n	Thermoproteales	n	n	Thermoproteaceae	n	n	n	Thermoproteus	n	Thermoproteus uzoniensis	n
Ga0180886_117_125	K07028	uncharacterized protein	Unassigned	Thermosulfurimonas dismutans	999894	Root	Bacteria	n	n	n	Thermodesulfobacteria	n	n	Thermodesulfobacteria	n	n	Thermodesulfobacteriales	n	n	Thermodesulfobacteriaceae	n	n	n	Thermosulfurimonas	n	Thermosulfurimonas dismutans	n
Hydrothermarchaeota_TVG10_SZUA-158:
Protein	KO protein ID	KO protein name	Function/Pathway	HGTector potential HGT hit	NCBI Tax ID	NCBI 22 taxonomic rankings
Ga0212224_1000718_10	livK	branched-chain amino acid transport system substrate-binding protein	Peptide/amino acid transport	Scytonema hofmannii PCC 7110	128403	Root	Bacteria	n	n	n	Cyanobacteria	n	n	n	n	n	Nostocales	n	n	Scytonemataceae	n	n	n	Scytonema	n	Scytonema hofmannii	n
Ga0212224_1001442_1	glk	glucokinase	Glycolysis Embden–Meyerhof pathway	Bacillus akibai JCM 9157	1236973	Root	Bacteria	n	n	n	Firmicutes	n	n	Bacilli	n	n	Bacillales	n	n	Bacillaceae	n	n	n	Bacillus	n	Bacillus akibai	n
Ga0212224_1000507_18	GAPDH, gapA	glyceraldehyde 3-phosphate dehydrogenase	Glycolysis Embden–Meyerhof pathway	Thermovibrio ammonificans HB-1	648996	Root	Bacteria	n	n	n	Aquificae	n	n	Aquificae	n	n	Desulfurobacteriales	n	n	Desulfurobacteriaceae	n	n	n	Thermovibrio	n	Thermovibrio ammonificans	n
Ga0212224_1001278_12	mtrA	tetrahydromethanopterin S-methyltransferase subunit A	THMPT Wood–Ljungdahl pathway	Candidatus Kryptobacter tengchongensis	1643429	Root	Bacteria	n	n	n	Candidatus Kryptonia	n	n	n	n	n	n	n	n	n	n	n	n	Candidatus Kryptobacter	n	Candidatus Kryptobacter tengchongensis	n
Ga0212224_1001274_6	DLD, lpd, pdhD	dihydrolipoamide dehydrogenase	TCA cycle	Desulfuromonas sp. DDH964	1823759	Root	Bacteria	n	n	n	Proteobacteria	delta/epsilon subdivisions	n	Deltaproteobacteria	n	n	Desulfuromonadales	n	n	Desulfuromonadaceae	n	n	n	Desulfuromonas	n	Desulfuromonas sp. DDH964	n
Ga0212224_1000433_5	E4.2.1.2AB, fumB	fumarate hydratase subunit beta	TCA cycle	Carboxydocella sp. ULO1	1926599	Root	Bacteria	n	n	n	Firmicutes	n	n	Clostridia	n	n	Clostridiales	n	n	Clostridiales Family XVI. Incertae Sedis	n	n	n	Carboxydocella	n	Carboxydocella sp. ULO1	n
Ga0212224_1001402_5	frdE	NADH-dependent fumarate reductase subunit E	TCA cycle	delta proteobacterium PSCGC 5342	1286375	Root	Bacteria	n	n	n	Proteobacteria	delta/epsilon subdivisions	n	Deltaproteobacteria	n	n	n	n	n	n	n	n	n	n	n	delta proteobacterium PSCGC 5342	n
Ga0212224_1000609_11	narI, narV	nitrate reductase gamma subunit	Denitrification	Clostridiales bacterium DRI-13	1449126	Root	Bacteria	n	n	n	Firmicutes	n	n	Clostridia	n	n	Clostridiales	n	n	n	n	n	n	n	n	Clostridiales bacterium DRI-13	n
Ga0212224_1000129_15	dsrB	dissimilatory sulfite reductase beta subunit	Dissimilatory sulfate reduction and oxidation	Thermanaeromonas toyohensis ToBE	698762	Root	Bacteria	n	n	n	Firmicutes	n	n	Clostridia	n	n	Thermoanaerobacterales	n	n	Thermoanaerobacteraceae	n	n	n	Thermanaeromonas	n	Thermanaeromonas toyohensis	n
Ga0212224_1000129_16	dsrA	dissimilatory sulfite reductase alpha subunit	Dissimilatory sulfate reduction and oxidation	Desulfotomaculum nigrificans CO-1-SRB	868595	Root	Bacteria	n	n	n	Firmicutes	n	n	Clostridia	n	n	Clostridiales	n	n	Peptococcaceae	n	n	n	Desulfotomaculum	n	Desulfotomaculum nigrificans	n
Ga0212224_1000281_9	nuoH	NADH-quinone oxidoreductase subunit H	Complex I (NADH)	Desnuesiella massiliensis	1650662	Root	Bacteria	n	n	n	Firmicutes	n	n	Clostridia	n	n	Clostridiales	n	n	Clostridiaceae	n	n	n	Desnuesiella	n	Desnuesiella massiliensis	n
Ga0212224_1000281_8	nuoD	NADH-quinone oxidoreductase subunit D	Complex I (NADH)	Bacillus sp. FJAT-25496	1742359	Root	Bacteria	n	n	n	Firmicutes	n	n	Bacilli	n	n	Bacillales	n	n	Bacillaceae	n	n	n	Bacillus	n	Bacillus sp. FJAT-25496	n
Ga0212224_1000281_6	nuoB	NADH-quinone oxidoreductase subunit B	Complex I (NADH)	Desulfuribacillus alkaliarsenatis	766136	Root	Bacteria	n	n	n	Firmicutes	n	n	Bacilli	n	n	Bacillales	n	n	n	n	n	n	Desulfuribacillus	n	Desulfuribacillus alkaliarsenatis	n
Ga0212224_1000426_9	ppaC	manganese-dependent inorganic pyrophosphatase	ATP synthase - Complex V	Malonomonas rubra DSM 5091	1122189	Root	Bacteria	n	n	n	Proteobacteria	delta/epsilon subdivisions	n	Deltaproteobacteria	n	n	Desulfuromonadales	n	n	Desulfuromonadaceae	n	n	n	Malonomonas	n	Malonomonas rubra	n
Ga0212224_1000550_12	ATPVI, ntpI, atpI	V/A-type H+/Na+-transporting ATPase subunit I	ATP synthase - Complex V	Clostridium sp. 12(A)	1163671	Root	Bacteria	n	n	n	Firmicutes	n	n	Clostridia	n	n	Clostridiales	n	n	Clostridiaceae	n	n	n	Clostridium	n	Clostridium sp. 12(A)	n
Ga0212224_1002216_5	hdrC2	heterodisulfide reductase subunit C2	Electron bifurcation	Selenihalanaerobacter shriftii	142842	Root	Bacteria	n	n	n	Firmicutes	n	n	Clostridia	n	n	Halanaerobiales	n	n	Halobacteroidaceae	n	n	n	Selenihalanaerobacter	n	Selenihalanaerobacter shriftii	n
Ga0212224_1001278_1			Arsenite oxidation	Vulcanisaeta distributa DSM 14429	572478	Root	Archaea	n	n	n	Crenarchaeota	n	n	Thermoprotei	n	n	Thermoproteales	n	n	Thermoproteaceae	n	n	n	Vulcanisaeta	n	Vulcanisaeta distributa	n
Ga0212224_1000804_12	pstC	phosphate transport system permease protein	Mineral and other transporters	Tepidibacillus decaturensis	1413211	Root	Bacteria	n	n	n	Firmicutes	n	n	Bacilli	n	n	Bacillales	n	n	Bacillaceae	n	n	n	Tepidibacillus	n	Tepidibacillus decaturensis	n
Ga0212224_1000804_14	pstA	phosphate transport system permease protein	Mineral and other transporters	Geobacter sp. OR-1	1266765	Root	Bacteria	n	n	n	Proteobacteria	delta/epsilon subdivisions	n	Deltaproteobacteria	n	n	Desulfuromonadales	n	n	Geobacteraceae	n	n	n	Geobacter	n	Geobacter sp. OR-1	n
Ga0212224_1000804_11	pstS	phosphate transport system substrate-binding protein	Mineral and other transporters	Moorella mulderi DSM 14980	1122241	Root	Bacteria	n	n	n	Firmicutes	n	n	Clostridia	n	n	Thermoanaerobacterales	n	n	Thermoanaerobacteraceae	n	n	n	Moorella	n	Moorella mulderi	n
Ga0212224_1000904_11	E2.7.8.26, cobS, cobV	adenosylcobinamide-GDP ribazoletransferase	Unassigned	Candidatus Nitrosoarchaeum koreensis MY1	1001994	Root	Archaea	n	n	n	Thaumarchaeota	n	n	n	n	n	Nitrosopumilales	n	n	Nitrosopumilaceae	n	n	n	Candidatus Nitrosoarchaeum	n	Candidatus Nitrosoarchaeum koreensis	n
Ga0212224_1001909_1	mcrA	5-methylcytosine-specific restriction enzyme A	Unassigned	Geitlerinema sp. PCC 7105	102127	Root	Bacteria	n	n	n	Cyanobacteria	n	n	n	Oscillatoriophycideae	n	Oscillatoriales	n	n	Coleofasciculaceae	n	n	n	Geitlerinema	n	Geitlerinema sp. PCC 7105	n
Ga0212224_1000626_6	K09711	uncharacterized protein	Unassigned	Thermacetogenium phaeum DSM 12270	1089553	Root	Bacteria	n	n	n	Firmicutes	n	n	Clostridia	n	n	Thermoanaerobacterales	n	n	Thermoanaerobacteraceae	n	n	n	Thermacetogenium	n	Thermacetogenium phaeum	n
Ga0212224_1000424_10			Unassigned	Flavobacterium enshiense DK69	1107311	Root	Bacteria	n	n	n	Bacteroidetes	n	n	Flavobacteriia	n	n	Flavobacteriales	n	n	Flavobacteriaceae	n	n	n	Flavobacterium	n	Flavobacterium enshiense	n
Ga0212224_1001148_5	rfbC, rmlC	dTDP-4-dehydrorhamnose 3,5-epimerase	Unassigned	Carboxydothermus ferrireducens DSM 11255	1119529	Root	Bacteria	n	n	n	Firmicutes	n	n	Clostridia	n	n	Thermoanaerobacterales	n	n	Thermoanaerobacteraceae	n	n	n	Carboxydothermus	n	Carboxydothermus ferrireducens	n
Ga0212224_1002245_4	rfbG	CDP-glucose 4,6-dehydratase	Unassigned	Caldanaerobius fijiensis DSM 17918	1121256	Root	Bacteria	n	n	n	Firmicutes	n	n	Clostridia	n	n	Thermoanaerobacterales	n	n	Thermoanaerobacteraceae	n	n	n	Caldanaerobius	n	Caldanaerobius fijiensis	n
Ga0212224_1001797_3	GRPE	molecular chaperone GrpE	Unassigned	Caminicella sporogenes DSM 14501	1121266	Root	Bacteria	n	n	n	Firmicutes	n	n	Clostridia	n	n	Clostridiales	n	n	Clostridiaceae	n	n	n	Caminicella	n	Caminicella sporogenes	n
Ga0212224_1000990_4	hemE, UROD	uroporphyrinogen decarboxylase	Unassigned	Carboxydocella sporoproducens DSM 16521	1121270	Root	Bacteria	n	n	n	Firmicutes	n	n	Clostridia	n	n	Clostridiales	n	n	Clostridiales Family XVI. Incertae Sedis	n	n	n	Carboxydocella	n	Carboxydocella sporoproducens	n
Ga0212224_1002536_2	mcrA	5-methylcytosine-specific restriction enzyme A	Unassigned	Clostridium magnum DSM 2767	1121326	Root	Bacteria	n	n	n	Firmicutes	n	n	Clostridia	n	n	Clostridiales	n	n	Clostridiaceae	n	n	n	Clostridium	n	Clostridium magnum	n
Ga0212224_1003382_2			Unassigned	Desulfatiglans anilini DSM 4660	1121399	Root	Bacteria	n	n	n	Proteobacteria	delta/epsilon subdivisions	n	Deltaproteobacteria	n	n	Desulfobacterales	n	n	Desulfobacteraceae	n	n	n	Desulfatiglans	n	Desulfatiglans anilini	n
Ga0212224_1000275_14	tgt, QTRT1	queuine tRNA-ribosyltransferase	Unassigned	Desulfotomaculum alkaliphilum DSM 12257	1121423	Root	Bacteria	n	n	n	Firmicutes	n	n	Clostridia	n	n	Clostridiales	n	n	Peptococcaceae	n	n	n	Desulfotomaculum	n	Desulfotomaculum alkaliphilum	n
Ga0212224_1001362_6	ubiA	4-hydroxybenzoate polyprenyltransferase	Unassigned	Desulfotomaculum australicum DSM 11792	1121425	Root	Bacteria	n	n	n	Firmicutes	n	n	Clostridia	n	n	Clostridiales	n	n	Peptococcaceae	n	n	n	Desulfotomaculum	n	Desulfotomaculum australicum	n
Ga0212224_1001052_12	cbiE	cobalt-precorrin-7 (C5)-methyltransferase	Unassigned	Desulfotomaculum thermocisternum DSM 10259	1121430	Root	Bacteria	n	n	n	Firmicutes	n	n	Clostridia	n	n	Clostridiales	n	n	Peptococcaceae	n	n	n	Desulfotomaculum	n	Desulfotomaculum thermocisternum	n
Ga0212224_1000433_10			Unassigned	Desulfovibrio inopinatus DSM 10711	1121453	Root	Bacteria	n	n	n	Proteobacteria	delta/epsilon subdivisions	n	Deltaproteobacteria	n	n	Desulfovibrionales	n	n	Desulfovibrionaceae	n	n	n	Desulfovibrio	n	Desulfovibrio inopinatus	n
Ga0212224_1004407_3	RP-S10, MRPS10, rpsJ	small subunit ribosomal protein S10	Unassigned	Lacticigenium naphtae DSM 19658	1122143	Root	Bacteria	n	n	n	Firmicutes	n	n	Bacilli	n	n	Lactobacillales	n	n	Carnobacteriaceae	n	n	n	Lacticigenium	n	Lacticigenium naphtae	n
Ga0212224_1004407_1	lysC	aspartate kinase	Unassigned	Segetibacter koreensis DSM 18137	1123248	Root	Bacteria	n	n	n	Bacteroidetes	n	n	Chitinophagia	n	n	Chitinophagales	n	n	Chitinophagaceae	n	n	n	Segetibacter	n	Segetibacter koreensis	n
Ga0212224_1001234_6			Unassigned	Shimazuella kribbensis DSM 45090	1123252	Root	Bacteria	n	n	n	Firmicutes	n	n	Bacilli	n	n	Bacillales	n	n	Thermoactinomycetaceae	n	n	n	Shimazuella	n	Shimazuella kribbensis	n
Ga0212224_1000519_9	mgtE	magnesium transporter	Unassigned	Tepidibacter thalassicus DSM 15285	1123350	Root	Bacteria	n	n	n	Firmicutes	n	n	Clostridia	n	n	Clostridiales	n	n	Peptostreptococcaceae	n	n	n	Tepidibacter	n	Tepidibacter thalassicus	n
Ga0212224_1002245_3	galE, GALE	UDP-glucose 4-epimerase	Unassigned	Thermodesulfatator atlanticus DSM 21156	1123371	Root	Bacteria	n	n	n	Thermodesulfobacteria	n	n	Thermodesulfobacteria	n	n	Thermodesulfobacteriales	n	n	Thermodesulfobacteriaceae	n	n	n	Thermodesulfatator	n	Thermodesulfatator atlanticus	n
Ga0212224_1000671_12			Unassigned	Thermodesulfovibrio islandicus DSM 12570	1123375	Root	Bacteria	n	n	n	Nitrospirae	n	n	Nitrospira	n	n	Nitrospirales	n	n	Nitrospiraceae	n	n	n	Thermodesulfovibrio	n	Thermodesulfovibrio islandicus	n
Ga0212224_1001137_3	nfeD	membrane-bound serine protease (ClpP class)	Unassigned	Thermodesulfovibrio thiophilus DSM 17215	1123376	Root	Bacteria	n	n	n	Nitrospirae	n	n	Nitrospira	n	n	Nitrospirales	n	n	Nitrospiraceae	n	n	n	Thermodesulfovibrio	n	Thermodesulfovibrio thiophilus	n
Ga0212224_1000997_11	ubiE	demethylmenaquinone methyltransferase / 2-methoxy-6-polyprenyl-1,4-benzoquinol methylase	Unassigned	Thermus islandicus DSM 21543	1123389	Root	Bacteria	n	n	n	Deinococcus-Thermus	n	n	Deinococci	n	n	Thermales	n	n	Thermaceae	n	n	n	Thermus	n	Thermus islandicus	n
Ga0212224_1000121_26	glf	UDP-galactopyranose mutase	Unassigned	filamentous cyanobacterium ESFC-1	1128427	Root	Bacteria	n	n	n	Cyanobacteria	n	n	n	Oscillatoriophycideae	n	Oscillatoriales	n	n	n	n	n	n	n	n	filamentous cyanobacterium ESFC-1	n
Ga0212224_1004720_5			Unassigned	Verrucomicrobium sp. 3C	1134055	Root	Bacteria	n	n	n	Verrucomicrobia	n	n	Verrucomicrobiae	n	n	Verrucomicrobiales	n	n	Verrucomicrobiaceae	n	n	n	Verrucomicrobium	n	Verrucomicrobium sp. 3C	n
Ga0212224_1003269_3	queH	epoxyqueuosine reductase	Unassigned	Mesoaciditoga lauensis cd-1655R = DSM 25116	1150474	Root	Bacteria	n	n	n	Thermotogae	n	n	Thermotogae	n	n	Mesoaciditogales	n	n	Mesoaciditogaceae	n	n	n	Mesoaciditoga	n	Mesoaciditoga lauensis	n
Ga0212224_1001052_2	K09004	uncharacterized protein	Unassigned	Dissulfuribacter thermophilus	1156395	Root	Bacteria	n	n	n	Proteobacteria	delta/epsilon subdivisions	n	Deltaproteobacteria	n	n	n	n	n	n	n	n	n	Dissulfuribacter	n	Dissulfuribacter thermophilus	n
Ga0212224_1000609_9	E1.6.5.3	NADH dehydrogenase	Unassigned	Geobacter thiogenes	115783	Root	Bacteria	n	n	n	Proteobacteria	delta/epsilon subdivisions	n	Deltaproteobacteria	n	n	Desulfuromonadales	n	n	Geobacteraceae	n	n	n	Geobacter	n	Geobacter thiogenes	n
Ga0212224_1003829_3			Unassigned	Desulfocapsa sulfexigens DSM 10523	1167006	Root	Bacteria	n	n	n	Proteobacteria	delta/epsilon subdivisions	n	Deltaproteobacteria	n	n	Desulfobacterales	n	n	Desulfobulbaceae	n	n	n	Desulfocapsa	n	Desulfocapsa sulfexigens	n
Ga0212224_1003883_2	cynS	cyanate lyase	Unassigned	Fischerella sp. PCC 9431	1173023	Root	Bacteria	n	n	n	Cyanobacteria	n	n	n	n	n	Nostocales	n	n	Hapalosiphonaceae	n	n	n	Fischerella	n	Fischerella sp. PCC 9431	n
Ga0212224_1000148_13	E1.3.1.74	2-alkenal reductase	Unassigned	Gloeobacter kilaueensis JS1	1183438	Root	Bacteria	n	n	n	Cyanobacteria	n	n	Gloeobacteria	n	n	Gloeobacterales	n	n	Gloeobacteraceae	n	n	n	Gloeobacter	n	Gloeobacter kilaueensis	n
Ga0212224_1001208_4			Unassigned	Moritella dasanensis ArB 0140	1201293	Root	Bacteria	n	n	n	Proteobacteria	n	n	Gammaproteobacteria	n	n	Alteromonadales	n	n	Moritellaceae	n	n	n	Moritella	n	Moritella dasanensis	n
Ga0212224_1003829_4	rnhA, RNASEH1	ribonuclease HI	Unassigned	Tepidanaerobacter acetatoxydans Re1	1209989	Root	Bacteria	n	n	n	Firmicutes	n	n	Clostridia	n	n	Thermoanaerobacterales	n	n	Thermoanaerobacteraceae	n	n	n	Tepidanaerobacter	n	Tepidanaerobacter acetatoxydans	n
Ga0212224_1001052_1	mntH	manganese transport protein	Unassigned	Candidatus Rickettsiella isopodorum	1225476	Root	Bacteria	n	n	n	Proteobacteria	n	n	Gammaproteobacteria	n	n	Legionellales	n	n	Coxiellaceae	n	n	n	Rickettsiella	n	Candidatus Rickettsiella isopodorum	n
Ga0212224_1000626_1	lplA, lplJ	lipoate---protein ligase	Unassigned	Desulfotignum phosphitoxidans DSM 13687	1286635	Root	Bacteria	n	n	n	Proteobacteria	delta/epsilon subdivisions	n	Deltaproteobacteria	n	n	Desulfobacterales	n	n	Desulfobacteraceae	n	n	n	Desulfotignum	n	Desulfotignum phosphitoxidans	n
Ga0212224_1000275_15	queA	S-adenosylmethionine:tRNA ribosyltransferase-isomerase	Unassigned	Caloranaerobacter sp. TR13	1302151	Root	Bacteria	n	n	n	Firmicutes	n	n	Clostridia	n	n	Clostridiales	n	n	Clostridiaceae	n	n	n	Caloranaerobacter	n	Caloranaerobacter sp. TR13	n
Ga0212224_1000148_12	ubiE	demethylmenaquinone methyltransferase / 2-methoxy-6-polyprenyl-1,4-benzoquinol methylase	Unassigned	Kosmotoga pacifica	1330330	Root	Bacteria	n	n	n	Thermotogae	n	n	Thermotogae	n	n	Kosmotogales	n	n	Kosmotogaceae	n	n	n	Kosmotoga	n	Kosmotoga pacifica	n
Ga0212224_1000492_12	E4.1.1.15, gadB, gadA, GAD	glutamate decarboxylase	Unassigned	Thioclava indica	1353528	Root	Bacteria	n	n	n	Proteobacteria	n	n	Alphaproteobacteria	n	n	Rhodobacterales	n	n	Rhodobacteraceae	n	n	n	Thioclava	n	Thioclava indica	n
Ga0212224_1004328_5	cca	tRNA nucleotidyltransferase (CCA-adding enzyme)	Unassigned	Alicyclobacillus acidoterrestris ATCC 49025	1356854	Root	Bacteria	n	n	n	Firmicutes	n	n	Bacilli	n	n	Bacillales	n	n	Alicyclobacillaceae	n	n	n	Alicyclobacillus	n	Alicyclobacillus acidoterrestris	n
Ga0212224_1001650_5	E2.7.1.71, aroK, aroL	shikimate kinase	Unassigned	Caldicellulosiruptor sp. Rt8.B8	1387555	Root	Bacteria	n	n	n	Firmicutes	n	n	Clostridia	n	n	Thermoanaerobacterales	n	n	Thermoanaerobacterales Family III. Incertae Sedis	n	n	n	Caldicellulosiruptor	n	Caldicellulosiruptor sp. Rt8.B8	n
Ga0212224_1002563_5	cbf, cbf1	3'-5' exoribonuclease	Unassigned	Thaumarchaeota archaeon N4	1407055	Root	Archaea	n	n	n	Thaumarchaeota	n	n	n	n	n	n	n	n	n	n	n	n	n	n	Thaumarchaeota archaeon N4	n
Ga0212224_1001721_12			Unassigned	Thermotoga profunda AZM34c06	1408160	Root	Bacteria	n	n	n	Thermotogae	n	n	Thermotogae	n	n	Thermotogales	n	n	Thermotogaceae	n	n	n	Thermotoga	n	Thermotoga profunda	n
Ga0212224_1003166_3			Unassigned	Aneurinibacillus tyrosinisolvens	1443435	Root	Bacteria	n	n	n	Firmicutes	n	n	Bacilli	n	n	Bacillales	n	n	Paenibacillaceae	n	n	n	Aneurinibacillus	n	Aneurinibacillus tyrosinisolvens	n
Ga0212224_1005830_5			Unassigned	Streptomyces azureus	146537	Root	Bacteria	n	n	n	Actinobacteria	n	n	Actinobacteria	n	n	Streptomycetales	n	n	Streptomycetaceae	n	n	n	Streptomyces	n	Streptomyces azureus	n
Ga0212224_1000827_9	K07576	metallo-beta-lactamase family protein	Unassigned	Defluviitalea phaphyphila	1473580	Root	Bacteria	n	n	n	Firmicutes	n	n	Clostridia	n	n	Clostridiales	n	n	Defluviitaleaceae	n	n	n	Defluviitalea	n	Defluviitalea phaphyphila	n
Ga0212224_1001598_2	chlP, bchP	geranylgeranyl diphosphate/geranylgeranyl-bacteriochlorophyllide a reductase	Unassigned	Clostridium tyrobutyricum	1519	Root	Bacteria	n	n	n	Firmicutes	n	n	Clostridia	n	n	Clostridiales	n	n	Clostridiaceae	n	n	n	Clostridium	n	Clostridium tyrobutyricum	n
Ga0212224_1000129_50	spoIVCA	site-specific DNA recombinase	Unassigned	Anaerobacillus sp. NB2006	1532552	Root	Bacteria	n	n	n	Firmicutes	n	n	Bacilli	n	n	Bacillales	n	n	Bacillaceae	n	n	n	Anaerobacillus	n	Anaerobacillus sp. NB2006	n
Ga0212224_1002420_2	K07090	uncharacterized protein	Unassigned	Halodesulfovibrio spirochaetisodalis	1560234	Root	Bacteria	n	n	n	Proteobacteria	delta/epsilon subdivisions	n	Deltaproteobacteria	n	n	Desulfovibrionales	n	n	Desulfovibrionaceae	n	n	n	Halodesulfovibrio	n	Halodesulfovibrio spirochaetisodalis	n
Ga0212224_1001572_4	uvrD, pcrA	DNA helicase II / ATP-dependent DNA helicase PcrA	Unassigned	Halobacillus trueperi	156205	Root	Bacteria	n	n	n	Firmicutes	n	n	Bacilli	n	n	Bacillales	n	n	Bacillaceae	n	n	n	Halobacillus	n	Halobacillus trueperi	n
Ga0212224_1002163_9	tam	trans-aconitate 2-methyltransferase	Unassigned	Clostridium sp. HMSC19A10	1581148	Root	Bacteria	n	n	n	Firmicutes	n	n	Clostridia	n	n	Clostridiales	n	n	Clostridiaceae	n	n	n	Clostridium	n	Clostridium sp. HMSC19A10	n
Ga0212224_1000718_4			Unassigned	Thermodesulfatator autotrophicus	1795632	Root	Bacteria	n	n	n	Thermodesulfobacteria	n	n	Thermodesulfobacteria	n	n	Thermodesulfobacteriales	n	n	Thermodesulfobacteriaceae	n	n	n	Thermodesulfatator	n	Thermodesulfatator autotrophicus	n
Ga0212224_1003177_3	K06919	putative DNA primase/helicase	Unassigned	Immundisolibacter cernigliae	1810504	Root	Bacteria	n	n	n	Proteobacteria	n	n	Gammaproteobacteria	n	n	Immundisolibacterales	n	n	Immundisolibacteraceae	n	n	n	Immundisolibacter	n	Immundisolibacter cernigliae	n
Ga0212224_1000249_24			Unassigned	Alcanivorax sp. HI0044	1822234	Root	Bacteria	n	n	n	Proteobacteria	n	n	Gammaproteobacteria	n	n	Oceanospirillales	n	n	Alcanivoracaceae	n	n	n	Alcanivorax	n	Alcanivorax sp. HI0044	n
Ga0212224_1000519_13	cutA	periplasmic divalent cation tolerance protein	Unassigned	Desulfovibrio sp. DV	1844708	Root	Bacteria	n	n	n	Proteobacteria	delta/epsilon subdivisions	n	Deltaproteobacteria	n	n	Desulfovibrionales	n	n	Desulfovibrionaceae	n	n	n	Desulfovibrio	n	Desulfovibrio sp. DV	n
Ga0212224_1002802_2	wbnJ	N-acetylgalactosaminide beta-1,3-galactosyltransferase	Unassigned	Thermodesulfovibrio sp. N1	1871110	Root	Bacteria	n	n	n	Nitrospirae	n	n	Nitrospira	n	n	Nitrospirales	n	n	Nitrospiraceae	n	n	n	Thermodesulfovibrio	n	Thermodesulfovibrio sp. N1	n
Ga0212224_1003649_3	smf	DNA processing protein	Unassigned	Ruminiclostridium thermocellum ATCC 27405	203119	Root	Bacteria	n	n	n	Firmicutes	n	n	Clostridia	n	n	Clostridiales	n	n	Ruminococcaceae	n	n	n	Ruminiclostridium	n	Ruminiclostridium thermocellum	n
Ga0212224_1001366_4	hemH, FECH	protoporphyrin/coproporphyrin ferrochelatase	Unassigned	Aquifex aeolicus VF5	224324	Root	Bacteria	n	n	n	Aquificae	n	n	Aquificae	n	n	Aquificales	n	n	Aquificaceae	n	n	n	Aquifex	n	Aquifex aeolicus	n
Ga0212224_1002856_1	fabF	3-oxoacyl-[acyl-carrier-protein] synthase II	Unassigned	Candidatus Jettenia caeni	247490	Root	Bacteria	n	n	n	Planctomycetes	n	n	Planctomycetia	n	n	Candidatus Brocadiales	n	n	Candidatus Brocadiaceae	n	n	n	Candidatus Jettenia	n	Candidatus Jettenia caeni	n
Ga0212224_1000121_24	livN, parN	5'''-epimerase	Unassigned	delta proteobacterium MLMS-1	262489	Root	Bacteria	n	n	n	Proteobacteria	delta/epsilon subdivisions	n	Deltaproteobacteria	n	n	n	n	n	n	n	n	n	n	n	delta proteobacterium MLMS-1	n
Ga0212224_1003795_9			Unassigned	Bradyrhizobium sp. BTAi1	288000	Root	Bacteria	n	n	n	Proteobacteria	n	n	Alphaproteobacteria	n	n	Rhizobiales	n	n	Bradyrhizobiaceae	n	n	n	Bradyrhizobium	n	Bradyrhizobium sp. BTAi1	n
Ga0212224_1001911_6			Unassigned	Thiobacillus denitrificans ATCC 25259	292415	Root	Bacteria	n	n	n	Proteobacteria	n	n	Betaproteobacteria	n	n	Nitrosomonadales	n	n	Thiobacillaceae	n	n	n	Thiobacillus	n	Thiobacillus denitrificans	n
Ga0212224_1000478_3	rfbV	abequosyltransferase	Unassigned	Geobacter daltonii FRC-32	316067	Root	Bacteria	n	n	n	Proteobacteria	delta/epsilon subdivisions	n	Deltaproteobacteria	n	n	Desulfuromonadales	n	n	Geobacteraceae	n	n	n	Geobacter	n	Geobacter daltonii	n
Ga0212224_1002236_4			Unassigned	Syntrophobacter fumaroxidans MPOB	335543	Root	Bacteria	n	n	n	Proteobacteria	delta/epsilon subdivisions	n	Deltaproteobacteria	n	n	Syntrophobacterales	n	n	Syntrophobacteraceae	n	n	n	Syntrophobacter	n	Syntrophobacter fumaroxidans	n
Ga0212224_1000713_6	trxB, TRR	thioredoxin reductase (NADPH)	Unassigned	Pelobacter propionicus DSM 2379	338966	Root	Bacteria	n	n	n	Proteobacteria	delta/epsilon subdivisions	n	Deltaproteobacteria	n	n	Desulfuromonadales	n	n	Desulfuromonadaceae	n	n	n	Pelobacter	n	Pelobacter propionicus	n
Ga0212224_1001366_3	PPOX, hemY	protoporphyrinogen/coproporphyrinogen III oxidase	Unassigned	Geobacter pickeringii	345632	Root	Bacteria	n	n	n	Proteobacteria	delta/epsilon subdivisions	n	Deltaproteobacteria	n	n	Desulfuromonadales	n	n	Geobacteraceae	n	n	n	Geobacter	n	Geobacter pickeringii	n
Ga0212224_1005830_6			Unassigned	Acinetobacter sp. AG1	348388	Root	Bacteria	n	n	n	Proteobacteria	n	n	Gammaproteobacteria	n	n	Pseudomonadales	n	n	Moraxellaceae	n	n	n	Acinetobacter	n	Acinetobacter sp. AG1	n
Ga0212224_1000742_12	K07028	uncharacterized protein	Unassigned	Geobacter uraniireducens Rf4	351605	Root	Bacteria	n	n	n	Proteobacteria	delta/epsilon subdivisions	n	Deltaproteobacteria	n	n	Desulfuromonadales	n	n	Geobacteraceae	n	n	n	Geobacter	n	Geobacter uraniireducens	n
Ga0212224_1001340_4	INO1, ISYNA1	myo-inositol-1-phosphate synthase	Unassigned	Bifidobacterium choerinum	35760	Root	Bacteria	n	n	n	Actinobacteria	n	n	Actinobacteria	n	n	Bifidobacteriales	n	n	Bifidobacteriaceae	n	n	n	Bifidobacterium	n	Bifidobacterium choerinum	n
Ga0212224_1002950_4			Unassigned	Bellilinea caldifistulae	360411	Root	Bacteria	n	n	n	Chloroflexi	n	n	Anaerolineae	n	n	Anaerolineales	n	n	Anaerolineaceae	n	n	n	Bellilinea	n	Bellilinea caldifistulae	n
Ga0212224_1001052_19	glpA, glpD	glycerol-3-phosphate dehydrogenase	Unassigned	Morganella psychrotolerans	368603	Root	Bacteria	n	n	n	Proteobacteria	n	n	Gammaproteobacteria	n	n	Enterobacterales	n	n	Morganellaceae	n	n	n	Morganella	n	Morganella psychrotolerans	n
Ga0212224_1001165_13	K07112	uncharacterized protein	Unassigned	Thiohalorhabdus denitrificans	381306	Root	Bacteria	n	n	n	Proteobacteria	n	n	Gammaproteobacteria	n	n	n	n	n	n	n	n	n	Thiohalorhabdus	n	Thiohalorhabdus denitrificans	n
Ga0212224_1002236_1	trpG	anthranilate synthase component II	Unassigned	Thermotoga petrophila RKU-1	390874	Root	Bacteria	n	n	n	Thermotogae	n	n	Thermotogae	n	n	Thermotogales	n	n	Thermotogaceae	n	n	n	Thermotoga	n	Thermotoga petrophila	n
Ga0212224_1000281_16	vicR	two-component system, OmpR family, response regulator VicR	Unassigned	[Eubacterium] angustum	39480	Root	Bacteria	n	n	n	Firmicutes	n	n	Clostridia	n	n	Clostridiales	n	n	n	n	n	n	Gottschalkia	n	[Eubacterium] angustum	n
Ga0212224_1002802_1	waaE, kdtX	(heptosyl)LPS beta-1,4-glucosyltransferase	Unassigned	Methylomicrobium agile	39774	Root	Bacteria	n	n	n	Proteobacteria	n	n	Gammaproteobacteria	n	n	Methylococcales	n	n	Methylococcaceae	n	n	n	Methylomicrobium	n	Methylomicrobium agile	n
Ga0212224_1000609_10	dgcB	dimethylglycine catabolism B	Unassigned	Thermosinus carboxydivorans Nor1	401526	Root	Bacteria	n	n	n	Firmicutes	n	n	Negativicutes	n	n	Selenomonadales	n	n	Sporomusaceae	n	n	n	Thermosinus	n	Thermosinus carboxydivorans	n
Ga0212224_1003203_3	glft1	rhamnopyranosyl-N-acetylglucosaminyl-diphospho-decaprenol beta-1,3/1,4-galactofuranosyltransferase	Unassigned	Bacteroides eggerthii DSM 20697	483216	Root	Bacteria	n	n	n	Bacteroidetes	n	n	Bacteroidia	n	n	Bacteroidales	n	n	Bacteroidaceae	n	n	n	Bacteroides	n	Bacteroides eggerthii	n
Ga0212224_1000401_3	INO1, ISYNA1	myo-inositol-1-phosphate synthase	Unassigned	Ktedonobacter racemifer DSM 44963	485913	Root	Bacteria	n	n	n	Chloroflexi	n	n	Ktedonobacteria	n	n	Ktedonobacterales	n	n	Ktedonobacteraceae	n	n	n	Ktedonobacter	n	Ktedonobacter racemifer	n
Ga0212224_1003080_3	pgaC, icaA	poly-beta-1,6-N-acetyl-D-glucosamine synthase	Unassigned	Thermus aquaticus Y51MC23	498848	Root	Bacteria	n	n	n	Deinococcus-Thermus	n	n	Deinococci	n	n	Thermales	n	n	Thermaceae	n	n	n	Thermus	n	Thermus aquaticus	n
Ga0212224_1002950_3			Unassigned	Thermoanaerobacter ethanolicus JW 200	509192	Root	Bacteria	n	n	n	Firmicutes	n	n	Clostridia	n	n	Thermoanaerobacterales	n	n	Thermoanaerobacteraceae	n	n	n	Thermoanaerobacter	n	Thermoanaerobacter ethanolicus	n
Ga0212224_1002708_1	E3.1.3.25, IMPA, suhB	myo-inositol-1(or 4)-monophosphatase	Unassigned	Hirschia maritima DSM 19733	551275	Root	Bacteria	n	n	n	Proteobacteria	n	n	Alphaproteobacteria	n	n	Rhodobacterales	n	n	Hyphomonadaceae	n	n	n	Hirschia	n	Hirschia maritima	n
Ga0212224_1001909_2	fucA	L-fuculose-phosphate aldolase	Unassigned	Dethiobacter alkaliphilus AHT 1	555088	Root	Bacteria	n	n	n	Firmicutes	n	n	Clostridia	n	n	Clostridiales	n	n	Syntrophomonadaceae	n	n	n	Dethiobacter	n	Dethiobacter alkaliphilus	n
Ga0212224_1000478_11	SQD1, sqdB	UDP-sulfoquinovose synthase	Unassigned	Desulfonatronospira thiodismutans ASO3-1	555779	Root	Bacteria	n	n	n	Proteobacteria	delta/epsilon subdivisions	n	Deltaproteobacteria	n	n	Desulfovibrionales	n	n	Desulfohalobiaceae	n	n	n	Desulfonatronospira	n	Desulfonatronospira thiodismutans	n
Ga0212224_1002809_3	pafB	proteasome accessory factor B	Unassigned	Desulfobulbus propionicus DSM 2032	577650	Root	Bacteria	n	n	n	Proteobacteria	delta/epsilon subdivisions	n	Deltaproteobacteria	n	n	Desulfobacterales	n	n	Desulfobulbaceae	n	n	n	Desulfobulbus	n	Desulfobulbus propionicus	n
Ga0212224_1003203_2	glf	UDP-galactopyranose mutase	Unassigned	Caldicellulosiruptor kronotskyensis 2002	632348	Root	Bacteria	n	n	n	Firmicutes	n	n	Clostridia	n	n	Thermoanaerobacterales	n	n	Thermoanaerobacterales Family III. Incertae Sedis	n	n	n	Caldicellulosiruptor	n	Caldicellulosiruptor kronotskyensis	n
Ga0212224_1000507_7	mqnA	chorismate dehydratase	Unassigned	Syntrophobotulus glycolicus DSM 8271	645991	Root	Bacteria	n	n	n	Firmicutes	n	n	Clostridia	n	n	Clostridiales	n	n	Peptococcaceae	n	n	n	Syntrophobotulus	n	Syntrophobotulus glycolicus	n
Ga0212224_1002163_8			Unassigned	Desulfosporosinus acidiphilus SJ4	646529	Root	Bacteria	n	n	n	Firmicutes	n	n	Clostridia	n	n	Clostridiales	n	n	Peptococcaceae	n	n	n	Desulfosporosinus	n	Desulfosporosinus acidiphilus	n
Ga0212224_1002802_3			Unassigned	Thermodesulfatator indicus DSM 15286	667014	Root	Bacteria	n	n	n	Thermodesulfobacteria	n	n	Thermodesulfobacteria	n	n	Thermodesulfobacteriales	n	n	Thermodesulfobacteriaceae	n	n	n	Thermodesulfatator	n	Thermodesulfatator indicus	n
Ga0212224_1001181_4	trxA	thioredoxin 1	Unassigned	Desulfurella acetivorans A63	694431	Root	Bacteria	n	n	n	Proteobacteria	delta/epsilon subdivisions	n	Deltaproteobacteria	n	n	Desulfurellales	n	n	Desulfurellaceae	n	n	n	Desulfurella	n	Desulfurella acetivorans	n
Ga0212224_1001234_1	mcrA	5-methylcytosine-specific restriction enzyme A	Unassigned	Mahella australiensis 50-1 BON	697281	Root	Bacteria	n	n	n	Firmicutes	n	n	Clostridia	n	n	Thermoanaerobacterales	n	n	Thermoanaerobacterales Family IV. Incertae Sedis	n	n	n	Mahella	n	Mahella australiensis	n
Ga0212224_1004390_1	K07497	putative transposase	Unassigned	Flexistipes sinusarabici DSM 4947	717231	Root	Bacteria	n	n	n	Deferribacteres	n	n	Deferribacteres	n	n	Deferribacterales	n	n	Deferribacteraceae	n	n	n	Flexistipes	n	Flexistipes sinusarabici	n
Ga0212224_1001355_3	cmr6	CRISPR-associated protein Cmr6	Unassigned	Thermogemmatispora onikobensis	732234	Root	Bacteria	n	n	n	Chloroflexi	n	n	Ktedonobacteria	n	n	Thermogemmatisporales	n	n	Thermogemmatisporaceae	n	n	n	Thermogemmatispora	n	Thermogemmatispora onikobensis	n
Ga0212224_1001165_21	K07043	uncharacterized protein	Unassigned	Haliscomenobacter hydrossis DSM 1100	760192	Root	Bacteria	n	n	n	Bacteroidetes	n	n	Saprospiria	n	n	Saprospirales	n	n	Haliscomenobacteraceae	n	n	n	Haliscomenobacter	n	Haliscomenobacter hydrossis	n
Ga0212224_1001451_4			Unassigned	Aromatoleum aromaticum EbN1	76114	Root	Bacteria	n	n	n	Proteobacteria	n	n	Betaproteobacteria	n	n	Rhodocyclales	n	n	Rhodocyclaceae	n	n	n	Aromatoleum	n	Aromatoleum aromaticum	n
Ga0212224_1001593_10			Unassigned	Desulfurococcus mucosus DSM 2162	765177	Root	Archaea	n	n	n	Crenarchaeota	n	n	Thermoprotei	n	n	Desulfurococcales	n	n	Desulfurococcaceae	n	n	n	Desulfurococcus	n	Desulfurococcus mucosus	n
Ga0212224_1003112_5	cas5h	CRISPR-associated protein Cas5h	Unassigned	Thiorhodococcus drewsii AZ1	765913	Root	Bacteria	n	n	n	Proteobacteria	n	n	Gammaproteobacteria	n	n	Chromatiales	n	n	Chromatiaceae	n	n	n	Thiorhodococcus	n	Thiorhodococcus drewsii	n
Ga0212224_1006453_9	cas3	CRISPR-associated endonuclease/helicase Cas3	Unassigned	Thiorhodospira sibirica ATCC 700588	765914	Root	Bacteria	n	n	n	Proteobacteria	n	n	Gammaproteobacteria	n	n	Chromatiales	n	n	Ectothiorhodospiraceae	n	n	n	Thiorhodospira	n	Thiorhodospira sibirica	n
Ga0212224_1004390_2	fadK	acyl-CoA synthetase	Unassigned	Desulfotomaculum gibsoniae DSM 7213	767817	Root	Bacteria	n	n	n	Firmicutes	n	n	Clostridia	n	n	Clostridiales	n	n	Peptococcaceae	n	n	n	Desulfotomaculum	n	Desulfotomaculum gibsoniae	n
Ga0212224_1002536_1	K09706	uncharacterized protein	Unassigned	Thermodesulfobacterium geofontis OPF15	795359	Root	Bacteria	n	n	n	Thermodesulfobacteria	n	n	Thermodesulfobacteria	n	n	Thermodesulfobacteriales	n	n	Thermodesulfobacteriaceae	n	n	n	Thermodesulfobacterium	n	Thermodesulfobacterium geofontis	n
Ga0212224_1000424_4			Unassigned	Candidatus Nitrosoarchaeum limnia BG20	859192	Root	Archaea	n	n	n	Thaumarchaeota	n	n	n	n	n	Nitrosopumilales	n	n	Nitrosopumilaceae	n	n	n	Candidatus Nitrosoarchaeum	n	Candidatus Nitrosoarchaeum limnia	n
Ga0212224_1002086_5			Unassigned	Thermodesulfovibrio aggregans	86166	Root	Bacteria	n	n	n	Nitrospirae	n	n	Nitrospira	n	n	Nitrospirales	n	n	Nitrospiraceae	n	n	n	Thermodesulfovibrio	n	Thermodesulfovibrio aggregans	n
Ga0212224_1000507_4	E2.4.2.21, cobU, cobT	nicotinate-nucleotide--dimethylbenzimidazole phosphoribosyltransferase	Unassigned	Ardenticatena maritima	872965	Root	Bacteria	n	n	n	Chloroflexi	n	n	Ardenticatenia	n	n	Ardenticatenales	n	n	Ardenticatenaceae	n	n	n	Ardenticatena	n	Ardenticatena maritima	n
Ga0212224_1000671_6	csm3	CRISPR-associated protein Csm3	Unassigned	Desulfobacca acetoxidans DSM 11109	880072	Root	Bacteria	n	n	n	Proteobacteria	delta/epsilon subdivisions	n	Deltaproteobacteria	n	n	Syntrophobacterales	n	n	Syntrophaceae	n	n	n	Desulfobacca	n	Desulfobacca acetoxidans	n
Ga0212224_1000401_6	degP, htrA	serine protease Do	Unassigned	delta proteobacterium NaphS2	88274	Root	Bacteria	n	n	n	Proteobacteria	delta/epsilon subdivisions	n	Deltaproteobacteria	n	n	n	n	n	n	n	n	n	n	n	delta proteobacterium NaphS2	n
Ga0212224_1000626_5	lplA, lplJ	lipoate---protein ligase	Unassigned	Desulfosporosinus sp. OT	913865	Root	Bacteria	n	n	n	Firmicutes	n	n	Clostridia	n	n	Clostridiales	n	n	Peptococcaceae	n	n	n	Desulfosporosinus	n	Desulfosporosinus sp. OT	n
Ga0212224_1004407_2	tuf, TUFM	elongation factor Tu	Unassigned	Lebetimonas sp. JS085	931222	Root	Bacteria	n	n	n	Proteobacteria	delta/epsilon subdivisions	n	Epsilonproteobacteria	n	n	Nautiliales	n	n	Nautiliaceae	n	n	n	Lebetimonas	n	Lebetimonas sp. JS085	n
Ga0212224_1001721_13			Unassigned	Caldanaerobius polysaccharolyticus DSM 13641	935948	Root	Bacteria	n	n	n	Firmicutes	n	n	Clostridia	n	n	Thermoanaerobacterales	n	n	Thermoanaerobacteraceae	n	n	n	Caldanaerobius	n	Caldanaerobius polysaccharolyticus	n
Ga0212224_1000148_21	dedA	membrane-associated protein	Unassigned	Arcobacter sp. L	944547	Root	Bacteria	n	n	n	Proteobacteria	delta/epsilon subdivisions	n	Epsilonproteobacteria	n	n	Campylobacterales	n	n	Campylobacteraceae	n	n	n	Arcobacter	n	Arcobacter sp. L	n
Ga0212224_1003411_4	nirA	ferredoxin-nitrite reductase	Unassigned	Clostridium sp. ASF502	97139	Root	Bacteria	n	n	n	Firmicutes	n	n	Clostridia	n	n	Clostridiales	n	n	Clostridiaceae	n	n	n	Clostridium	n	Clostridium sp. ASF502	n
Ga0212224_1000285_6	ABC-2.A	ABC-2 type transport system ATP-binding protein	Unassigned	Methylosinus sp. R-45379	980563	Root	Bacteria	n	n	n	Proteobacteria	n	n	Alphaproteobacteria	n	n	Rhizobiales	n	n	Methylocystaceae	n	n	n	Methylosinus	n	Methylosinus sp. R-45379	n
Ga0212224_1000887_7			Unassigned	Peptococcaceae bacterium CEB3	999898	Root	Bacteria	n	n	n	Firmicutes	n	n	Clostridia	n	n	Clostridiales	n	n	Peptococcaceae	n	n	n	n	n	Peptococcaceae bacterium CEB3	n
Hydrothermarchaeota_TVG13_SZUA-236:
Protein	KO protein ID	KO protein name	Function/Pathway	HGTector potential HGT hit	NCBI Tax ID	NCBI 22 taxonomic rankings
Ga0212232_1000661_16	GAPDH, gapA	glyceraldehyde 3-phosphate dehydrogenase	Glycolysis Embden–Meyerhof pathway	Rufibacter roseus	1567108	Root	Bacteria	n	n	n	Bacteroidetes	n	n	Cytophagia	n	n	Cytophagales	n	n	Hymenobacteraceae	n	n	n	Rufibacter	n	Rufibacter roseus	n
Ga0212232_1000661_17	GAPDH, gapA	glyceraldehyde 3-phosphate dehydrogenase	Glycolysis Embden–Meyerhof pathway	Thermotoga sp. Mc24	1231241	Root	Bacteria	n	n	n	Thermotogae	n	n	Thermotogae	n	n	Thermotogales	n	n	Thermotogaceae	n	n	n	Thermotoga	n	Thermotoga sp. Mc24	n
Ga0212232_1003420_1	tal-pgi	transaldolase / glucose-6-phosphate isomerase	Glycolysis Embden–Meyerhof pathway	Salinibacter ruber DSM 13855	309807	Root	Bacteria	n	n	n	Bacteroidetes	n	n	n	n	n	Bacteroidetes Order II. Incertae sedis	n	n	Rhodothermaceae	n	n	n	Salinibacter	n	Salinibacter ruber	n
Ga0212232_1002012_1	IDH3	isocitrate dehydrogenase (NAD+)	TCA cycle	[Clostridium] lactatifermentans DSM 14214	1121323	Root	Bacteria	n	n	n	Firmicutes	n	n	Clostridia	n	n	Clostridiales	n	n	Lachnospiraceae	n	n	n	Tyzzerella	n	[Clostridium] lactatifermentans	n
Ga0212232_1002012_2	IDH3	isocitrate dehydrogenase (NAD+)	TCA cycle	Desulfovirgula thermocuniculi DSM 16036	1121468	Root	Bacteria	n	n	n	Firmicutes	n	n	Clostridia	n	n	Thermoanaerobacterales	n	n	Thermoanaerobacteraceae	n	n	n	Desulfovirgula	n	Desulfovirgula thermocuniculi	n
Ga0212232_1000298_12	ACO, acnA	aconitate hydratase	TCA cycle	delta proteobacterium MLMS-1	262489	Root	Bacteria	n	n	n	Proteobacteria	delta/epsilon subdivisions	n	Deltaproteobacteria	n	n	n	n	n	n	n	n	n	n	n	delta proteobacterium MLMS-1	n
Ga0212232_1003535_3	E4.2.1.2B, fumC, FH	fumarate hydratase, class II	TCA cycle	Ignavibacterium album JCM 16511	945713	Root	Bacteria	n	n	n	Ignavibacteriae	n	n	Ignavibacteria	n	n	Ignavibacteriales	n	n	Ignavibacteriaceae	n	n	n	Ignavibacterium	n	Ignavibacterium album	n
Ga0212232_1000457_2	bcrB, badE	benzoyl-CoA reductase subunit B	Fatty acid synthesis direction and aromatics degradation	Desulfotomaculum nigrificans CO-1-SRB	868595	Root	Bacteria	n	n	n	Firmicutes	n	n	Clostridia	n	n	Clostridiales	n	n	Peptococcaceae	n	n	n	Desulfotomaculum	n	Desulfotomaculum nigrificans	n
Ga0212232_1000453_11	rpe, RPE	ribulose-phosphate 3-epimerase	Pentose phosphate pathway, non-oxidative phase	Leptotrichia sp. oral taxon 879 str. F0557	1227268	Root	Bacteria	n	n	n	Fusobacteria	n	n	Fusobacteriia	n	n	Fusobacteriales	n	n	Leptotrichiaceae	n	n	n	Leptotrichia	n	Leptotrichia sp. oral taxon 879	n
Ga0212232_1001289_2	E2.2.1.1, tktA, tktB	transketolase	Pentose phosphate pathway, non-oxidative phase	Nitrosomonas communis	44574	Root	Bacteria	n	n	n	Proteobacteria	n	n	Betaproteobacteria	n	n	Nitrosomonadales	n	n	Nitrosomonadaceae	n	n	n	Nitrosomonas	n	Nitrosomonas communis	n
Ga0212232_1003420_2	PGD, gnd, gntZ	6-phosphogluconate dehydrogenase	Pentose phosphate pathway, oxidative phase	Nitrosospira briensis C-128	1266925	Root	Bacteria	n	n	n	Proteobacteria	n	n	Betaproteobacteria	n	n	Nitrosomonadales	n	n	Nitrosomonadaceae	n	n	n	Nitrosospira	n	Nitrosospira briensis	n
Ga0212232_1003420_3	G6PD, zwf	glucose-6-phosphate 1-dehydrogenase	Pentose phosphate pathway, oxidative phase	Rhodothermaceae bacterium RA	1779382	Root	Bacteria	n	n	n	Bacteroidetes	n	n	n	n	n	Bacteroidetes Order II. Incertae sedis	n	n	Rhodothermaceae	n	n	n	n	n	Rhodothermaceae bacterium RA	n
Ga0212232_1001025_5	aprB	adenylylsulfate reductase, subunit B	Dissimilatory sulfate reduction and oxidation	Halothermothrix orenii H 168	373903	Root	Bacteria	n	n	n	Firmicutes	n	n	Clostridia	n	n	Halanaerobiales	n	n	Halanaerobiaceae	n	n	n	Halothermothrix	n	Halothermothrix orenii	n
Ga0212232_1001025_6	sat, met3	sulfate adenylyltransferase	Dissimilatory sulfate reduction and oxidation	Planktothrix agardhii NIVA-CYA 126/8	388467	Root	Bacteria	n	n	n	Cyanobacteria	n	n	n	Oscillatoriophycideae	n	Oscillatoriales	n	n	Microcoleaceae	n	n	n	Planktothrix	n	Planktothrix agardhii	n
Ga0212232_1001325_3	sat, met3	sulfate adenylyltransferase	Dissimilatory sulfate reduction and oxidation	bacterium SIT6	1522318	Root	Bacteria	n	n	n	n	n	n	n	n	n	n	n	n	n	n	n	n	n	n	bacterium SIT6	n
Ga0212232_1000794_6	nuoH	NADH-quinone oxidoreductase subunit H	Complex I (NADH)	Desulfuribacillus stibiiarsenatis	1390249	Root	Bacteria	n	n	n	Firmicutes	n	n	Bacilli	n	n	Bacillales	n	n	n	n	n	n	Desulfuribacillus	n	Desulfuribacillus stibiiarsenatis	n
Ga0212232_1000794_8	nuoB	NADH-quinone oxidoreductase subunit B	Complex I (NADH)	Aeromicrobium sp. Root236	1736498	Root	Bacteria	n	n	n	Actinobacteria	n	n	Actinobacteria	n	n	Propionibacteriales	n	n	Nocardioidaceae	n	n	n	Aeromicrobium	n	Aeromicrobium sp. Root236	n
Ga0212232_1000504_15	ATPVI, ntpI, atpI	V/A-type H+/Na+-transporting ATPase subunit I	ATP synthase - Complex V	Cloacibacillus porcorum	1197717	Root	Bacteria	n	n	n	Synergistetes	n	n	Synergistia	n	n	Synergistales	n	n	Synergistaceae	n	n	n	Cloacibacillus	n	Cloacibacillus porcorum	n
Ga0212232_1000177_24	hdrB2	heterodisulfide reductase subunit B2	Electron bifurcation	Selenihalanaerobacter shriftii	142842	Root	Bacteria	n	n	n	Firmicutes	n	n	Clostridia	n	n	Halanaerobiales	n	n	Halobacteroidaceae	n	n	n	Selenihalanaerobacter	n	Selenihalanaerobacter shriftii	n
Ga0212232_1001412_1	pstS	phosphate transport system substrate-binding protein	Mineral and other transporters	Peptoclostridium acidaminophilum DSM 3953	1286171	Root	Bacteria	n	n	n	Firmicutes	n	n	Clostridia	n	n	Clostridiales	n	n	Peptostreptococcaceae	n	n	n	Peptoclostridium	n	Peptoclostridium acidaminophilum	n
Ga0212232_1000298_7			Unassigned	Nitrosopumilus sp. AR	1027373	Root	Archaea	n	n	n	Thaumarchaeota	n	n	n	n	n	Nitrosopumilales	n	n	Nitrosopumilaceae	n	n	n	Nitrosopumilus	n	Nitrosopumilus sp. AR	n
Ga0212232_1000265_10	carB, CPA2	carbamoyl-phosphate synthase large subunit	Unassigned	Amycolatopsis nigrescens CSC17Ta-90	1068980	Root	Bacteria	n	n	n	Actinobacteria	n	n	Actinobacteria	n	n	Pseudonocardiales	n	n	Pseudonocardiaceae	n	n	n	Amycolatopsis	n	Amycolatopsis nigrescens	n
Ga0212232_1001677_6	AFG2, DRG1, SPATA5	AAA family ATPase	Unassigned	Anaerosphaera aminiphila DSM 21120	1120995	Root	Bacteria	n	n	n	Firmicutes	n	n	Tissierellia	n	n	Tissierellales	n	n	Peptoniphilaceae	n	n	n	Anaerosphaera	n	Anaerosphaera aminiphila	n
Ga0212232_1000746_10			Unassigned	Clostridium magnum DSM 2767	1121326	Root	Bacteria	n	n	n	Firmicutes	n	n	Clostridia	n	n	Clostridiales	n	n	Clostridiaceae	n	n	n	Clostridium	n	Clostridium magnum	n
Ga0212232_1001028_6			Unassigned	Desulfatirhabdium butyrativorans DSM 18734	1121394	Root	Bacteria	n	n	n	Proteobacteria	delta/epsilon subdivisions	n	Deltaproteobacteria	n	n	Desulfobacterales	n	n	Desulfobacteraceae	n	n	n	Desulfatirhabdium	n	Desulfatirhabdium butyrativorans	n
Ga0212232_1003355_4			Unassigned	Desulfatiglans anilini DSM 4660	1121399	Root	Bacteria	n	n	n	Proteobacteria	delta/epsilon subdivisions	n	Deltaproteobacteria	n	n	Desulfobacterales	n	n	Desulfobacteraceae	n	n	n	Desulfatiglans	n	Desulfatiglans anilini	n
Ga0212232_1000373_12	ubiE	demethylmenaquinone methyltransferase / 2-methoxy-6-polyprenyl-1,4-benzoquinol methylase	Unassigned	Desulfotomaculum australicum DSM 11792	1121425	Root	Bacteria	n	n	n	Firmicutes	n	n	Clostridia	n	n	Clostridiales	n	n	Peptococcaceae	n	n	n	Desulfotomaculum	n	Desulfotomaculum australicum	n
Ga0212232_1001866_5	K07043	uncharacterized protein	Unassigned	Paraoerskovia marina DSM 21750	1122933	Root	Bacteria	n	n	n	Actinobacteria	n	n	Actinobacteria	n	n	Micrococcales	n	n	Cellulomonadaceae	n	n	n	Paraoerskovia	n	Paraoerskovia marina	n
Ga0212232_1002012_3	acyP	acylphosphatase	Unassigned	Thermodesulfatator atlanticus DSM 21156	1123371	Root	Bacteria	n	n	n	Thermodesulfobacteria	n	n	Thermodesulfobacteria	n	n	Thermodesulfobacteriales	n	n	Thermodesulfobacteriaceae	n	n	n	Thermodesulfatator	n	Thermodesulfatator atlanticus	n
Ga0212232_1001923_4	nfeD	membrane-bound serine protease (ClpP class)	Unassigned	Thermodesulfovibrio thiophilus DSM 17215	1123376	Root	Bacteria	n	n	n	Nitrospirae	n	n	Nitrospira	n	n	Nitrospirales	n	n	Nitrospiraceae	n	n	n	Thermodesulfovibrio	n	Thermodesulfovibrio thiophilus	n
Ga0212232_1002139_4	fitH	two-component system, response regulator FitH	Unassigned	Dissulfuribacter thermophilus	1156395	Root	Bacteria	n	n	n	Proteobacteria	delta/epsilon subdivisions	n	Deltaproteobacteria	n	n	n	n	n	n	n	n	n	Dissulfuribacter	n	Dissulfuribacter thermophilus	n
Ga0212232_1004497_5	trpG	anthranilate synthase component II	Unassigned	Thermotoga sp. Cell2	1157947	Root	Bacteria	n	n	n	Thermotogae	n	n	Thermotogae	n	n	Thermotogales	n	n	Thermotogaceae	n	n	n	Thermotoga	n	Thermotoga sp. Cell2	n
Ga0212232_1000459_9	K07090	uncharacterized protein	Unassigned	Desulfocapsa sulfexigens DSM 10523	1167006	Root	Bacteria	n	n	n	Proteobacteria	delta/epsilon subdivisions	n	Deltaproteobacteria	n	n	Desulfobacterales	n	n	Desulfobulbaceae	n	n	n	Desulfocapsa	n	Desulfocapsa sulfexigens	n
Ga0212232_1001888_4	mcrA	5-methylcytosine-specific restriction enzyme A	Unassigned	Oscillatoria sp. PCC 10802	1173028	Root	Bacteria	n	n	n	Cyanobacteria	n	n	n	Oscillatoriophycideae	n	Oscillatoriales	n	n	Oscillatoriaceae	n	n	n	Oscillatoria	n	Oscillatoria sp. PCC 10802	n
Ga0212232_1000504_3	kch, trkA, mthK, pch	voltage-gated potassium channel	Unassigned	Candidatus Brocadia sinica JPN1	1197129	Root	Bacteria	n	n	n	Planctomycetes	n	n	Planctomycetia	n	n	Candidatus Brocadiales	n	n	Candidatus Brocadiaceae	n	n	n	Candidatus Brocadia	n	Candidatus Brocadia sinica	n
Ga0212232_1001327_5	leuE	leucine efflux protein	Unassigned	Dehalogenimonas alkenigignens	1217799	Root	Bacteria	n	n	n	Chloroflexi	n	n	Dehalococcoidia	n	n	n	n	n	n	n	n	n	Dehalogenimonas	n	Dehalogenimonas alkenigignens	n
Ga0212232_1000459_10	mgtE	magnesium transporter	Unassigned	Clostridium tetanomorphum DSM 665	1230342	Root	Bacteria	n	n	n	Firmicutes	n	n	Clostridia	n	n	Clostridiales	n	n	Clostridiaceae	n	n	n	Clostridium	n	Clostridium tetanomorphum	n
Ga0212232_1001342_2	ygjK	putative isomerase	Unassigned	Persephonella marina EX-H1	123214	Root	Bacteria	n	n	n	Aquificae	n	n	Aquificae	n	n	Aquificales	n	n	Hydrogenothermaceae	n	n	n	Persephonella	n	Persephonella marina	n
Ga0212232_1001731_5			Unassigned	Geobacter sp. OR-1	1266765	Root	Bacteria	n	n	n	Proteobacteria	delta/epsilon subdivisions	n	Deltaproteobacteria	n	n	Desulfuromonadales	n	n	Geobacteraceae	n	n	n	Geobacter	n	Geobacter sp. OR-1	n
Ga0212232_1000550_9			Unassigned	Thermosulfidibacter takaii ABI70S6	1298851	Root	Bacteria	n	n	n	Aquificae	n	n	Aquificae	n	n	Aquificales	n	n	n	n	n	n	Thermosulfidibacter	n	Thermosulfidibacter takaii	n
Ga0212232_1000354_14	spoIVCA	site-specific DNA recombinase	Unassigned	Caloranaerobacter ferrireducens	1323370	Root	Bacteria	n	n	n	Firmicutes	n	n	Clostridia	n	n	Clostridiales	n	n	Clostridiaceae	n	n	n	Caloranaerobacter	n	Caloranaerobacter ferrireducens	n
Ga0212232_1000453_1	metK	S-adenosylmethionine synthetase	Unassigned	Thaumarchaeota archaeon N4	1407055	Root	Archaea	n	n	n	Thaumarchaeota	n	n	n	n	n	n	n	n	n	n	n	n	n	n	Thaumarchaeota archaeon N4	n
Ga0212232_1001911_5	cheW	purine-binding chemotaxis protein CheW	Unassigned	Thermotoga caldifontis AZM44c09	1408159	Root	Bacteria	n	n	n	Thermotogae	n	n	Thermotogae	n	n	Thermotogales	n	n	Thermotogaceae	n	n	n	Thermotoga	n	Thermotoga caldifontis	n
Ga0212232_1004129_1	E2.7.1.71, aroK, aroL	shikimate kinase	Unassigned	Endomicrobium proavitum	1408281	Root	Bacteria	n	n	n	Elusimicrobia	n	n	Endomicrobia	n	n	Endomicrobiales	n	n	Endomicrobiaceae	n	n	n	Endomicrobium	n	Endomicrobium proavitum	n
Ga0212232_1001911_4	mcp	methyl-accepting chemotaxis protein	Unassigned	Selenomonas sp. ND2010	1410618	Root	Bacteria	n	n	n	Firmicutes	n	n	Negativicutes	n	n	Selenomonadales	n	n	Selenomonadaceae	n	n	n	Selenomonas	n	Selenomonas sp. ND2010	n
Ga0212232_1001486_3			Unassigned	Rhizobiales bacterium YIM 77505	1411123	Root	Bacteria	n	n	n	Proteobacteria	n	n	Alphaproteobacteria	n	n	Rhizobiales	n	n	n	n	n	n	n	n	Rhizobiales bacterium YIM 77505	n
Ga0212232_1002019_1	cbiZ	adenosylcobinamide hydrolase	Unassigned	Paenibacillus ehimensis A2	1444314	Root	Bacteria	n	n	n	Firmicutes	n	n	Bacilli	n	n	Bacillales	n	n	Paenibacillaceae	n	n	n	Paenibacillus	n	Paenibacillus ehimensis	n
Ga0212232_1001370_2	RNPEP	aminopeptidase B	Unassigned	Streptomyces sp. NRRL F-5727	1463871	Root	Bacteria	n	n	n	Actinobacteria	n	n	Actinobacteria	n	n	Streptomycetales	n	n	Streptomycetaceae	n	n	n	Streptomyces	n	Streptomyces sp. NRRL F-5727	n
Ga0212232_1002807_5			Unassigned	Chloroflexus sp. MS-G	1521187	Root	Bacteria	n	n	n	Chloroflexi	n	n	Chloroflexia	n	n	Chloroflexales	Chloroflexineae	n	Chloroflexaceae	n	n	n	Chloroflexus	n	Chloroflexus sp. MS-G	n
Ga0212232_1002734_2	cadC, smtB	ArsR family transcriptional regulator, lead/cadmium/zinc/bismuth-responsive transcriptional repressor	Unassigned	Methylomonas denitrificans	1538553	Root	Bacteria	n	n	n	Proteobacteria	n	n	Gammaproteobacteria	n	n	Methylococcales	n	n	Methylococcaceae	n	n	n	Methylomonas	n	Methylomonas denitrificans	n
Ga0212232_1001731_6			Unassigned	Clostridium sp. KNHs214	1540257	Root	Bacteria	n	n	n	Firmicutes	n	n	Clostridia	n	n	Clostridiales	n	n	Clostridiaceae	n	n	n	Clostridium	n	Clostridium sp. KNHs214	n
Ga0212232_1001269_8	top6A	DNA topoisomerase VI subunit A	Unassigned	Thermofilum uzonense	1550241	Root	Archaea	n	n	n	Crenarchaeota	n	n	Thermoprotei	n	n	Thermoproteales	n	n	Thermofilaceae	n	n	n	Thermofilum	n	Thermofilum uzonense	n
Ga0212232_1000893_11			Unassigned	Clostridium sp. L74	1560217	Root	Bacteria	n	n	n	Firmicutes	n	n	Clostridia	n	n	Clostridiales	n	n	Clostridiaceae	n	n	n	Clostridium	n	Clostridium sp. L74	n
Ga0212232_1003409_3	kdpD	two-component system, OmpR family, sensor histidine kinase KdpD	Unassigned	Desulfovibrio sp. TomC	1562888	Root	Bacteria	n	n	n	Proteobacteria	delta/epsilon subdivisions	n	Deltaproteobacteria	n	n	Desulfovibrionales	n	n	Desulfovibrionaceae	n	n	n	Desulfovibrio	n	Desulfovibrio sp. TomC	n
Ga0212232_1000354_7	ppnN	pyrimidine/purine-5'-nucleotide nucleosidase	Unassigned	Lyngbya confervoides BDU141951	1574623	Root	Bacteria	n	n	n	Cyanobacteria	n	n	n	Oscillatoriophycideae	n	Oscillatoriales	n	n	Oscillatoriaceae	n	n	n	Lyngbya	n	Lyngbya confervoides	n
Ga0212232_1002756_2	TC.KEF	monovalent cation:H+ antiporter-2, CPA2 family	Unassigned	Candidatus Desulfofervidus auxilii	1621989	Root	Bacteria	n	n	n	Proteobacteria	delta/epsilon subdivisions	n	Deltaproteobacteria	n	n	n	n	n	Candidatus Desulfofervidaceae	n	n	n	Candidatus Desulfofervidus	n	Candidatus Desulfofervidus auxilii	n
Ga0212232_1000177_5	hemE, UROD	uroporphyrinogen decarboxylase	Unassigned	Candidatus Nitrospira inopinata	1715989	Root	Bacteria	n	n	n	Nitrospirae	n	n	Nitrospira	n	n	Nitrospirales	n	n	Nitrospiraceae	n	n	n	Nitrospira	n	Candidatus Nitrospira inopinata	n
Ga0212232_1000692_10	genD2, gtmC, gntC	gentamicin A2 dehydrogenase	Unassigned	Streptomyces sp. Root431	1736535	Root	Bacteria	n	n	n	Actinobacteria	n	n	Actinobacteria	n	n	Streptomycetales	n	n	Streptomycetaceae	n	n	n	Streptomyces	n	Streptomyces sp. Root431	n
Ga0212232_1000485_7	divK	two-component system, cell cycle response regulator DivK	Unassigned	Rhodospirillaceae bacterium CCH5-H10	1768806	Root	Bacteria	n	n	n	Proteobacteria	n	n	Alphaproteobacteria	n	n	Rhodospirillales	n	n	Rhodospirillaceae	n	n	n	n	n	Rhodospirillaceae bacterium CCH5-H10	n
Ga0212232_1001859_3	E3.5.2.10	creatinine amidohydrolase	Unassigned	Thermodesulfatator autotrophicus	1795632	Root	Bacteria	n	n	n	Thermodesulfobacteria	n	n	Thermodesulfobacteria	n	n	Thermodesulfobacteriales	n	n	Thermodesulfobacteriaceae	n	n	n	Thermodesulfatator	n	Thermodesulfatator autotrophicus	n
Ga0212232_1001564_4	queA	S-adenosylmethionine:tRNA ribosyltransferase-isomerase	Unassigned	Desulfotomaculum ferrireducens	1833852	Root	Bacteria	n	n	n	Firmicutes	n	n	Clostridia	n	n	Clostridiales	n	n	Peptococcaceae	n	n	n	Desulfotomaculum	n	Desulfotomaculum ferrireducens	n
Ga0212232_1003132_1	petE	plastocyanin	Unassigned	Mycobacterium sp. E1386	1834126	Root	Bacteria	n	n	n	Actinobacteria	n	n	Actinobacteria	n	n	Corynebacteriales	n	n	Mycobacteriaceae	n	n	n	Mycobacterium	n	Mycobacterium sp. E1386	n
Ga0212232_1000692_8	ubiE	demethylmenaquinone methyltransferase / 2-methoxy-6-polyprenyl-1,4-benzoquinol methylase	Unassigned	Dehalogenimonas formicexedens	1839801	Root	Bacteria	n	n	n	Chloroflexi	n	n	Dehalococcoidia	n	n	n	n	n	n	n	n	n	Dehalogenimonas	n	Dehalogenimonas formicexedens	n
Ga0212232_1001143_2	mddA	methanethiol S-methyltransferase	Unassigned	Pelobacter sp. SFB93	1842532	Root	Bacteria	n	n	n	Proteobacteria	delta/epsilon subdivisions	n	Deltaproteobacteria	n	n	Desulfuromonadales	n	n	Desulfuromonadaceae	n	n	n	Pelobacter	n	Pelobacter sp. SFB93	n
Ga0212232_1001888_3			Unassigned	Vibrio sp. CA-1004	1891186	Root	Bacteria	n	n	n	Proteobacteria	n	n	Gammaproteobacteria	n	n	Vibrionales	n	n	Vibrionaceae	n	n	n	Vibrio	n	Vibrio sp. CA-1004	n
Ga0212232_1001127_6	troR	DtxR family transcriptional regulator, Mn-dependent transcriptional regulator	Unassigned	Candidatus Nitrosomarinus catalina	1898749	Root	Archaea	n	n	n	Thaumarchaeota	n	n	n	n	n	Nitrosopumilales	n	n	Nitrosopumilaceae	n	n	n	Candidatus Nitrosomarinus	n	Candidatus Nitrosomarinus catalina	n
Ga0212232_1003657_1	helY	ATP-dependent RNA helicase HelY	Unassigned	Carboxydocella sp. ULO1	1926599	Root	Bacteria	n	n	n	Firmicutes	n	n	Clostridia	n	n	Clostridiales	n	n	Clostridiales Family XVI. Incertae Sedis	n	n	n	Carboxydocella	n	Carboxydocella sp. ULO1	n
Ga0212232_1001677_2			Unassigned	Halomonas sp. 'Soap Lake #7'	1962264	Root	Bacteria	n	n	n	Proteobacteria	n	n	Gammaproteobacteria	n	n	Oceanospirillales	n	n	Halomonadaceae	n	n	n	Halomonas	n	Halomonas sp. 'Soap Lake #7'	n
Ga0212232_1001288_7			Unassigned	Chlorogloeopsis fritschii PCC 6912	211165	Root	Bacteria	n	n	n	Cyanobacteria	n	n	n	n	n	Nostocales	n	n	Chlorogloeopsidaceae	n	n	n	Chlorogloeopsis	n	Chlorogloeopsis fritschii	n
Ga0212232_1003192_1	SORD, gutB	L-iditol 2-dehydrogenase	Unassigned	Candidatus Jettenia caeni	247490	Root	Bacteria	n	n	n	Planctomycetes	n	n	Planctomycetia	n	n	Candidatus Brocadiales	n	n	Candidatus Brocadiaceae	n	n	n	Candidatus Jettenia	n	Candidatus Jettenia caeni	n
Ga0212232_1002890_1	kedN5	radical SAM C-methyltransferase	Unassigned	Moorella thermoacetica ATCC 39073	264732	Root	Bacteria	n	n	n	Firmicutes	n	n	Clostridia	n	n	Thermoanaerobacterales	n	n	Thermoanaerobacteraceae	n	n	n	Moorella	n	Moorella thermoacetica	n
Ga0212232_1000661_7	queH	epoxyqueuosine reductase	Unassigned	Desulfuromonas acetoxidans DSM 684	281689	Root	Bacteria	n	n	n	Proteobacteria	delta/epsilon subdivisions	n	Deltaproteobacteria	n	n	Desulfuromonadales	n	n	Desulfuromonadaceae	n	n	n	Desulfuromonas	n	Desulfuromonas acetoxidans	n
Ga0212232_1002591_9	mnhC, mrpC	multicomponent Na+:H+ antiporter subunit C	Unassigned	Alkaliphilus metalliredigens QYMF	293826	Root	Bacteria	n	n	n	Firmicutes	n	n	Clostridia	n	n	Clostridiales	n	n	Clostridiaceae	n	n	n	Alkaliphilus	n	Alkaliphilus metalliredigens	n
Ga0212232_1003521_3			Unassigned	Microscilla marina ATCC 23134	313606	Root	Bacteria	n	n	n	Bacteroidetes	n	n	Cytophagia	n	n	Cytophagales	n	n	Microscillaceae	n	n	n	Microscilla	n	Microscilla marina	n
Ga0212232_1000177_6	hemH, FECH	protoporphyrin/coproporphyrin ferrochelatase	Unassigned	Geobacter daltonii FRC-32	316067	Root	Bacteria	n	n	n	Proteobacteria	delta/epsilon subdivisions	n	Deltaproteobacteria	n	n	Desulfuromonadales	n	n	Geobacteraceae	n	n	n	Geobacter	n	Geobacter daltonii	n
Ga0212232_1000328_13			Unassigned	Synechococcus sp. JA-3-3Ab	321327	Root	Bacteria	n	n	n	Cyanobacteria	n	n	n	n	n	Synechococcales	n	n	Synechococcaceae	n	n	n	Synechococcus	n	Synechococcus sp. JA-3-3Ab	n
Ga0212232_1000453_12	K07052	uncharacterized protein	Unassigned	Geobacter pickeringii	345632	Root	Bacteria	n	n	n	Proteobacteria	delta/epsilon subdivisions	n	Deltaproteobacteria	n	n	Desulfuromonadales	n	n	Geobacteraceae	n	n	n	Geobacter	n	Geobacter pickeringii	n
Ga0212232_1000177_7	PPOX, hemY	protoporphyrinogen/coproporphyrinogen III oxidase	Unassigned	Geobacter uraniireducens Rf4	351605	Root	Bacteria	n	n	n	Proteobacteria	delta/epsilon subdivisions	n	Deltaproteobacteria	n	n	Desulfuromonadales	n	n	Geobacteraceae	n	n	n	Geobacter	n	Geobacter uraniireducens	n
Ga0212232_1001677_3			Unassigned	Roseiflexus sp. RS-1	357808	Root	Bacteria	n	n	n	Chloroflexi	n	n	Chloroflexia	n	n	Chloroflexales	Roseiflexineae	n	Roseiflexaceae	n	n	n	Roseiflexus	n	Roseiflexus sp. RS-1	n
Ga0212232_1000354_5	lon	ATP-dependent Lon protease	Unassigned	Plesiocystis pacifica SIR-1	391625	Root	Bacteria	n	n	n	Proteobacteria	delta/epsilon subdivisions	n	Deltaproteobacteria	n	n	Myxococcales	Nannocystineae	n	Nannocystaceae	n	n	n	Plesiocystis	n	Plesiocystis pacifica	n
Ga0212232_1000587_3			Unassigned	Hyalangium minutum	394096	Root	Bacteria	n	n	n	Proteobacteria	delta/epsilon subdivisions	n	Deltaproteobacteria	n	n	Myxococcales	Cystobacterineae	n	Archangiaceae	n	n	n	Hyalangium	n	Hyalangium minutum	n
Ga0212232_1003192_2			Unassigned	Planococcus donghaensis	414778	Root	Bacteria	n	n	n	Firmicutes	n	n	Bacilli	n	n	Bacillales	n	n	Planococcaceae	n	n	n	Planococcus	n	Planococcus donghaensis	n
Ga0212232_1002911_2	ridA, tdcF, RIDA	2-iminobutanoate/2-iminopropanoate deaminase	Unassigned	Nitrospira moscoviensis	42253	Root	Bacteria	n	n	n	Nitrospirae	n	n	Nitrospira	n	n	Nitrospirales	n	n	Nitrospiraceae	n	n	n	Nitrospira	n	Nitrospira moscoviensis	n
Ga0212232_1000587_5	wbnJ	N-acetylgalactosaminide beta-1,3-galactosyltransferase	Unassigned	Desulfatibacillum alkenivorans AK-01	439235	Root	Bacteria	n	n	n	Proteobacteria	delta/epsilon subdivisions	n	Deltaproteobacteria	n	n	Desulfobacterales	n	n	Desulfobacteraceae	n	n	n	Desulfatibacillum	n	Desulfatibacillum alkenivorans	n
Ga0212232_1002005_3			Unassigned	Archangium gephyra	48	Root	Bacteria	n	n	n	Proteobacteria	delta/epsilon subdivisions	n	Deltaproteobacteria	n	n	Myxococcales	Cystobacterineae	n	Archangiaceae	n	n	n	Archangium	n	Archangium gephyra	n
Ga0212232_1001731_4	recB	exodeoxyribonuclease V beta subunit	Unassigned	Geoalkalibacter subterraneus	483547	Root	Bacteria	n	n	n	Proteobacteria	delta/epsilon subdivisions	n	Deltaproteobacteria	n	n	Desulfuromonadales	n	n	Geobacteraceae	n	n	n	Geoalkalibacter	n	Geoalkalibacter subterraneus	n
Ga0212232_1003157_3	degP, htrA	serine protease Do	Unassigned	Dictyoglomus turgidum DSM 6724	515635	Root	Bacteria	n	n	n	Dictyoglomi	n	n	Dictyoglomia	n	n	Dictyoglomales	n	n	Dictyoglomaceae	n	n	n	Dictyoglomus	n	Dictyoglomus turgidum	n
Ga0212232_1000989_4	phoB	two-component system, OmpR family, phosphate regulon response regulator PhoB	Unassigned	Thermotalea metallivorans	520762	Root	Bacteria	n	n	n	Firmicutes	n	n	Clostridia	n	n	Clostridiales	n	n	Clostridiaceae	n	n	n	Thermotalea	n	Thermotalea metallivorans	n
Ga0212232_1001739_4	menA	1,4-dihydroxy-2-naphthoate octaprenyltransferase	Unassigned	Dehalogenimonas lykanthroporepellens BL-DC-9	552811	Root	Bacteria	n	n	n	Chloroflexi	n	n	Dehalococcoidia	n	n	n	n	n	n	n	n	n	Dehalogenimonas	n	Dehalogenimonas lykanthroporepellens	n
Ga0212232_1002591_8	mnhB, mrpB	multicomponent Na+:H+ antiporter subunit B	Unassigned	Dethiobacter alkaliphilus AHT 1	555088	Root	Bacteria	n	n	n	Firmicutes	n	n	Clostridia	n	n	Clostridiales	n	n	Syntrophomonadaceae	n	n	n	Dethiobacter	n	Dethiobacter alkaliphilus	n
Ga0212232_1002431_3	K07484	transposase	Unassigned	Desulfonatronospira thiodismutans ASO3-1	555779	Root	Bacteria	n	n	n	Proteobacteria	delta/epsilon subdivisions	n	Deltaproteobacteria	n	n	Desulfovibrionales	n	n	Desulfohalobiaceae	n	n	n	Desulfonatronospira	n	Desulfonatronospira thiodismutans	n
Ga0212232_1000672_2			Unassigned	Syntrophus aciditrophicus SB	56780	Root	Bacteria	n	n	n	Proteobacteria	delta/epsilon subdivisions	n	Deltaproteobacteria	n	n	Syntrophobacterales	n	n	Syntrophaceae	n	n	n	Syntrophus	n	Syntrophus aciditrophicus	n
Ga0212232_1002591_3	mnhE, mrpE	multicomponent Na+:H+ antiporter subunit E	Unassigned	Acetohalobium arabaticum DSM 5501	574087	Root	Bacteria	n	n	n	Firmicutes	n	n	Clostridia	n	n	Halanaerobiales	n	n	Halobacteroidaceae	n	n	n	Acetohalobium	n	Acetohalobium arabaticum	n
Ga0212232_1001564_3	tgt, QTRT1	queuine tRNA-ribosyltransferase	Unassigned	Lysinibacillus xylanilyticus	582475	Root	Bacteria	n	n	n	Firmicutes	n	n	Bacilli	n	n	Bacillales	n	n	Bacillaceae	n	n	n	Lysinibacillus	n	Lysinibacillus xylanilyticus	n
Ga0212232_1000916_3			Unassigned	Desulfonatronum thioautotrophicum	617001	Root	Bacteria	n	n	n	Proteobacteria	delta/epsilon subdivisions	n	Deltaproteobacteria	n	n	Desulfovibrionales	n	n	Desulfonatronaceae	n	n	n	Desulfonatronum	n	Desulfonatronum thioautotrophicum	n
Ga0212232_1001977_2			Unassigned	Desulfarculus baarsii DSM 2075	644282	Root	Bacteria	n	n	n	Proteobacteria	delta/epsilon subdivisions	n	Deltaproteobacteria	n	n	Desulfarculales	n	n	Desulfarculaceae	n	n	n	Desulfarculus	n	Desulfarculus baarsii	n
Ga0212232_1000893_10	cbf, cbf1	3'-5' exoribonuclease	Unassigned	Thermovibrio ammonificans HB-1	648996	Root	Bacteria	n	n	n	Aquificae	n	n	Aquificae	n	n	Desulfurobacteriales	n	n	Desulfurobacteriaceae	n	n	n	Thermovibrio	n	Thermovibrio ammonificans	n
Ga0212232_1002431_2			Unassigned	Desulfobacula toluolica Tol2	651182	Root	Bacteria	n	n	n	Proteobacteria	delta/epsilon subdivisions	n	Deltaproteobacteria	n	n	Desulfobacterales	n	n	Desulfobacteraceae	n	n	n	Desulfobacula	n	Desulfobacula toluolica	n
Ga0212232_1002185_4			Unassigned	Oceanithermus profundus DSM 14977	670487	Root	Bacteria	n	n	n	Deinococcus-Thermus	n	n	Deinococci	n	n	Thermales	n	n	Thermaceae	n	n	n	Oceanithermus	n	Oceanithermus profundus	n
Ga0212232_1000849_11			Unassigned	Desulfotomaculum ruminis DSM 2154	696281	Root	Bacteria	n	n	n	Firmicutes	n	n	Clostridia	n	n	Clostridiales	n	n	Peptococcaceae	n	n	n	Desulfotomaculum	n	Desulfotomaculum ruminis	n
Ga0212232_1000525_15	INO1, ISYNA1	myo-inositol-1-phosphate synthase	Unassigned	Herpetosiphon geysericola	70996	Root	Bacteria	n	n	n	Chloroflexi	n	n	Chloroflexia	n	n	Herpetosiphonales	n	n	Herpetosiphonaceae	n	n	n	Herpetosiphon	n	Herpetosiphon geysericola	n
Ga0212232_1000901_2	rlmH	23S rRNA (pseudouridine1915-N3)-methyltransferase	Unassigned	Mucilaginibacter paludis DSM 18603	714943	Root	Bacteria	n	n	n	Bacteroidetes	n	n	Sphingobacteriia	n	n	Sphingobacteriales	n	n	Sphingobacteriaceae	n	n	n	Mucilaginibacter	n	Mucilaginibacter paludis	n
Ga0212232_1000457_9	E3.1.21.4	type II restriction enzyme	Unassigned	Mesorhizobium australicum WSM2073	754035	Root	Bacteria	n	n	n	Proteobacteria	n	n	Alphaproteobacteria	n	n	Rhizobiales	n	n	Phyllobacteriaceae	n	n	n	Mesorhizobium	n	Mesorhizobium australicum	n
Ga0212232_1005654_1			Unassigned	Fluviicola taffensis DSM 16823	755732	Root	Bacteria	n	n	n	Bacteroidetes	n	n	Flavobacteriia	n	n	Flavobacteriales	n	n	Crocinitomicaceae	n	n	n	Fluviicola	n	Fluviicola taffensis	n
Ga0212232_1001323_2			Unassigned	Gilvimarinus polysaccharolyticus	863921	Root	Bacteria	n	n	n	Proteobacteria	n	n	Gammaproteobacteria	n	n	Cellvibrionales	n	n	Cellvibrionaceae	n	n	n	Gilvimarinus	n	Gilvimarinus polysaccharolyticus	n
Ga0212232_1000354_8	E2.4.2.21, cobU, cobT	nicotinate-nucleotide--dimethylbenzimidazole phosphoribosyltransferase	Unassigned	Chloroflexus sp. Y-396-1	867845	Root	Bacteria	n	n	n	Chloroflexi	n	n	Chloroflexia	n	n	Chloroflexales	Chloroflexineae	n	Chloroflexaceae	n	n	n	Chloroflexus	n	Chloroflexus sp. Y-396-1	n
Ga0212232_1002983_3	wbnJ	N-acetylgalactosaminide beta-1,3-galactosyltransferase	Unassigned	Thermoflexus hugenholtzii JAD2	877466	Root	Bacteria	n	n	n	Chloroflexi	n	n	Thermoflexia	n	n	Thermoflexales	n	n	Thermoflexaceae	n	n	n	Thermoflexus	n	Thermoflexus hugenholtzii	n
Ga0212232_1001201_3	degP, htrA	serine protease Do	Unassigned	delta proteobacterium NaphS2	88274	Root	Bacteria	n	n	n	Proteobacteria	delta/epsilon subdivisions	n	Deltaproteobacteria	n	n	n	n	n	n	n	n	n	n	n	delta proteobacterium NaphS2	n
Ga0212232_1001158_6			Unassigned	Paenibacillus sp. J6	903526	Root	Bacteria	n	n	n	Firmicutes	n	n	Bacilli	n	n	Bacillales	n	n	Paenibacillaceae	n	n	n	Paenibacillus	n	Paenibacillus sp. J6	n
Ga0212232_1001587_4	K03653	N-glycosylase/DNA lyase	Unassigned	Hippea alviniae EP5-r	944480	Root	Bacteria	n	n	n	Proteobacteria	delta/epsilon subdivisions	n	Deltaproteobacteria	n	n	Desulfurellales	n	n	Desulfurellaceae	n	n	n	Hippea	n	Hippea alviniae	n
Ga0212232_1000354_10			Unassigned	Desulfococcus oleovorans Hxd3	96561	Root	Bacteria	n	n	n	Proteobacteria	delta/epsilon subdivisions	n	Deltaproteobacteria	n	n	Desulfobacterales	n	n	Desulfobacteraceae	n	n	n	Desulfococcus	n	Desulfococcus oleovorans	n
HyVt-292:
Protein	KO protein ID	KO protein name	Function/Pathway	HGTector potential HGT hit	NCBI Tax ID	NCBI 22 taxonomic rankings
HyVt-292_k295_683686_5	mtrA	tetrahydromethanopterin S-methyltransferase subunit A	THMPT Wood–Ljungdahl pathway	Candidatus Kryptobacter tengchongensis	1643429	Root	Bacteria	n	n	n	Candidatus Kryptonia	n	n	n	n	n	n	n	n	n	n	n	n	Candidatus Kryptobacter	n	Candidatus Kryptobacter tengchongensis	n
HyVt-292_k295_328584_6	GAPDH, gapA	glyceraldehyde 3-phosphate dehydrogenase	Glycolysis Embden–Meyerhof pathway	Thermovibrio ammonificans HB-1	648996	Root	Bacteria	n	n	n	Aquificae	n	n	Aquificae	n	n	Desulfurobacteriales	n	n	Desulfurobacteriaceae	n	n	n	Thermovibrio	n	Thermovibrio ammonificans	n
HyVt-292_k295_683619_1	E4.2.1.2AB, fumB	fumarate hydratase subunit beta	TCA cycle	Carboxydothermus islandicus	661089	Root	Bacteria	n	n	n	Firmicutes	n	n	Clostridia	n	n	Thermoanaerobacterales	n	n	Thermoanaerobacteraceae	n	n	n	Carboxydothermus	n	Carboxydothermus islandicus	n
HyVt-292_k295_141171_4	DLD, lpd, pdhD	dihydrolipoamide dehydrogenase	TCA cycle	Desulfuromonas sp. DDH964	1823759	Root	Bacteria	n	n	n	Proteobacteria	delta/epsilon subdivisions	n	Deltaproteobacteria	n	n	Desulfuromonadales	n	n	Desulfuromonadaceae	n	n	n	Desulfuromonas	n	Desulfuromonas sp. DDH964	n
HyVt-292_k295_168457_3	E4.2.1.2AA, fumA	fumarate hydratase subunit alpha	TCA cycle	Desulfotomaculum australicum DSM 11792	1121425	Root	Bacteria	n	n	n	Firmicutes	n	n	Clostridia	n	n	Clostridiales	n	n	Peptococcaceae	n	n	n	Desulfotomaculum	n	Desulfotomaculum australicum	n
HyVt-292_k295_656210_13	narI, narV	nitrate reductase gamma subunit	Denitrification	Desulfosporosinus sp. I2	1617025	Root	Bacteria	n	n	n	Firmicutes	n	n	Clostridia	n	n	Clostridiales	n	n	Peptococcaceae	n	n	n	Desulfosporosinus	n	Desulfosporosinus sp. I2	n
HyVt-292_k295_445331_1	nifD	nitrogenase molybdenum-iron protein alpha chain	Nitrogen fixation	Oscillochloris trichoides DG-6	765420	Root	Bacteria	n	n	n	Chloroflexi	n	n	Chloroflexia	n	n	Chloroflexales	Chloroflexineae	n	Oscillochloridaceae	n	n	n	Oscillochloris	n	Oscillochloris trichoides	n
HyVt-292_k295_766582_1	dsrA	dissimilatory sulfite reductase alpha subunit	Dissimilatory sulfate reduction and oxidation	Desulfurispora thermophila DSM 16022	1121472	Root	Bacteria	n	n	n	Firmicutes	n	n	Clostridia	n	n	Clostridiales	n	n	Peptococcaceae	n	n	n	Desulfurispora	n	Desulfurispora thermophila	n
HyVt-292_k295_766582_2	dsrB	dissimilatory sulfite reductase beta subunit	Dissimilatory sulfate reduction and oxidation	Thermanaeromonas toyohensis ToBE	698762	Root	Bacteria	n	n	n	Firmicutes	n	n	Clostridia	n	n	Thermoanaerobacterales	n	n	Thermoanaerobacteraceae	n	n	n	Thermanaeromonas	n	Thermanaeromonas toyohensis	n
HyVt-292_k295_35579_1	dsrA	dissimilatory sulfite reductase alpha subunit	Dissimilatory sulfate reduction and oxidation	Desulfotomaculum nigrificans CO-1-SRB	868595	Root	Bacteria	n	n	n	Firmicutes	n	n	Clostridia	n	n	Clostridiales	n	n	Peptococcaceae	n	n	n	Desulfotomaculum	n	Desulfotomaculum nigrificans	n
HyVt-292_k295_202395_16	nuoH	NADH-quinone oxidoreductase subunit H	Complex I (NADH)	Desulfitibacter alkalitolerans DSM 16504	1304884	Root	Bacteria	n	n	n	Firmicutes	n	n	Clostridia	n	n	Clostridiales	n	n	Peptococcaceae	n	n	n	Desulfitibacter	n	Desulfitibacter alkalitolerans	n
HyVt-292_k295_202395_15	nuoD	NADH-quinone oxidoreductase subunit D	Complex I (NADH)	Bacillus sp. B-jedd	1476857	Root	Bacteria	n	n	n	Firmicutes	n	n	Bacilli	n	n	Bacillales	n	n	Bacillaceae	n	n	n	Bacillus	n	Bacillus sp. B-jedd	n
HyVt-292_k295_202395_13	nuoB	NADH-quinone oxidoreductase subunit B	Complex I (NADH)	Desulfuribacillus alkaliarsenatis	766136	Root	Bacteria	n	n	n	Firmicutes	n	n	Bacilli	n	n	Bacillales	n	n	n	n	n	n	Desulfuribacillus	n	Desulfuribacillus alkaliarsenatis	n
HyVt-292_k295_60620_1	ATPVI, ntpI, atpI	V/A-type H+/Na+-transporting ATPase subunit I	ATP synthase - Complex V	Acetivibrio ethanolgignens	290052	Root	Bacteria	n	n	n	Firmicutes	n	n	Clostridia	n	n	Clostridiales	n	n	Ruminococcaceae	n	n	n	Acetivibrio	n	Acetivibrio ethanolgignens	n
HyVt-292_k295_628806_2	hdrC2	heterodisulfide reductase subunit C2	Electron bifurcation	Selenihalanaerobacter shriftii	142842	Root	Bacteria	n	n	n	Firmicutes	n	n	Clostridia	n	n	Halanaerobiales	n	n	Halobacteroidaceae	n	n	n	Selenihalanaerobacter	n	Selenihalanaerobacter shriftii	n
HyVt-292_k295_205423_4			Arsenite oxidation	Caldivirga sp. MU80	1650354	Root	Archaea	n	n	n	Crenarchaeota	n	n	Thermoprotei	n	n	Thermoproteales	n	n	Thermoproteaceae	n	n	n	Caldivirga	n	Caldivirga sp. MU80	n
HyVt-292_k295_128156_10	pstC	phosphate transport system permease protein	Mineral and other transporters	Tepidibacillus decaturensis	1413211	Root	Bacteria	n	n	n	Firmicutes	n	n	Bacilli	n	n	Bacillales	n	n	Bacillaceae	n	n	n	Tepidibacillus	n	Tepidibacillus decaturensis	n
HyVt-292_k295_128156_9	pstS	phosphate transport system substrate-binding protein	Mineral and other transporters	Moorella mulderi DSM 14980	1122241	Root	Bacteria	n	n	n	Firmicutes	n	n	Clostridia	n	n	Thermoanaerobacterales	n	n	Thermoanaerobacteraceae	n	n	n	Moorella	n	Moorella mulderi	n
HyVt-292_k295_128156_11	pstA	phosphate transport system permease protein	Mineral and other transporters	Aneurinibacillus terranovensis DSM 18919	1121002	Root	Bacteria	n	n	n	Firmicutes	n	n	Bacilli	n	n	Bacillales	n	n	Paenibacillaceae	n	n	n	Aneurinibacillus	n	Aneurinibacillus terranovensis	n
HyVt-292_k295_206106_1	E2.7.8.26, cobS, cobV	adenosylcobinamide-GDP ribazoletransferase	Unassigned	Candidatus Nitrosoarchaeum koreensis MY1	1001994	Root	Archaea	n	n	n	Thaumarchaeota	n	n	n	n	n	Nitrosopumilales	n	n	Nitrosopumilaceae	n	n	n	Candidatus Nitrosoarchaeum	n	Candidatus Nitrosoarchaeum koreensis	n
[truncated: 97 more rows]
